# Supplementary material for: Identifying associations of de novo noncoding variants with autism through integration of gene expression, sequence, and sex information
Source: Genome Biol. 2025 Jun 4;26:156. doi: 10.1186/s13059-025-03619-1 (PMC12139140; doi:10.1186/s13059-025-03619-1)
Supplement: Supplementary file 3 — Additional file 3. List of SSC de novo variants used in analyses and their processed information all based on the GRCh37 assembly. [file 13059_2025_3619_MOESM3_ESM.xlsx]

## Sheet: List of de novo variants
Chr	Pos	Ref	Alt	Proband	Individual.id	Sample_BAMID	Sex	SexCombo_Pro_Sib	Phase	Mismatched_lane_info	CDS_CSS	GC_100bp	DNA.Disease.impact.score	DIS_DNAGCCorrected	DNA.gene.symbol..nearest.representative.TSS.based.	DNA.gene.ensembl.id	Distance.to.representative.TSS	GeneOuterTSS.gene.symbol	GeneOuterTSS.ensembl.id	DistOuterTSS	SignDistOuterTSS	RNA.Disease.impact.score	DIS_RNAGCCorrected	RNA.gene.symbol	RNA.gene.ensembl.id	Exon.junction.proximal.400bp	DIS_combined	DIS_combined_GCCorrected	Sequence	Adipose...Subcutaneous	Adipose...Visceral..Omentum.	Adrenal.Gland	Artery...Aorta	Artery...Coronary	Artery...Tibial	Bladder	Brain...Amygdala	Brain...Anterior.cingulate.cortex..BA24.	Brain...Caudate..basal.ganglia.	Brain...Cerebellar.Hemisphere	Brain...Cerebellum	Brain...Cortex	Brain...Frontal.Cortex..BA9.	Brain...Hippocampus	Brain...Hypothalamus	Brain...Nucleus.accumbens..basal.ganglia.	Brain...Putamen..basal.ganglia.	Brain...Spinal.cord..cervical.c.1.	Brain...Substantia.nigra
1	783547	A	G	1	12626-p1	SSC06156	male	male_female	Phase1	1	0	76	-0.300978	0.0378171	SAMD11	ENSG00000187634	93946	AL645608.2	ENSG00000269308	34496	-34496	-0.447954	-0.16281	LINC01128	ENSG00000228794	1	-0.374466	-0.0624964	AGTGGTTACTAAAGAAATGAATAAGTCAAGTAAATGGACAGAGCTGTGTGCTAAGAGTTCTTTTGGGACACAGAAATGGGTCAGAATTGGAAATGTCCAGAAAATACTCTTGGATAATTATGAAAGCTACATATAGGAGCTCAGGTTTAACTCCATATGAAATGAAGAGTCACAAAAGAAAAGGAGGAGGAGCGTGTTCAG	0	0	0	0	0	0	1	0	0	0	0	0	0	0	0	0	0	0	0	0
1	830157	A	G	1	12879-p1	SSC05919	female	female_male	Phase1	1	0	84	-0.221757	-0.114209	SAMD11	ENSG00000187634	47336	AL645608.2	ENSG00000269308	12114	12114						-0.221757	-0.114209	TTAGACCAAAAATACAGATAGACACACAAAAGCCAGAACCAGACCAGATTGAGTATCTCAGTGGCTGCAGCCTTTATTCCCTTTATTCTTTAGGATTTGAACTCAAACCAGATTCAGGGTTCTAACCCAACCAGGATCCCCCTGGGGTGAAACTGAAACCCACAGTCTAGACAAGGTTGGGGGTCTTTTTTTATTTTTATT	0	0	0	0	0	0	1	0	0	0	0	0	0	0	0	0	0	0	0	0
1	880107	C	A	1	12676-p1	SSC06174	male	male_male	Phase1	1	1	137	0.281005	-1.42034	SAMD11	ENSG00000187634	2614	AL645608.1	ENSG00000268179	13662	-13662	1.89974	0.171931	NOC2L	ENSG00000188976	0	1.09037	-0.624207	CTGCCAGGGAGGTGGAAACACTGGCCACCAGCCCGGCAGCCCCTACAGGCCCCCCAGATGGGCTGCCTCAGTCGTCCTCTGAGAGCTGCAGATCCTCCAGCTCGTCCTCCGGCCCCTGGGCCAGCTGCTGCAGCTCCCCAGGGGCCAGCCCCGCCTCTGCGTCTGGGTCTCCATCTGCGGGGAGAGATGGAGGCTACATAA	0	0	0	0	0	0	1	0	0	0	0	0	0	0	0	0	0	0	0	0
1	980190	C	T	1	11381-p1	SSC02406	male	male_male	Phase1	1	0	104	0.0103516	-0.567507	AGRN	ENSG00000188157	24690	AGRN	ENSG00000188157	24687	24687	0.493845	0.2694	AGRN	ENSG00000188157	1	0.252098	-0.149053	TCTCTGCATACGTCCATCCGGTCGATGTATCACATCAATTAGGTAAAAGTGGTGCCCGGTGTGTGTGATGCGCGTGCACAGATGTGTGTCTGCAGAGGGGCGTTAACTGTACGGTTTGGAGGAATGTGGGTGAGAACGCATGCTGACGTCTTCAGATGTCTGTTTCTCGATTTGCAAGGAAGCTCGCGTGTGTGTGTGCAC	0	0	0	0	0	0	0	0	0	0	0	0	0	0	0	0	0	0	0	0
1	1104914	C	T	1	11839-p1	SSC03674	male	male_female	Phase1	1	0	142	-0.143972	-2.46865	TTLL10	ENSG00000162571	10154	TTLL10	ENSG00000162571	4350	-4350	0.782851	-1.49027	RP11-465B22.8	ENSG00000272141	1	0.319439	-1.97946	CCTGAGCCCAGGGCACGGAGGAGCACAAATGCCCAGCAGGGACAATGTCACAGCGTCTCAGCGGCCAGGCAGCAGGACGCAGAGACCTCTGGGAGGTTCCCGGGGCCAGCCCTGGCCCTCCTCCTCCAGGGGCCAGCCGTGGGATGCAGACCACACTCTCCCTCCAGGGCCCATCTCTGGGGCTGAGGCGGGCGGGGCCGG	1	1	0	0	0	0	1	0	0	0	0	0	0	0	0	0	0	0	0	0
1	1118432	G	T	1	12529-p1	SSC05996	male	male_female	Pilot	1	0	145	1.11327	-1.61963	TTLL10	ENSG00000162571	3364	TTLL10	ENSG00000162571	9168	9168	3.59302	1.36215	TTLL10	ENSG00000162571	1	2.35315	-0.128736	AGTTGCCGCCCTGCAGGCCAAGACCCGGAGCATGGAGGACGACCCCATCCACCACAAGACGCCGTTCCGGGGGCCTCAGGCGCGGGTGGTGCAGAGGTGCGGCGGCGGGTGCCCGGAGGGGTGAGGGTCTGGGCTGGCTGACCCGGGCCCCACTGGTGCAGTCAGCAGGGCCGCCGAGGAGCCCTTGGTCGTGGAAAGCAG	1	1	0	0	0	0	0	0	0	0	0	0	0	0	0	0	0	0	0	0
1	1141800	C	T	1	13309-p1	SSC06937	male	male_male	Phase1	1	1	144	2.44784	-0.0305395	TNFRSF18	ENSG00000186891	161	TNFRSF18	ENSG00000186891	271	271	5.96917	3.78206	TNFRSF18	ENSG00000186891	0	4.20851	1.87576	CCACCCATCCCGGCTTCCGCGGGACGCCTTGGCCGGTCCGCGTTAAGTAAACGCGGTTTACTTACCCGGGTAATCGCGGCAGCAGCGCGTCGTGTGAACCCGGCAGCAGCGCGCGTCCGTTCCCGTCCCAAGCAGGAGGCGCCCAGGGCCGCACCCGGGACCCCCGGTGGGGCGCTGACCCAGGCTGAGCGCGCACAGCAG	0	0	0	0	0	0	0	0	0	0	0	0	0	0	0	0	0	0	0	0
1	1181890	G	T	1	12460-p1	SSC05149	male	male_male	Phase1	1	0	154	4.04164	1.08557	FAM132A		2122	FAM132A	ENSG00000184163	212	212	1.87441	-0.664467	FAM132A	ENSG00000184163	1	2.95802	0.210554	CCGGAGGCAGAGCCGGCAGGGACAGAGCCTGCTGGGGGAGGACGCCCCAGAGCCCCAGCTCCGAAGCTGCCCCGCGAGGGCCCACGTGCGTCCCGGCCGCGTACCTTGGGGGCCTCGGGCAGCCCCTCGCGGGAGGACGCGCTGGCGGTGGCGTTGGGGGGATCTGCGCGCTGGCCAGGCTGCTGCGTCCTCTGTGCCTCC	0	0	0	0	0	0	0	0	0	0	0	0	0	0	0	0	0	0	0	0
1	1534198	C	A	1	11412-p1	SSC00625	male	male_female	Phase1	1	0	127	1.25854	0.131416	C1orf233		1317	C1orf233	ENSG00000228594	1278	1278	4.32821	2.9435	FNDC10	ENSG00000228594	0	2.79337	1.53746	CACCTCATGCTTCTGCAGCGCTTGAGGGTGAAGGTGTCTCCAAGGGGACGCTGGCCAGATGCATGGAGAGGCCGGCCAATCTTAGGGCCACAGACCCCCCCTGGACAGCAGAGGGTGTTGGCTCCTGCAGTGGGCCCGAGATACTAAGGCACGAAGCTAACCTAAGCCCAGTGGGGTGGGGCGGGGCAGGACAGGCTTGGA	0	0	1	0	0	0	0	0	1	0	1	1	1	1	0	1	0	0	0	0
1	1553726	G	A	1	13417-p1	SSC07758	male	male_male	Phase1	1	0	123	0.0623222	-1.08013	MIB2	ENSG00000197530	2481	MIB2	ENSG00000197530	2931	2931	0.235811	-0.81839	MIB2	ENSG00000197530	0	0.149066	-0.949259	GGTGATCAGGTCCCACGGGTCCCCTCCTCTGCACCTGGAGCCTTGTGGGTGTAGAACAGAAAAATAGGAGGGGGCAACCCAGAGGCCTCCTGCTCTCCAGGAAGGAATGGATGCTGGACAGGTCCAGGGTGGAGGCAGAGGGAGTGAGGGGCCCTTGGGGGAACATCTGTCCTAGAGGGCTTGATTTCCAGGCTGCCCACC	0	0	0	0	0	0	0	0	0	0	0	0	0	0	0	0	0	0	0	0
1	1610524	T	C	1	12326-p1	SSC04497	male	male_female	Phase1	1	0	122	4.19327	3.18872	SLC35E2B	ENSG00000189339	13643	SLC35E2B	ENSG00000189339	13643	13643	0.655992	-0.397285	SLC35E2B	ENSG00000189339	0	2.42463	1.39572	GCAGGGGTGGAGCTCATGGCAGGCGTGGATCTCACTCCCCACCTCACTAGGCCTCACGGCCCTTGACCTCTCCCTCCCACCTCGAAGGCTGCCCCCTGGCTGGGGACGCTGTCACAGCACCCGCTACACAGGCTCTGCCACCACCAGCGAGTTTCTAAAACCAAATTCATTTACATGGCAAGGAGGCCACGCTCAAGAAAC	0	0	0	0	0	0	0	0	0	0	0	0	0	0	0	0	0	0	0	0
1	2036141	G	T	1	11948-p1	SSC04304	female	female_null	Phase1	1	0	146	4.15736	1.71733	PRKCZ	ENSG00000067606	54227	PRKCZ	ENSG00000067606	54232	54232	2.95257	0.219635	PRKCZ	ENSG00000067606	1	3.55496	0.96848	GGCCGCGATGAGGCCCTGGGGTGGAGCCCAGGCAGGGAGCATCCAGGGGAAGCCAGTGTGGGTGGGGACTGGGAGGAGAGAGGGAGGCTGGGCCTGCCCTGGCGAGGGGTGGTCAGAACATCGCTCGGTGCCAGACAGGCAGGACGCAGCGGGCTGGCCTGCGGGGCTCACTGCTGCCCCCCGGGGCCGAGCACGAAAGGG	0	0	0	0	0	0	0	0	1	0	1	1	1	1	0	0	1	0	0	0
1	2075646	C	T	1	14692-p1	SSC12193	male	male_male	Phase1	1	0	121	0.137752	-0.969316	FAAP20	ENSG00000162585	50565	AL590822.2	ENSG00000269554	45591	-45591	6.82717	5.84629	PRKCZ	ENSG00000067606	1	3.48246	2.43849	TCAGTGTCCTCTTTTGAGAAGGTATAGGTGTGGAAGGCCCTGCCTGTCCTCTCCGCTGGCCCCTCAGTGTGGCCTGGGCCTGACGCTCTGTTCCCACCTGCAGAGAGCGTACTGCGGTCAGTGCAGCGAGAGGATATGGGGCCTCGCGAGGCAAGGCTACAGGTGCATCAACTGCAAACTGCTGGTCCATAAGCGCTGCCA	0	0	0	0	0	0	0	0	1	0	1	1	1	1	0	0	1	0	0	0
1	2124412	C	G	1	14278-p1	SSC11186	male	male_male	Phase1	1	1	106	0.328407	-0.323569	FAAP20	ENSG00000162585	1799	AL590822.2	ENSG00000269554	3175	3175	1.56357	1.2641	FAAP20	ENSG00000162585	0	0.945989	0.470265	TACAGGCGTGAGCCACCGTGCCCGGCCTTTTCTTTTGTTGTTGTTGTTGTTGGCTGCCAACTTTGGACTCCGGTGCCTTCGCATTCCCGAGCTGTTTTTGCTTCTGGAAGACCAGGGGCATCAGGCATGACTGAAGGACCTGGTCTCCATAAGCTCTGAAACCTGCCGCCCATTAACTCAACCAAAAGTTACGAACCAGCA	0	0	0	0	0	0	0	0	0	0	0	0	0	0	0	0	0	0	0	0
1	2221146	C	T	1	13738-p1	SSC08952	male	male_male	Phase1	1	0	123	1.37935	0.238968	SKI	ENSG00000157933	13588	AL589739.1	ENSG00000269753	37435	-37435	0.484939	-0.568702	SKI	ENSG00000157933	0	0.932146	-0.164867	AGAACCAAGATCGTGGGGGTGGGGGTGCAGCACAGGTCGTGCTCCCGGGGCTGGCTGTAGCGGCTCTCCCCTCCCCCGAGCCCACCGTGTGCTTCTTGTCCAGCCTTTTGAGATGACCACAGCTCTCAGTTTGGCCCCACAGCAGCATCTGGGTTGACGTCCCTGATGAGGTTTGGAAACAGCAGAGAAGGGGTTGTCCTC	0	0	0	0	0	0	0	0	0	0	1	1	0	0	0	0	0	0	0	0
1	2278348	G	A	1	11587-p1	SSC00172	male	male_null	Phase1	1	0	141	1.11948	-1.13451	SKI	ENSG00000157933	43614	AL589739.1	ENSG00000269753	19767	19767	2.04583	-0.204942	MORN1	ENSG00000116151	0	1.58265	-0.669728	GTACCGAGGCTCCTGCCGGTCACCCCTGCTGGGGTCTGCCCTGGGGAGCAGGAGCTGTCCTCCTAGTCTGGGTGGGGCCCAGCTCTCCCTGCCCACCCCCGGCCCAGCTCCCACTAGCCCTGAAGGCCACCGTCCCGCTGGCCAGGGCTGGACTGGTGTGGGTGCTCCCTTCCTCCTAGGAGAGGGACTCCTGGGTCCTTC	0	0	0	0	0	0	0	0	0	0	1	1	0	0	0	0	0	0	0	0
1	2430843	G	A	1	14077-p1	SSC10270	male	male_female	Phase1	1	0	134	0.907255	-0.507009	PANK4	ENSG00000157881	27192	PANK4	ENSG00000157881	27224	27224	1.63333	-0.266927	PLCH2	ENSG00000149527	1	1.27029	-0.386968	TGAGTCAGTGCCTGTGTAGGTGGGCCTGCACCTGGCACCAAAGAGACAGGAGCTGAGGACGGGAGGAGAGCCAGCCTGGGGATCTGCGGGTCAGGCAGGGGCATGGCCTGTGGGGGAGGGGCCACCCCCAGGAAGAGGTCCCTGCAGGCTGGTGCAATGCCAATGGGCTTCCTGGAGGAGGTGGGGTAGTGCTGGGCCCAC	0	0	0	0	0	0	1	0	0	0	1	1	1	1	0	0	0	0	1	0
1	2459019	G	A	1	13028-p1	SSC06984	male	male_female	Phase1	1	0	131	0.460297	-0.906046	PANK4	ENSG00000157881	984	PANK4	ENSG00000157881	952	-952						0.460297	-0.906046	TCTGTCTGCACGTGGAGAATGCCACCAGCTGCCTGGCAGGGCTCCTGGGAGCACAGGCCTGTGGGGCGGCACAAACTCCAGGGATAATGCATCTGTGTGCGCAGGGCAAGCCTTCAGGGAGGAGGCATCCTTGCCTGTGTCTTCCAAGGGGGTGGGTGTGTGGCTCTGGAGGGGGAGCCTGCCCCAGGGAGGCCTGGGTGG	0	0	0	0	0	0	0	0	0	0	0	0	0	0	0	0	0	0	0	0
1	2475393	G	A	1	13714-p1	SSC08995	male	male_female	Phase1	0	0	136	2.03553	0.356756	TNFRSF14	ENSG00000157873	12609	TNFRSF14	ENSG00000157873	11685	-11685						2.03553	0.356756	ACTCATTCGCCACGGGCTGCCTGGGCTTTGTGTGCTGAGCTCCGGCCTCAGAGGCCATCTGGGGAGCAGTCGTCCCAGCGGGCGGCAGGGCCCCCTCCAGGCTGCCTTTGAGGCCTGGGAAGCAGCCGAGGCTCCCTGAGCAACCGCGCTGGAAACCGCACACATCTGGCCTGTCCAGTGCCTTCCAGTTCCCGCAGCCTC	0	0	0	0	0	0	0	0	0	0	0	0	0	0	0	0	0	0	0	0
1	2519711	C	G	1	11630-p1	SSC03039	male	male_null	Phase1	1	0	133	0.502152	-1.01506	FAM213B	ENSG00000157870	1474	FAM213B	ENSG00000157870	1781	1781	6.12911	4.45925	FAM213B	ENSG00000157870	1	3.31563	1.7221	CCCTCTGTGGACCCTCGGCTAGCAGCCACTGGGCTCGGTGTCCAACCTGCCGGTGGGCTGGGCTGGCTACTGATCTGGTCGCCTGTGCCATCTCTGAGCCCTGGTGAGGCGGGTGGGTGGGGTGGGGCCTGACCTAGGAACTGGTCTCATGGACACTGGAGCAGGCTCTGGACCCAGGCTTCTCCGGAGTTTGGCCAAGCG	0	0	0	0	0	0	0	0	0	0	0	0	0	0	0	0	0	0	0	0
1	2544853	G	A	1	11099-p1	SSC03712	male	male_female	Phase1	1	0	107	0.726939	0.0672798	MMEL1	ENSG00000142606	20524	MMEL1	ENSG00000142606	19576	19576	0.218447	-0.0855253	MMEL1	ENSG00000142606	0	0.472693	-0.00912279	CTGCCCTGTGGTGTTTGCCAATTGCAGTAACCCAGAGCCTATGGACCAGAGACTGGACTGTGGACTCCAGAGGGCCTCACCTCAGCAAAAGAGTGGATTCGAGGGACATCACCTCTGACCAAAGTGGTGACAAGGAGGGCAAGGGCTTTCTGCTTCTGATTAGGATGCAGAAAGTTGAAATTGACTGTGGCCCCCACCCTA	0	0	0	0	0	0	0	0	0	0	0	0	0	0	0	0	0	0	0	0
1	2720467	C	A	1	13825-p1	SSC09118	female	female_female	Phase1	1	0	120	1.02838	-0.0562468	TTC34	ENSG00000215912	14147	TTC34	ENSG00000215912	14147	-14147						1.02838	-0.0562468	ATGAAAGGGCCTGGTTCCCACGCCGGGGCCGAGCAGGAGCACATGGTCCCCACCAGAGATGCCCTTAGGAGAGTCCGCAGCTGGCAGGACCCGTCCCAGTCACACCGAAGGCCTGGGATAAAGACGCCACCCTCTGGGAAGAGCTCTGAGCCCTGTCACCAGAATGTTCTTGAAGCCAGCAGTGAAAACAGTTGACTTGGT	0	0	0	0	0	0	0	0	0	0	0	0	0	0	0	0	0	0	0	0
1	2737365	C	T	1	14306-p1	SSC11829	male	male_male	Phase1	1	0	128	1.12131	-0.0808922	TTC34	ENSG00000215912	31045	TTC34	ENSG00000215912	31045	-31045						1.12131	-0.0808922	GGCCAGGGTCAGTGTCTTGGGGGATAAGAGACTGAGGGGCTGGAGGCCAGAGAGCCAGCAGATGGGGGGTCCAGGGCATTGGGGATCTGGAGGCAGGGGGCCAAAGTGCTGGACCAGGAGGACTGTGCGGTAGTGGCCCCGCATTCTTAGCAGCCAGGTCTCTGGTGAGGGGTGGAGGTGAGCACAGCCTTGGGTCTGAGT	0	0	0	0	0	0	0	0	0	0	0	0	0	0	0	0	0	0	0	0
1	2837842	C	T	1	13872-p1	SSC08953	male	male_female	Phase1	1	0	137	-0.152967	-1.85628	ACTRT2	ENSG00000169717	100226	ACTRT2	ENSG00000169717	100205	-100205						-0.152967	-1.85628	CATGGCAGCCCCCCCAAGCCCCCCACCTCCGAGAGACCCTTGCCTGTTCCCCACCTCTGCCCTGAGCCGCACTCCCCCACCCCTGCCTTTCCCGTGGATGCGGGGACCCGCATCCCCTCTCCCTTCACAGCTGAGTGACCCACATCCCCTCTCCCCTCGCAGCTGAGTGACCGGTGTCCCCCGCTCCTTGCACATGTGGAG	0	0	0	0	0	0	1	0	0	0	0	0	0	0	0	0	0	0	1	0
1	2920449	C	A	1	11411-p1	SSC02602	male	male_female	Phase1	1	0	124	-0.207345	-1.32156	ACTRT2	ENSG00000169717	17619	ACTRT2	ENSG00000169717	17598	-17598						-0.207345	-1.32156	CTCCAGTGTATGGGGCTGCCGTCGGGGTCTGGGCCATGTCCAGGTGGTTCCAATGCCTCCCTTCCTTCTCATTATTGTCAAAACGGGAGGATCCACACAGCCCCGGGGTGAGGCCGGGGGTGCTCACGGGGGCCAAGCCACGTGCATGTGGATGCCTTCTGAGCCTCACCGTGGGACAGACGTGGAAAAGGATCTGCTTGC	0	0	0	0	0	0	1	0	0	0	0	0	0	0	0	0	0	0	1	0
1	3040948	C	T	1	12662-p1	SSC05599	male	male_male	Phase1	1	0	110	-0.159567	-0.983741	PRDM16	ENSG00000142611	55181	PRDM16	ENSG00000142611	55216	55216	0.298188	-0.163322	PRDM16	ENSG00000142611	0	0.0693105	-0.573532	GGAAAGGCCAAGGAAAAGAGGGAGAGAGAGGCCCAGACAGTCTCCTGTTTTGCAGAGAGCTCTTCTGAACTCTGACTGGTTTCCCTGAGTGGTTCTTGGCCTGGCTGGGCTGACCTATGTCTTTCAGCCAGGAACCTCTGCTCCCGTGGCCTCTAAACATGACCCACTGTCCAGGAACTGATCATGGACAGGACAGAGGTG	0	0	0	1	1	1	0	0	0	0	0	0	0	0	0	0	0	0	0	0
1	3102516	T	G	1	13872-p1	SSC08953	male	male_female	Phase1	1	0	132	0.698538	-0.700247	PRDM16	ENSG00000142611	116749	PRDM16	ENSG00000142611	116784	116784	1.87981	0.282184	PRDM16	ENSG00000142611	1	1.28918	-0.209032	CAGGGTGTGTCGGGCTGTGCCATCCCATCAGAAATGTTGGCCCCAAAGGAGCCTGGTAGGATCCCATCCTCTGGAGCCTCTGACATCGAGTGATGGCAGCTGGGCTCAGGGCAGAGTGGAGGCAGCGTCTCCCGGGCAGGGGTGGCAGCCGGGCCTTCTGGGCCCCTGAGCACCCTCGGTGCCCATTGATGCCCGAGTCCC	0	0	0	1	1	1	0	0	0	0	0	0	0	0	0	0	0	0	0	0
1	3222424	C	G	1	14005-p1	SSC12850	male	male_female	Phase1	1	0	110	-0.0187099	-0.842738	ARHGEF16	ENSG00000130762	148805	ARHGEF16	ENSG00000130762	148566	-148566	0.581329	0.120272	PRDM16	ENSG00000142611	0	0.28131	-0.361233	CCTCATCTCCACAGACTGCTGGCAGCTTCGCCTATCAGAACAGGACTGAGATCCAGGATGCGAGAAGGGAACCCTTCCGGGTGATGCCCGTGCTGCTTTTCTGCCCATTTATTTGCTGATTCACTCATTGACTTAACACTTTGCCACTAGCCACCTATGCCAGGCACTGGCCTGGGCCCCAGTGACACTCTCTGCATCCTC	0	0	0	1	1	1	1	0	0	0	0	0	0	0	0	0	0	0	0	0
1	3247476	G	A	1	11474-p1	SSC00137	male	male_male	Phase1	1	0	125	1.66186	0.464093	ARHGEF16	ENSG00000130762	123753	ARHGEF16	ENSG00000130762	123514	-123514	0.903965	-0.397906	PRDM16	ENSG00000142611	0	1.28291	0.0330933	GAGGTGCCCCTGGTTCATACAGGCCCGAGCTGCCCTCAGGGCCCTCCTCCCTCTGCCTCCAGCCAGAGACTTTCTCACCTGCTGCTCTGGGGCAGAAATCGGAGCCACCTGGAGTGTGCCTGCCAGGGTCAGGGGGTGAGGAGATAAGGGCCTGGCTTTCAGCTCACAGGAAGTGGGCCTGAATGCGGAGAATAGCAGCAA	0	0	0	1	1	1	1	0	0	0	0	0	0	0	0	0	0	0	0	0
1	3339922	C	G	1	14479-p1	SSC11954	male	male_female	Phase1	1	0	127	3.0021	1.8785	ARHGEF16	ENSG00000130762	31307	ARHGEF16	ENSG00000130762	31068	-31068	0.962971	-0.430836	PRDM16	ENSG00000142611	0	1.98254	0.72383	TGGGGGAGACTCGCAGGCTCTGAGATTCCAAGGACAGTTTCTCACGGCCGCAGCCCCTGCACGTGGGGAATGCTGAGCTCCTGGGCCCGGCAGCAGCACCCGGAAGGTGTGGGACTGAAGCTTCCTGCCTTGGGGAGGCCCCTGCGGGTGTGTTGATGGCAGGTCAGACTCCCTCGCCAGGCTTTTGTGATAGCAAACACC	0	0	0	1	1	1	1	0	0	0	0	0	0	0	0	0	0	0	0	0
1	3341323	C	T	1	13681-p1	SSC09194	male	male_female	Phase1	1	0	131	0.288074	-1.07875	ARHGEF16	ENSG00000130762	29906	ARHGEF16	ENSG00000130762	29667	-29667	0.160796	-1.34513	PRDM16	ENSG00000142611	1	0.224435	-1.21194	GCCAACAAGTGGCAACATCCAGGGCAGCCCCCAAGCCCTCCATGAATGGACTGGCAAACTGAGGCTCCAAGTGAGGTGGGGCCTGCCCAGGGGCCCCCAGCCACCTCGAGGGGTGGAGGAGGAAGGTCACAGGGAGCTGGTCTGGGAGCTGGTCTGTGGAGCCCCTCCGGCTGGGAAACTGGCCTTGCCGAGTGTCTTTCC	0	0	0	1	1	1	1	0	0	0	0	0	0	0	0	0	0	0	0	0
1	3429387	T	C	1	14645-p1	SSC12781	male	male_female	Phase1	1	0	106	-0.48127	-1.13399	MEGF6	ENSG00000162591	18588	ARHGEF16	ENSG00000130762	58397	58397	-0.478126	-0.78052	MEGF6	ENSG00000162591	0	-0.479698	-0.957255	CAAGCCATGTGGAACTGTAAGTCCATTAAACCTCTTTCTTTAGTAAATTGCCCAGTCTTGGGTATGTCTTTATCGGCAGCGTGAAAATGGACTAATACCATTGGAAACTGACCACTGCCTGGTCTGGACACACACCGCTGCCTCAGAGACTCACCCTGTGGACCACTGGGGCAGTGGCAGCCCGACCCCTCCCCAAGGCTG	0	0	0	1	1	1	0	0	0	0	0	0	0	0	0	0	0	0	0	0
1	3434502	G	A	1	11990-p1	SSC04031	male	male_male	Phase1	1	0	106	0.0470462	-0.605188	MEGF6	ENSG00000162591	13473	ARHGEF16	ENSG00000130762	63512	63512	0.352021	0.0508149	MEGF6	ENSG00000162591	0	0.199533	-0.277187	TGCGGACAGATGCGGGCTCGACAGCAAGCCCTACTGTGTCTTTCACTTCTTTAATACTGAAGTGGTGTTTTCTCAAAGGAAAAAATCCCCACCCAGTGGGGGTTTGATGGTCAGCATGCATAATCGCACCGCGTGCTTCCGCAATCCGGCCCGACATTTCTGCCCCTTCCTGACTCTGGAGTCTTGTTCTGCCAAGGCCTA	0	0	0	1	1	1	0	0	0	0	0	0	0	0	0	0	0	0	0	0
1	3454804	G	A	1	11753-p1	SSC03474	male	male_null	Phase1	1	0	132	0.435414	-0.964096	MEGF6	ENSG00000162591	6829	MEGF6	ENSG00000162591	73255	73255	1.78712	0.189136	MEGF6	ENSG00000162591	0	1.11127	-0.38748	TCTGCCTGGCGGTTTCCAACCGTTGACCTCCAGAGCCCAGCCCAGAGCAGGAGGTCCATTTGTGGTCTGGGGTCTCACACAGTCCAAGCTGCCTCCCTGCGGAGACAGAGCAGACCGGCCTCCCCAGCGTTCCTCGCACCCCTTCTCCCACTGTCGCCACCACAGAGCTTCTATCAGGAGCAGGGGGGGCCCCCACCCGGC	0	0	0	1	1	1	0	0	0	0	0	0	0	0	0	0	0	0	0	0
1	3456654	A	C	1	14167-p1	SSC09651	male	male_male	Phase1	1	0	120	1.72985	0.646221	MEGF6	ENSG00000162591	8679	MEGF6	ENSG00000162591	71405	71405	0.603074	-0.241508	MEGF6	ENSG00000162591	0	1.16646	0.202356	GGGCTGCTGCCTAAACCCACCAGCCCTTCAGCCCTCCGTGTTTATCTGGAGCACGGCCACAGATGCCTGCAGGCTGCCCAGCTCGGGGTGTCCTCCAGGAAACTGCCCCAGCGTCCTGGTTCTAGGCAGTCAGAGAAAGCCTCTTGTCTTTCTGTTGCTGGGCTGGCTCTCACCGCTGACGCTGAAGGCTATTATTTTCCC	0	0	0	1	1	1	0	0	0	0	0	0	0	0	0	0	0	0	0	0
1	3483367	C	T	1	11470-p1	SSC02938	male	male_female	Phase1	1	0	126	0.109909	-1.18816	MEGF6	ENSG00000162591	35392	MEGF6	ENSG00000162591	44692	44692	1.58696	0.414675	MEGF6	ENSG00000162591	0	0.848435	-0.38674	GAGAGGCCACAGAGTCCAGGTCAGCTGCCCAGGCACATGAGGGCACGCCCTAGAGGGGCTTTGCAGGGATCCCAGCAGACACCTGGGCTGGCTGGGTCCTCGGTGCTACAAAGCGATGGCCCCCAGAGCTCACCCAGACTCAGGAGGCAGCAGTGCCTCTCTCCTCCAGCCTCAGAAATAACTGGGTGCTAGACTGAGTGC	0	0	0	1	1	1	0	0	0	0	0	0	0	0	0	0	0	0	0	0
1	3513582	C	T	1	12706-p1	SSC06246	male	male_female	Phase1	1	0	133	1.92266	0.409356	TPRG1L	ENSG00000158109	28016	MEGF6	ENSG00000162591	14477	14477	4.11175	2.4345	MEGF6	ENSG00000162591	0	3.0172	1.42193	AGCCCCATCCCGGGGCTCGTAAGTCTCAGTTCCTCCTTGTCTGGGCCTCTTCCAACTCGAGCTGCCCCCAACAGGCCGCCAACCACCCGCTCCATGCCCCCTAAAGTGAAAGACCCTTGGAGAGGGCTGGTCGGCCCGCGGACCCCGCAGCCCCTGTGAGGACCGCCCACTCATTGCCCTGCAGCCACCAGCAGCTCACAC	0	0	0	1	1	1	0	0	0	0	0	0	0	0	0	0	0	0	0	0
1	3519083	C	T	1	14139-p1	SSC11183	male	male_null	Phase1	1	1	136	2.10234	0.42389	TPRG1L	ENSG00000158109	22515	MEGF6	ENSG00000162591	8976	8976	2.40924	0.434705	MEGF6	ENSG00000162591	0	2.25579	0.429298	CTTTGTGTGAATGGAGCCCCTCCCCCAACACGGGCCCCTGCACTTACCTCCGCTCATGACCCACGCACCACGCCTGCCACCCACAGCCGGCCTTCCACACCGGCACCGTGTGGCTTAAGGCCTGCACGCACGGCTGGCGGCGGCCCACCAGGGTCAGCTCCTGCTCAGCACACACGTGGGGCCTGGAACAGAGACACGGAG	0	0	0	1	1	1	0	0	0	0	0	0	0	0	0	0	0	0	0	0
1	3574784	C	T	1	14304-p1	SSC11300	male	male_female	Phase1	1	0	117	0.22246	-0.745926	TP73	ENSG00000078900	5704	WRAP73	ENSG00000116213	5459	-5459	0.853691	0.0780311	TP73	ENSG00000078900	0	0.538075	-0.333947	CTGGGGCCAGAGCAAGGGCACGGAAGGCAGGTCTCATGGAGCAGGGACCGTGGAGGGGACATGGGGGACACATTAGGGATGGACAGTGGCCGGAAGATTCCGTGGGCCTTGGAGATTAAATCGGGTTCCCCAAAGAGCAAGCTGTGGAGAGGGGAAGGGAAAGTTGCCTCCCTCTTCCCTACGGGGTTCTTGTCAATAAAC	0	0	0	0	0	0	0	0	0	0	1	1	0	0	0	0	0	0	0	0
1	3603697	C	T	1	14590-p1	SSC12411	male	male_female	Pilot	1	0	128	1.89972	0.699148	TP73	ENSG00000078900	34617	WRAP73	ENSG00000116213	34372	-34372	0.386651	-1.01476	TP73	ENSG00000078900	0	1.14319	-0.157804	GGGCCTAGGATAGGATCTGGGACCAGGGCCTGCTGCCTTTGCCTGGCACAGTTCCTGCCTGAGCTGTCCCGTGCCTTAGGCTCTGGCTGTCCCTGAAGACCCTACATGGCTCACAGGGACCTCACTCTAAAATAGGGCCCCGTTCTGCAAGAGGAGAGCAGGGGGAAGCCTGTGGCCCGGGCCTCCCCATGGGCTGGGGAG	0	0	0	0	0	0	0	0	0	0	1	1	0	0	0	0	0	0	0	0
1	3704927	G	A	1	13668-p1	SSC09090	male	male_null	Phase1	1	0	127	0.00341758	-1.12623	LRRC47	ENSG00000130764	8131	LRRC47	ENSG00000130764	8141	8141	0.784012	-0.610279	LRRC47	ENSG00000130764	0	0.393715	-0.868256	GGCACTGCGAGCAAACCCTTCTGTCCCAGCTTCCTCTAGGGCTGGAGGAAGACCCTGCTCAGGATGCAAAGCCTGACCCTCGGGGATCTCTGGCAGCCTCGGTGCCGGCTCTGCCCCCAGAGAGGAGGCAACAGCATGTGGGCCCCCTGGAAGCCAGCACTCGCCCTTGGTCAGTGTGGCTGGTGAGTCCTAGTTACACTG	0	0	0	0	0	0	0	0	0	0	0	0	0	0	0	0	0	0	0	0
1	3706464	G	C	1	11726-p1	SSC05630	male	male_male	Phase1	1	0	122	0.722744	-0.287035	LRRC47	ENSG00000130764	6594	LRRC47	ENSG00000130764	6604	6604	1.08431	0.0319407	LRRC47	ENSG00000130764	0	0.903525	-0.127547	TGACGAGGTCGCACGCTGGCCCCTCAGGCCAGCACTGGGCACCCAGTGGCGGCCTCAGCAGGAAATGAAGCCAGAGATTTCACACATGAAGGGTGGATGAGGGTGGCGTCAGTTTTCACTTGTGTGAGGGAGCAAGCAGGCGCGCCCGCAAGGATGTGAGGTGCACACTGGCTTTGGGGAGGATGAGTTACACAGGGGGTG	0	0	0	0	0	0	0	0	0	0	0	0	0	0	0	0	0	0	0	0
1	4023738	G	A	1	12651-p1	SSC06657	male	male_male	Phase1	1	0	111	1.31313	0.514146	C1orf174	ENSG00000198912	206916	C1orf174	ENSG00000198912	206881	-206881						1.31313	0.514146	GGGCTGACACCGCCGTTACTGACACTTCCTTTTGGTAATTGGTCCCATAGACAAATTCCTCTGTCTGGTAAGGCCTGAGTCTTTAGCTGGGGCTCTCAAAGCCTCACGCCCAGCAGTGCCTAGTCCTGCTGTTGTTTGCTCTTCAGGGTCCGTGTGGCCAAGGCCAGCCATGGCTGCATTTTGTAGGCCCAAGGCTGAGCT	0	0	0	0	0	0	0	0	0	0	0	0	0	0	0	0	0	0	0	0
1	4221942	A	G	1	11301-p1	SSC02060	male	male_female	Phase1	1	0	100	0.945671	0.466861	C1orf174	ENSG00000198912	405120	C1orf174	ENSG00000198912	405085	-405085						0.945671	0.466861	TCTCCATGGGCCCCCAGGAGGCTCCGTGGTGAGTGACAGACAGTCTGCTGTAAGTAGATGGGTCAGGGCACACTGCGTAAGAGAATGGAGAGAACACACTATGTGTGTGTGTGTACATTGCAGACACTCTTGAGATAGTGCTTAATGACAGTAAACTTTACCCAGACAGCAGCTTGGCTCATTATCTCGGTTCTGTCTCTG	0	0	0	0	0	0	0	0	0	0	0	0	0	0	0	0	0	0	0	0
1	4223913	G	A	1	11218-p1	SSC02461	male	male_null	Phase1	0	0	103	0.143484	-0.357176	C1orf174	ENSG00000198912	407091	C1orf174	ENSG00000198912	407056	-407056						0.143484	-0.357176	TCCTGGAATCCTGGTCTTCCACTGCTGATGGGATAAACCAACTCAGATTTGGGCTTTTCATTTTCAACCACATTTTGAAGCGTACCTGATGATGTCTAAGGCTGAAAATGTCGCTCCTCCCGAAGGCCTCAGGGGACCCCGGAGACGTGGGCACCTTAACCTATGGAGCGAGATGACTTCTTGGCAGGCTGTGAGGATGAC	0	0	0	0	0	0	0	0	0	0	0	0	0	0	0	0	0	0	0	0
1	4416787	G	A	1	12834-p1	SSC08564	male	male_male	Phase1	1	0	123	-0.0905694	-1.23326	AJAP1	ENSG00000196581	297882	AJAP1	ENSG00000196581	298005	-298005						-0.0905694	-1.23326	CGATGGGTGCGTTTTGCAGAGGGAGACAGGAAGACCCTGCACAGCACCGCAGTGTCACAGCCCTTGGGGAATCTGCCCTCATGGCGAGGAGGCCGCAGGAGCATCAGTGGGTGGTGCTGGAGGCGGTGGGGCCAGTGCCACGTGTGAGCAGTGACTGCTTGGGAAGAACTAAAGATGTGAGCCAGGAGTCGGGATGGAGAA	0	0	0	0	0	0	0	1	1	1	0	0	1	1	1	1	1	1	1	1
1	4756531	A	G	1	14425-p1	SSC11895	male	male_female	Phase1	1	0	121	1.36969	0.264362	AJAP1	ENSG00000196581	41862	AJAP1	ENSG00000196581	41739	41739	0.898768	-0.0940451	AJAP1	ENSG00000196581	0	1.13423	0.0851585	CGATGATCTCATTAGGGGGAGTTGGAAGTTCCAGCCCTAGGGGAGCCCTGTCCCTGGGCTGCCTGGCTGCCCTGGCTATGCTGTGTCCCTTTGGGAAGGAATTACCCAACCTACAGTGCTTCATCCCCATGCTGACGGGCAGCCGCCAGGGCAGCTGTATGCCGGGCTGCATCTGCTCTAGACACTCCACTTGGGAACCCA	0	0	0	0	0	0	0	1	1	1	0	0	1	1	1	1	1	1	1	1
1	4757547	C	G	1	14404-p1	SSC11860	male	male_female	Phase1	0	0	101	-0.527055	-1.0083	AJAP1	ENSG00000196581	42878	AJAP1	ENSG00000196581	42755	42755	-0.00949487	-0.121152	AJAP1	ENSG00000196581	0	-0.268275	-0.564727	GGCCCTGGCCAGCATTTTTCAGTGGTTACTGTAGGTAATGAGTTCCCTGTCATGGTTTGTGTTCAAACAGAGGCTGGGAAAATGCTGATGGTGGCTGGTACTATAGTGACATCACCTCAGGACAACTCTTCCCAGTCCTCTTCTACTTCTGAGTGACCATGGCTGGACTTGCTCCCCTTCCTCTGTGCAGTTTCAAGGTGG	0	0	0	0	0	0	0	1	1	1	0	0	1	1	1	1	1	1	1	1
1	4761060	C	T	1	14415-p1	SSC12037	male	male_male	Phase1	1	0	127	0.399529	-0.729323	AJAP1	ENSG00000196581	46391	AJAP1	ENSG00000196581	46268	46268	0.47551	-0.919615	AJAP1	ENSG00000196581	0	0.437519	-0.824469	TCCTGCAGGAGGGACAGGGGAGCGGGGCCCAGCAGCAGAGGCTCAGCTAAGACACAGAGCCAGGTTTCCCCTCCCAGGGACTGAGAACACTGCCACCCACCGTCCTGCCCACACACTGCTTGTCACCACTTCACTCCTCCAGAATGCTCGCGGGCACGTTGCCCAGGCAACCAGAACGCCAGCGCCGTTGCTATCCTTCAG	0	0	0	0	0	0	0	1	1	1	0	0	1	1	1	1	1	1	1	1
1	4763836	C	G	1	12676-p1	SSC06174	male	male_male	Phase1	1	0	101	1.46056	0.980871	AJAP1	ENSG00000196581	49167	AJAP1	ENSG00000196581	49044	49044	0.0462654	-0.065323	AJAP1	ENSG00000196581	0	0.753413	0.457774	GTACTTGAAGTTTTATCCTATCCAAAGATCAGGGGTTGGGTATGGCCAACACAGAACCCCAGTCACAGAGGGCTTGCCACCAGCTCCGGGGGACCCTGAGCCCACGCCCTTTGATCTCTTGTCTTTGCAAAGAGCAGAATATGCTGCCACATTCCAGGAGAAGATACATCTGAATGTCCCTGAGAACAAATCTCCAAGAAG	0	0	0	0	0	0	0	1	1	1	0	0	1	1	1	1	1	1	1	1
1	4812603	T	C	1	14123-p1	SSC10598	male	male_female	Phase1	1	0	99	0.301878	-0.106314	AJAP1	ENSG00000196581	97934	AJAP1	ENSG00000196581	97811	97811	-0.386555	-0.446536	AJAP1	ENSG00000196581	0	-0.0423386	-0.276425	AATGCCCATACCTTCTCTGTGAGCCCCATTCGCAATCTTACGAGCTATGGGGACCGAGTGGTCCACCTGGCTCATAGCAGGCTCTGAATAAATAGTAGTATCATATTATGGAGTTTAAATTAAATCAGCAGGAGGGAGCCCAGCACAGCTTCCAGCATGCAGCTCTGATGAGGTCTGGCCTCCTTCCTTCCCTCACTTTGA	0	0	0	0	0	0	0	1	1	1	0	0	1	1	1	1	1	1	1	1
1	5150496	T	G	1	13532-p1	SSC07842	male	male_null	Phase1	1	0	61	-0.316896	0.278566	AJAP1	ENSG00000196581	435827	AJAP1	ENSG00000196581	435704	435704	-0.438573	-0.0255362	RP11-542C10.1	ENSG00000231510	1	-0.377734	0.126515	TTGCTGTAGGGATTCTTCTTTCAAAATGAAGAGACGTAGTATAATATGTATGCAGATGTGGTAAACGAAGAAAAAAGGAACAAAAACTCTAATCTTCTGTTTTTTTATGCAATCAACATAACAATTGTTAAACTTAAAAAAATGAGGAAGTAAGCAAAACAAAAACAAAGCAAAGCCCTATAAGCAACTAAAGCAGATGTT	0	0	0	0	0	0	0	1	1	1	0	0	1	1	1	1	1	1	1	1
1	5256520	G	A	1	13066-p1	SSC06526	male	male_male	Phase1	1	0	108	-0.00786094	-0.690295	AJAP1	ENSG00000196581	541851	AJAP1	ENSG00000196581	541728	541728						-0.00786094	-0.690295	TCTGCAAAGTCCCCTTGGCCATATCAGGTCACATATTTGCAGTTCCAGGGATTAGGACCTGACATCCTAAAGGACCGTCATTCAGCCGGCCACCCTGGGTGCACTGGACACTGCATACCTTGAGCACACCACACCTGAACCCCCTCCCTAGCATTGTAGAAATGCCCACCTAGGAAGGCAGAGCTAGCCACCTACTCTAGA	0	0	0	0	0	0	0	1	1	1	0	0	1	1	1	1	1	1	1	1
1	5259312	G	A	1	11333-p1	SSC00314	male	male_male	Phase1	1	0	98	0.0875914	-0.220971	AJAP1	ENSG00000196581	544643	AJAP1	ENSG00000196581	544520	544520						0.0875914	-0.220971	TCAAGCTCAGGACAAACATCTTTTATTTTCACTTGTCCAGCATTCTCTTCCTCCTAATTTTCCACTGGGAAAATACACACTCCCCATTCCCAGTTTCTGCGGCGGAGGAAGGTCTGCCCATTGTGCACCTTCCACCCACCCATCTTCCTCATCCCCAATCCGGAAGTAGACATGTGAGTCAGGTCTTGCCAATCAAGAGTG	0	0	0	0	0	0	0	1	1	1	0	0	1	1	1	1	1	1	1	1
1	5382167	A	C	1	14370-p1	SSC11348	male	male_female	Pilot	1	0	75	-0.449849	-0.0672715	AJAP1	ENSG00000196581	667498	AJAP1	ENSG00000196581	667375	667375						-0.449849	-0.0672715	AAAAAAAAAAAAAATCATACAGGCTGTGCAGTAAACAGTATCAATGGATTGGTAGATCTTTACCAGGAAGAGCCATGCATTGTTCTTTGAGGATAGAAGAATGCTAATGACAGGGAGGTTGCAGACTGGGGTAAAATTCTCGACACTTAACCATTAACTGCATCTTGTCACTAAGTTGGGGATGGAAACTTTATAAATCAT	0	0	0	0	0	0	0	1	1	1	0	0	1	1	1	1	1	1	1	1
1	5464209	C	T	1	13939-p1	SSC09641	male	male_male	Phase1	1	0	129	1.47585	0.207487	NPHP4	ENSG00000131697	588276	KCNAB2	ENSG00000069424	587317	-587317						1.47585	0.207487	CAGGTGTGCTGCCAGTCAAGGTCAGGGAGGAAGGGCAGGGCGGGGCCTCCTTAGCCAGGCTTGAGGGCTGATATCCTCAACCAGAAACCACTTGCCAGCACGGGCACTGGGCAGCTGCAGCCCACAGTTGGCCAGGCCTGGGTTGAGAGGGTCCTCCGGGACCATGCAGATCAGGCTGGGCTGAAGGACCCACCTGCTTCC	0	0	0	0	0	0	0	0	0	0	0	0	0	0	0	0	0	0	0	0
1	5489704	G	A	1	11659-p1	SSC02962	female	female_female	Phase1	1	0	98	-0.339352	-0.648221	NPHP4	ENSG00000131697	562781	KCNAB2	ENSG00000069424	561822	-561822						-0.339352	-0.648221	AGATAACTGAAACTACTAGAATCCAACCACCCACCCAAGGTTTAATATCCTCTGAAATAATCCCACGGAATCATCCAGCTTTAGTCACCTTGACCTGACGGTGCCTGAAATTATCTGAATATGGGGAGAAAAGAGACCAGTCCCGGGATAGGAGGAGGAAAAACAAAAGGGGCAGGGGGTCTGCTGAGGCCGAGCCAGGAG	0	0	0	0	0	0	0	0	0	0	0	0	0	0	0	0	0	0	0	0
1	5815921	C	G	1	13515-p1	SSC07797	male	male_male	Pilot	1	0	126	2.04516	0.750785	NPHP4	ENSG00000131697	236564	KCNAB2	ENSG00000069424	235605	-235605						2.04516	0.750785	GTCGGGCCCCAGAAATCAGATCCATTAGGGAAACCAGGTGGGTCCTGCCCTGACAGCAGGAGCTCCAGGGCCCCCTCCTCAAAGTGTCAGATCCCCCCCCCCAGAACCCCATCCCAGCTGGCAGGAGAGGAACCTGCATCTCAGGTGGGTAAGGGAGACCCACAGCTCCGACAGATTCCAGACACAGCTGCCGGAGGGGCA	0	0	0	0	0	0	0	0	0	0	0	0	0	0	0	0	0	0	0	0
1	5935619	G	A	1	14664-p1	SSC12729	male	male_female	Phase1	0	0	133	1.18831	-0.327016	NPHP4	ENSG00000131697	116866	KCNAB2	ENSG00000069424	115907	-115907	-0.118989	-1.81174	NPHP4	ENSG00000131697	1	0.534658	-1.06938	CCTCACCAGCCAGGTCCCCAACACAACTTTGGGAGCCCTGCCTGGGCCCAGCGTCCACAGGAGAGGACATGCCCCCGGCCTGCTGAGTCTCGGTCACACCGGGTCAGAGTCCAGGCAAGCAGCACGCTGCCTCAGCAAGGCTCAGCCACCCCCTTGCTCTGATGCCGCAGGGACTCAAGGGGCTTGGCCAGCACACATGGG	0	0	0	0	0	0	0	0	0	0	0	0	0	0	0	0	0	0	0	0
1	5998225	C	T	1	14479-p1	SSC11954	male	male_female	Phase1	1	0	135	0.250514	-1.52857	NPHP4	ENSG00000131697	54260	KCNAB2	ENSG00000069424	53301	-53301	1.73821	-0.156234	NPHP4	ENSG00000131697	0	0.994363	-0.842403	CGCACACGGCGGGTGGCACAGACCCAGGAGCATCCTTGGAGGTGGAGCCTGGTGTCCCCCAGCAGCATGACAGGTGGGGCACACAAGCGGCGGGTGGCTCCGGAACTCAGAGCTCAGGGCACGGGCTGAGGGCAAGTCCTTCCCGATGGCTCGCTCGCTGGCCGGCATTCTCCCTGAAGGACACGGAGCTCTTGGCCCTTG	0	0	0	0	0	0	0	0	0	0	0	0	0	0	0	0	0	0	0	0
1	6005835	G	A	1	11218-p1	SSC02461	male	male_null	Phase1	0	0	90	0.81159	0.731033	NPHP4	ENSG00000131697	46650	KCNAB2	ENSG00000069424	45691	-45691	0.23437	0.346552	NPHP4	ENSG00000131697	0	0.52298	0.538793	GCGGCCCAGTCGCGATGGCAGGCCAGATCGCCATGGAAGATGTCTTGTCAACCGTTTTTTGGTTTCTGATTTACTTGTTAAAATGATACAGAAGTACCCCGATCTGCAGTTTCAGTGACCCTCAGTCAACCTTGGTCTGAAAATATTAAACAGAAAACTCCAGAAGAAAACAATCCCTAAGTCCTAAATTGCGTGCCACTC	0	0	0	0	0	0	0	0	0	0	0	0	0	0	0	0	0	0	0	0
1	6223966	C	T	1	13807-p1	SSC09509	male	male_male	Phase1	1	0	107	3.08838	2.431	CHD5	ENSG00000116254	16405	CHD5	ENSG00000116254	16217	16217	1.77211	1.47048	CHD5	ENSG00000116254	0	2.43024	1.95074	ATCAAACCACACTGCAGGCATGAAGATACAGATGACAGTTGGCCTTCGACCTTGGCACTGACCTTTCGGCTGCAGCAGCCTTAGGCGTGACTACAGGGGACGCCCTACCAGCTAGCAGAAGAATCTTAGTGGATGTGGAGTCCCCACATGAACTCCACCTGCAAAGCTGCCTTGAATGTTATGCCCAGCCTATGTGTGCCA	0	0	0	0	0	1	0	1	1	1	1	1	1	1	1	1	1	1	0	1
1	6331059	C	T	1	13966-p1	SSC09569	male	male_female	Phase1	1	0	128	0.619343	-0.583912	GPR153	ENSG00000158292	9901	GPR153	ENSG00000158292	10024	-10024	0.161215	-1.24085	ACOT7	ENSG00000097021	0	0.390279	-0.912379	GCCCTTTAGGATGTCACACCCACACATGGGGACGCAGGGGTGGGGAGGGTCCCAAGGTAGCAGGTTGACAGTACGCTCCCTCCCTGGTGCTCAGGGAGCACCGCCTGGCACTCAGCACCAAGCCCCTGGCTCCCCTGCAGCCTAGTGGCTGCCTGGGCCTGGGGTCTGCATCTTTTTCCTCCCTCCACTTAGTGCTTCCTG	0	0	0	0	0	0	0	0	0	0	0	0	1	1	0	0	0	0	0	0
1	6449421	C	A	1	13316-p1	SSC07467	male	male_male	Phase1	1	0	99	1.21044	0.802903	ACOT7	ENSG00000097021	4016	ACOT7	ENSG00000097021	5030	5030	-0.0663669	-0.125978	ACOT7	ENSG00000097021	0	0.572038	0.338462	GCATGGCAAGCAAAGAAAACACAAAAAAACCTTGTAGATTTCACACATCTACCTATAAATAAAGCATGCCAAGTTATCTGCCTGCTGGGTGGTGTCCATGCCAAGGTCCCCCTCCATCAGCATGGTTATTCCAGAGCTGGCTACAGTCCCCAGAAAGCCTTGGAGCTTCCTTTAGGAACACCCTGCCCCCCACAGACCTAC	0	0	0	0	0	0	0	0	0	0	0	0	1	1	0	0	0	0	0	0
1	6449434	C	A	1	13316-p1	SSC07467	male	male_male	Phase1	1	0	95	-0.0488638	-0.321821	ACOT7	ENSG00000097021	4003	ACOT7	ENSG00000097021	5017	5017	-0.0282961	-0.0384784	ACOT7	ENSG00000097021	0	-0.0385799	-0.18015	AGAAAACACAAAAAAACCTTGTAGATTTCACACATCTACCTATAAATAAAGCATGCCAAGTTATCTGCCTGCTGGGTGGTGTCCATGCCAAGGTCCCCCTCCATCAGCATGGTTATTCCAGAGCTGGCTACAGTCCCCAGAAAGCCTTGGAGCTTCCTTTAGGAACACCCTGCCCCCCACAGACCTACTAGTAAATTGATG	0	0	0	0	0	0	0	0	0	0	0	0	1	1	0	0	0	0	0	0
1	6682905	C	T	1	13637-p1	SSC08057	male	male_female	Phase1	1	0	120	0.63223	-0.452952	THAP3	ENSG00000041988	2356	THAP3	ENSG00000041988	2021	-2021	1.19151	0.348094	PHF13	ENSG00000116273	0	0.911869	-0.052429	ACCCCTTGGAACTGTGCCGAGTTCCTTAAATCTCAGCTGGGATCCTGGACCTGGGAGGCCCCTGTGAGGGCCAGCTCTGGAAAAACCTGGGAGTTGATGCCGGAGGCTGTGGAAGAACTCTGCTCGAGGGCAGGGTGCCCTGGAACACTGGTAGTTCTGGGGCTGGGAGGGAGAGGGGCTCCGGCTTTCTCTGAAATGAAC	0	0	0	0	0	0	0	0	0	0	0	0	0	0	0	0	0	0	0	0
1	6688357	C	T	1	13831-p1	SSC09785	male	male_female	Phase1	1	0	103	0.0681401	-0.432583	THAP3	ENSG00000041988	3096	THAP3	ENSG00000041988	3431	3431	-0.0894827	-0.260343	THAP3	ENSG00000041988	0	-0.0106713	-0.346463	TTACCCCCCATCCCTAGCACGAAGAACAGGGCCCGGCTCCTGGTAGGCTCCTGGCAAATGTAGCATCGGAAGCAGCTCACTTGGGCTCTCTGGCCATGCTCGTGGTCTCGGGTTTCCTATTAAGAGTGCTTTAACAGCTGTGACAGAAGCTTCCAGAAATTAGATGTGATTTAATAAACCGAGAGGACTGAATGTCCACAG	0	0	0	0	0	0	0	0	0	0	0	0	0	0	0	0	0	0	0	0
1	6741965	G	A	1	13945-p1	SSC10001	male	male_male	Phase1	1	0	96	-0.432497	-0.720981	DNAJC11	ENSG00000007923	19901	DNAJC11	ENSG00000007923	20019	20019	1.79383	1.79861	DNAJC11	ENSG00000007923	0	0.680668	0.538813	CACTGAGCGGGCTATGTGGCTGGCCCCGCAGGTCTGCTTTTGGGAAGTGTTATGTTTGATTCTAGAGGCTATTTTGGCCTATCAGGGGTGGTACTGGATGGGCAGTTCTACCCTTTGGTATATCAGTTAAAGAACATTTGATTTGAGGACGTATCCCCACCATTTTGACAACTGAAGCACATTTCTGGGTCACTGACATGC	0	0	0	0	0	0	0	0	0	0	0	0	0	0	0	0	0	0	0	0
1	6763094	A	G	1	13340-p1	SSC07250	male	male_male	Phase1	1	0	107	-0.176609	-0.837141	DNAJC11	ENSG00000007923	1228	DNAJC11	ENSG00000007923	1110	-1110						-0.176609	-0.837141	ATGACGCCATTGTCAAGGGAAGGTGGACAGCAGCCCACTCTTGCCACCTGTTTGGTTCCCGCTGACCTGCGCAAGTCTCAGAAACCTTTGTTGTTCCTTCACTAACCACCAGTCCATAGCCATCCCCGTTGCCCTTCATAAGCAGGTCTCCTGGGAAGCCCCGAACACCTGTCTGTGGATTTGAGAGGCTGATTTCTTTCT	0	0	0	0	0	0	0	0	0	0	0	0	0	0	0	0	0	0	0	0
1	6888926	A	G	1	11411-p1	SSC02602	male	male_female	Phase1	1	0	72	-0.724239	-0.287516	CAMTA1	ENSG00000171735	43412	CAMTA1	ENSG00000171735	43542	43542	-0.182534	0.16232	CAMTA1	ENSG00000171735	0	-0.453387	-0.062598	TCTGAGCTTAATTGCATCTGTGTTGCTTGTTAATTCTTAGGAACTTTCATTCTATTGTTTACTCTATAGGAGTTTAATCAAAGGCCTACAAACCTAAACTACAGCAAGTCTATTCTGTAACGTAGTTTTTTTTTTTTTTTTTTTTTTTGGAGACAGAGTCTCACTCTGTTGCCCAGGCTGGAATGCAGTGGTGTCATCTCA	0	0	0	0	0	0	0	0	0	0	1	0	0	0	0	0	0	0	0	0
1	7170579	T	C	1	12029-p1	SSC03636	male	male_male	Phase1	1	0	97	0.361297	-0.00284309	CAMTA1	ENSG00000171735	325065	CAMTA1	ENSG00000171735	325195	325195	-0.247654	-0.264157	CAMTA1	ENSG00000171735	0	0.0568215	-0.1335	CCTTTTGTTTTAAAATGACCTAATAGCTGAATTGCCCGAGCAGGCCGGGCCAGTCTGACCCAGTTCAGCTCCTTGCCTTCTGCTGCTTCATTTAAATGAATCTGCGATGAATTATTCAGCCCTGCTACGGGGGAGAGTGAGTGCTCCTCCTGTAATATTTAATCAGCAACCTGGGAGGACAGCGTCATCTTTACAGACAGC	0	0	0	0	0	0	0	0	0	0	1	0	0	0	0	0	0	0	0	0
1	7422047	A	G	1	11064-p1	SSC00727	male	male_null	Phase1	0	0	86	-0.695734	-0.614189	VAMP3	ENSG00000049245	409309	VAMP3	ENSG00000049245	409282	-409282	-0.578362	-0.349166	CAMTA1	ENSG00000171735	0	-0.637048	-0.481677	ATTTGATTCCTCAGGCCCTGGGGCTGCCTTCCTTCTGGGGTCCTCTTTGAAGAAGAATCCTTGATATCTGCCCTCTAGGAGTTTAATATTTCTTGAATGCATAGGCCATAATCCATACATATGTCTTAGAAAACCAACCCTGAAAATTTTCTCTATACTTGGACAGGGCCAGAAGGCCTAATTTCAAATGGTCACACCTAC	0	0	0	0	0	0	0	0	0	0	1	0	0	0	0	0	0	0	0	0
1	7487823	C	T	1	13668-p1	SSC09090	male	male_null	Phase1	1	0	109	-0.118824	-0.912061	VAMP3	ENSG00000049245	343533	VAMP3	ENSG00000049245	343506	-343506	-0.244218	-0.608682	CAMTA1	ENSG00000171735	0	-0.181521	-0.760372	AGAAATATTTTTAGCAATGGGAAATTAAATGTCAATTTGAGAAAGCTCTCCCCTGGGATGGGCTGTCCTCTCCCTCTGCACACATTCTGCCGCCCAGGGACGAGGCGCAATCCCAGCTGGTCCTCTGGGGGAGAGTGGGTTACCCCTGAGCACTCAGCCCCTCAGACATTGCAGGTCCTCTAGGGTGAGCCTTGAGGTACA	0	0	0	0	0	0	0	0	0	0	1	0	0	0	0	0	0	0	0	0
1	7497716	A	G	1	11544-p1	SSC00962	male	male_male	Phase1	1	0	107	-0.443499	-1.10429	VAMP3	ENSG00000049245	333640	VAMP3	ENSG00000049245	333613	-333613	0.0344442	-0.269806	CAMTA1	ENSG00000171735	0	-0.204527	-0.687047	GAGACTTTCCAAATTAGGCCACATTCTGAGGTCCTGGGGGCTAGGACTTCAACGTATGAATTTTGGGAGACAACATTCAATCCATAACCGGGGGCCTCTGACTTTTAAGGGAAGAGACCCCTCCCCTGGGAAACCTCAGATTCTGGGTCTGTAGAAGCCTGCAGCTTGGTGGGTTGGAGGGCCTGACACAGGGTGCTGCCT	0	0	0	0	0	0	0	0	0	0	1	0	0	0	0	0	0	0	0	0
1	7766321	A	G	1	13251-p1	SSC07502	female	female_female	Phase1	1	0	86	4.16546	4.24946	VAMP3	ENSG00000049245	65035	VAMP3	ENSG00000049245	65008	-65008	2.61546	2.84739	CAMTA1	ENSG00000171735	0	3.39046	3.54842	ATTTTCTATTTTGCCCACTTTTACTTGATAGGATTTCTGCTGGCAGCCTGAAGTATCTAATCCCGGAAGCGGACTCAGTAAACGTGAGAGGTGCCCTCAGATAACTACAGAAATGCCTCCTGTGTTTGGTTGCTTGAATGAATGCATTATATTTTTTCCACCAGTGAGGCCAACCCCTGACTTTTTAAAATTGTGCTCCCA	0	0	0	0	0	0	0	0	0	0	1	0	0	0	0	0	0	0	0	0
1	7779935	T	A	1	11587-p1	SSC00172	male	male_null	Phase1	1	0	100	0.769949	0.291	VAMP3	ENSG00000049245	51421	VAMP3	ENSG00000049245	51394	-51394	-0.20117	-0.29915	CAMTA1	ENSG00000171735	0	0.28439	-0.00407511	ATTTTCCCTGTCCTTCTGAGCTTCCTAAAAAATTTAGGAGACTTCCTAAGCAGCGCTCACAGTGCTCTACAGAAATAGTTGCAGGCATGCCTCCTTTGCCTCCTCAGCTCTCCCTGCCAGGGCAGCCAAGGGCTGTAAGTGGAATGAGAGATGGATGGCAGTGGGAGAGCACATGTGCACTTGAGCTACAAATAACGTGTT	0	0	0	0	0	0	0	0	0	0	1	0	0	0	0	0	0	0	0	0
1	8164783	A	T	1	12651-p1	SSC06657	male	male_male	Phase1	1	0	98	1.26654	0.958823	ERRFI1	ENSG00000116285	78414	ERRFI1	ENSG00000116285	78415	-78415	-0.348934	-0.348877	RP11-431K24.1	ENSG00000238290	0	0.458803	0.304973	AGTCCCAGCTTCAGCAAATGACTCCCATCTGGTGACGTCATTATCCCCATCTTCTGCTCCAATCATTGCCATTCGCCCAGAGTTTAGAAGGGGCTGCAGAATAAGGAAGTGCACGGGCTGGGGAGAAACAGCATGTTAGGTAAGGAGAATTCCCCTTAGACAGAAAGAGGAAACACAAGCCCTTTCACTAGGGACAAAAGT	0	0	0	0	0	0	0	0	0	0	0	0	0	0	0	0	0	0	0	0
1	8234738	C	G	1	14053-p1	SSC09871	male	male_male	Phase1	1	0	73	-0.450098	-0.0322046	SLC45A1	ENSG00000162426	143436	SLC45A1	ENSG00000162426	143148	-143148						-0.450098	-0.0322046	CTGTGTGCTTGCCAACACCAGGGGTGGTGTTCTATCTGGGATGTCTGCTGCCAGTTTGTCTGTAAAAATCTTCTCTCTCTTTCAAGTATCACTTCTTGCACGAATCTAAATTTTCCTTGTCCTTAGGTGACCACTTGCTTTCCAAGTTTTTAAAAATATATCTTCTGATATTTACAAAATATTGAATGTAACATATATGTT	0	0	0	0	0	0	0	0	0	0	0	0	0	0	0	0	0	0	0	0
1	8279290	A	T	1	12833-p1	SSC07207	male	male_female	Phase1	1	0	88	-0.658162	-0.678703	SLC45A1	ENSG00000162426	98884	SLC45A1	ENSG00000162426	98596	-98596	-0.449278	-0.262272	RP11-431K24.4	ENSG00000233645	0	-0.55372	-0.470487	GGGCTCAAGCGGTCTTCCCACCTCAGCCTCCAAGTAGCTGGGACTACAGGTGTGAACCATTATGCCTGGCTGGAAAGCTACTTTAGAAATGTTTTTTTTTAAAAAAAAAAACAAAAACAAACAAACACACACACACACACACACACGCAAAGTGGGACATAAAGAAATAGGTTTCAAGGCTGGACACAGTGGCTCATGCCT	0	0	0	0	0	0	0	0	0	0	0	0	0	0	0	0	0	0	0	0
1	8872350	T	G	1	14415-p1	SSC12037	male	male_male	Phase1	1	0	75	-0.280724	0.101919	RERE	ENSG00000142599	5349	RERE	ENSG00000142599	5352	5352	-0.515476	-0.208482	RERE	ENSG00000142599	0	-0.3981	-0.0532816	GACTTCTGATGCAAATACCCAAGACAAATAGGGTATGAGGATTCCTCAAATACCGAGTGGTTTATGAATTAGAGGCCACATCATTTTATAACTAACCATATAAGGAAAATTTTCACAGTTAAATATATTGCTCACACTTGCTGACATACTGGCAAATTTTACCAGTTAAAAATATGCCGTGTGCAGTGGCTCACGCCTGTA	0	0	0	0	0	0	0	0	0	0	0	0	0	0	0	0	0	0	0	0
1	9380898	C	T	1	14022-p1	SSC09205	male	male_female	Phase1	1	0	113	3.76638	2.94043	SPSB1	ENSG00000171621	27945	SPSB1	ENSG00000171621	27959	27959	0.66565	0.0956145	SPSB1	ENSG00000171621	0	2.21602	1.51802	CACGACCTTCCTTTTGAAGGTGCCTGGAGGGTGACTCCGTGTTTCTTGTTTCCTCGTGGGGGATTTTAAATTTATGTCACTGGTGGTTTGGAAGCTACAACGTCCTGCGCCGGGTTTAGCAGGATGGAGTTAGAGTGAGCTCTGGCCACGAAAGGCTGGCCTGATGGGGAGGGGCCAAACCCCTCCCCCTGCCAGGCTCCA	0	0	0	0	0	0	0	0	0	0	0	0	0	0	0	0	0	0	0	0
1	9498726	C	T	1	11109-p1	SSC00251	female	female_null	Phase1	1	0	107	2.14803	1.48975	SLC25A33	ENSG00000171612	100798	SLC25A33	ENSG00000171612	100815	-100815						2.14803	1.48975	TCTGATTCAATGTTTACTTCATGAATGAGGTCAGTTCCCAGCACAGCTGGGGTTTCGGCAAAGGAGTCAGCAAACAGCATTCCCACTAGAATCTGACTGGCGTTTGTCACAACTTCCAGGGCAACCTTCCCCCAGCTCCCCCAGGTCAGCTGCTCTCCCTAGCATTGTCTGTGGTCCGGCTCCTCTCCCTGTAGAAGCAGA	0	0	0	0	0	0	0	0	0	0	0	0	0	0	0	0	0	0	0	0
1	9669160	T	C	1	14410-p1	SSC12049	male	male_male	Phase1	1	0	118	0.665761	-0.353131	TMEM201	ENSG00000188807	20191	TMEM201	ENSG00000188807	20180	20180	2.0876	1.27531	TMEM201	ENSG00000188807	0	1.37668	0.461088	CCGGGCTCAGGTGCTGTGGCCAGAATCCAGCTTGCTGTCTCCCTGTCTGTCCTCAGTCCGCTTCTCTGCCACACACCTCATCCCTGTGTCCTGCAGCCCATGCCCAGCAGGAAGACGGCCTCTCCCAGCATCCATAGAATGGATTCTAGAAGGACCCTGGTTGGCATGCTGGGTCCTTGTGACCACCCTTATCCAGCCTAT	0	0	0	0	0	0	0	0	0	0	0	0	0	0	0	0	0	0	0	0
1	9673136	C	T	1	14502-p1	SSC12444	female	female_female	Phase1	1	1	137	0.120868	-1.58121	TMEM201	ENSG00000188807	24167	TMEM201	ENSG00000188807	24156	24156	1.64557	-0.0837474	TMEM201	ENSG00000188807	0	0.88322	-0.832477	CTTTGCAGGTCGTTTCGGCCCTTCCCTGGTCCGGGGCCTCCTGGCCGTGAGCTTGGCCGCCAACGCCCTGTTCACCTCGGTGTTTCTGTACCAGAGCCTGCGCTGACCCACCGTTGGAGCCCCTCGGAGGGGAGCAACCCGGTGCCTGCTGCTTCACCACTGCCGGCCTCAGGACCCTCCCTGGAGGGGCTGCCACCTCTG	0	0	0	0	0	0	0	0	0	0	0	0	0	0	0	0	0	0	0	0
1	9877899	C	A	1	12078-p1	SSC03846	male	male_female	Phase1	1	0	79	-0.566355	-0.303367	CLSTN1	ENSG00000171603	6119	CLSTN1	ENSG00000171603	6685	6685	0.109079	0.370386	CLSTN1	ENSG00000171603	0	-0.228638	0.0335099	AAATTTTTAATCTAATAATAATATCCTAAAGCTAAATCAAAAAATGAGCAAAAATATACCTAAAACATAGGAGAGAAAGAACCTATCAAATCAGGGACAACTGAAAGCAGCATTCTAGTTCCCGGGTGGTGGCAGCTCTTAGGGAAAAGACGGGTATTGTATGTCAGGCTGACACAGTGGGGAGGCTGTCGCCATTTAAGG	0	0	0	0	0	0	0	0	0	0	1	0	0	0	0	0	0	0	0	0
1	9928381	C	A	1	13564-p1	SSC08141	male	male_male	Phase1	1	0	120	0.609154	-0.47606	CTNNBIP1	ENSG00000178585	41932	CTNNBIP1	ENSG00000178585	42013	42013	0.016604	-0.829142	CTNNBIP1	ENSG00000178585	0	0.312879	-0.652601	CCTATTCCGCAACGATTCCCTGGGGTCTTCCCTGGCTCCAGCTTCAGCTCCAGAAGACCCCTCCCCGGAGAAAGAAGTAGCTGTGGACAGACACCACCCACCCAGAAGGGCCTGGACTCCACGGCCCACACAGTTGGTCACAGCTGCCAGCTTGCTCCTACTGCTCAGCAGTTTCAGGGCAAGGTCAACAGCTAAGTGGGG	0	0	0	0	0	0	0	0	0	0	0	0	0	0	0	0	0	0	0	0
1	9991855	G	A	1	14479-p1	SSC11954	male	male_female	Phase1	1	0	65	-0.508661	0.0339305	LZIC	ENSG00000162441	11530	LZIC	ENSG00000162441	11610	11610	-0.617132	-0.220742	LZIC	ENSG00000162441	1	-0.562897	-0.0934057	ATTAGGCTGCATTAATTTATTTTTAATATTGGGGAATAAAACCAATACAATGGATTTATAAAGAAAACAATTCTGGTTTCACTCTTAAACTCAAGGAAAGGTTATTATGTTATTTCAACCACACTCTCCATCAGTTTGTATGTAATATATGACAGTAGTATACGACCAGCTTTCAGAAATATGAGGGCACTCACCAAGGTC	0	0	0	0	0	0	0	0	0	0	0	0	0	0	0	0	0	0	0	0
1	10016024	C	A	1	13966-p1	SSC09569	male	male_female	Phase1	1	0	82	-0.725634	-0.556549	NMNAT1	ENSG00000173614	12491	NMNAT1	ENSG00000173614	12538	12538	-0.615237	-0.379868	NMNAT1	ENSG00000173614	0	-0.670435	-0.468209	GGAGAGATTGGCTGCAATATTGGGAAGATCTGGGCCTAAAAGTCAATAAACTGGGTGATACATTAATTTATTACTTATTACAGGAAATCTATGGTATACGCGTAACACCAGAAGGCACTAATCCTTGAACTCTAATTCTTATTCTGGCACTGGGTTCATCTTGGCTGTAGGCAACTCACTTCTCTTGAGAACCTTGGTTCC	0	0	0	0	0	0	0	0	0	0	0	0	0	0	0	0	0	0	0	0
1	10329071	A	G	1	12759-p1	SSC06389	male	male_female	Phase1	1	0	59	-0.561528	0.0424042	KIF1B	ENSG00000054523	58443	KIF1B	ENSG00000054523	58208	58208	-0.526227	-0.0791532	KIF1B	ENSG00000054523	0	-0.543878	-0.0183745	TTGTTAAAAAGATTAAGCGTTAATATAGGTTAAGTGCATACAATAATGTCTGGCACAGAGTAGCCACTCAATAATGTTAATTTTATTGTTATTGTTAGTAATAAAAAATTTATGTTGAATACTACTCTATCTGCATCCCTAAGAAGGATGCACCTGGATTTTTAAGCTTCAAGTTAGGTTTATTGTACTGGCAATTATAAA	0	0	0	0	0	0	0	0	0	0	1	1	0	0	0	0	0	0	0	0
1	10426420	G	A	1	13066-p1	SSC06526	male	male_male	Phase1	1	0	95	-0.482178	-0.75542	PGD	ENSG00000142657	32701	PGD	ENSG00000142657	32229	-32229	-0.928345	-0.939493	KIF1B	ENSG00000054523	0	-0.705261	-0.847457	AAATTAAAAAATATAAAGGTTGCAGAATATTAGGTCACAAGCATATAATAGAGATGTGTGTTTCAAATGCTATGGGAGTCAGAGGAGAAGTGTCTATGGTGGGGAGCTCATGAGCTGACCTTGAAAGGATGCGCAGGAGGGAGGCAGCAGTGTCGACACCTGCGTGATCAGGAGGGAGGCAGTGGTGTCCTGCGTGATCAG	0	0	0	0	0	0	0	0	0	0	1	1	0	0	0	0	0	0	0	0
1	10833175	G	A	1	14573-p1	SSC12206	male	male_male	Phase1	1	0	113	0.355793	-0.473964	CASZ1	ENSG00000130940	78668	CASZ1	ENSG00000130940	23532	23532	1.39034	0.82152	CASZ1	ENSG00000130940	0	0.873065	0.173778	CCCAAGGAAAGGAAGGAGGGGAGGAAGGAAGGACCACAGAGAGGAAGGGGCTGGGTGCCCGTGTCATCGAGCACCGGTGGGAACCCAGACCCAAGCCCACGACAGATCCTGCTGGGTACAGCTTCAATCAGAAAGGAAAGCTCTCATCAAACATAGGCTGGGCAGGGATGTGGGCACTGAGATTAGGGATTTGGAAAACCA	0	0	0	0	0	0	0	0	0	0	0	0	0	0	0	0	0	0	0	0
1	10853259	G	T	1	13251-p1	SSC07502	female	female_female	Phase1	1	0	62	1.56775	2.17035	CASZ1	ENSG00000130940	98752	CASZ1	ENSG00000130940	3448	3448	-0.303834	0.134466	CASZ1	ENSG00000130940	0	0.631957	1.15241	ATTAAAAAATTATTTAAACATAAGGGGAGCAGATATAAAAGGGAGTTTCATATTTAACTGACTTTCTTATTTTTTTAAACAATAGCTTTTTTAAAAGATTGGACTCTTTGATCTTGAAAGAATTTTGCTCTTATATGATGGGGGGAGGAAGGGGGTGGTGGTGAAATGATCTGTTTTAAATGATGATGCAACTTAGAGATC	0	0	0	0	0	0	0	0	0	0	0	0	0	0	0	0	0	0	0	0
1	10899923	G	C	1	12568-p1	SSC05497	male	male_female	Pilot	1	0	114	1.03221	0.232728	C1orf127	ENSG00000175262	142171	CASZ1	ENSG00000130940	43216	-43216						1.03221	0.232728	TAGGGATTGCTCAGTGGCACAGAGCAGGTAACAGTCCCCAGGCCTCGCCTAACACAGAAAGTGCTCAGCCAGCTCTTTCGTCAATAGATGAGCAAAGCGTGGATGGGGCAAAATGAGCGTCGGCTGCCCAGTCTGCTCAGATCTTCAGGTGGGGTCTCAGTGATAGGGTCCTCAGCACTGCTGAGATGGCACCTGGTCCCC	0	0	0	0	0	0	0	0	0	0	1	1	0	0	0	0	0	0	0	0
1	10997691	G	A	1	13204-p1	SSC07097	male	male_male	Phase1	1	0	132	0.675641	-0.723207	C1orf127	ENSG00000175262	44403	C1orf127	ENSG00000175262	44403	44403						0.675641	-0.723207	TGAAGCCAGGAGATGAAAGCAGGACCCACATGGGCTGCCTTTGATTTTCTCCTCCCTGGGCCCCACGCAGCTGCAGCCGGGCCGGGCCCAGCCCTACACTGCCCCAGGGGGAGCAGAAGAGGCCCTAGGCTGAGGGTGTTGCTCCCCTGGGTGGCTTGGGGTAAGTGGACAAGGCATCCTCAGCCCTGGGGGATGGCCCTC	0	0	0	0	0	0	0	0	0	0	1	1	0	0	0	0	0	0	0	0
1	11509122	A	C	1	12061-p1	SSC04754	female	female_male	Phase1	1	0	120	1.93026	0.846914	PTCHD2		30090	PTCHD2	ENSG00000204624	30101	-30101						1.93026	0.846914	GCTGCTAAGTTTATTTCATTGCCAGTTGGCTCTCCGAGGGGCTCACAGTCTGCCGAGGACATCTGCCTGGGAGCAGAGCAGGTGGACGGGGCCCATCCCCATCACAGCACAGAGCCCTATCAGCCACCCTGTCCCAGGTCTCAACCCACAATGTCCTGACCGTCTCCGCAGGACTCTCCCTCCCTAGGCCTTACTTCCAGA	0	0	0	0	0	0	0	0	0	0	0	0	0	0	0	0	0	0	0	0
1	11843897	G	A	1	11234-p1	SSC02460	male	male_female	Phase1	1	0	87	0.0431656	0.0332606	C1orf167	ENSG00000215910	3947	C1orf167	ENSG00000215910	22053	22053	-0.460059	-0.294325	C1orf167	ENSG00000215910	1	-0.208446	-0.130532	TTCACCTGTTACTGGTCGTTTACTGTTTTGTGGGAGATTTGCAGGTGTAACTTTGAATAAATGTGACTTTTGACTCTGAGAACGAGACAAGCCCTCCCATGCATCTGTTTTTGTTTTGTTTCATTTTGTTTTTTTGAGATGGAGTTTCACTCTTGTCACCCAGGCTGGAGTGCACTTGCGCGATCTCGGCTTACTGCAACC	0	0	0	0	0	0	0	0	0	0	0	0	0	0	0	0	0	0	0	0
1	11861698	G	A	1	13315-p1		male	male_male	Phase1	1	0	96	-0.457019	-0.74552	MTHFR	ENSG00000177000	1896	CLCN6	ENSG00000011021	4455	-4455	-0.367775	-0.365402	MTHFR	ENSG00000177000	1	-0.412397	-0.555461	ATAGCTGTGTGATCTTGGGTACATTACTTAATCTCTGTGAGTTCTGTTTCCTTATTTATAAGACACGGCAGATAGTAGTACCCACTTCATAATAACACTAGGATGCTGGGCGTGGTGGCTCACGCCTGTAATCCCAGCACTTCAGGAGGCTGAAGTGAGTGGATCACTTGAGGTCAGGAGTTCCAGACCGCCTGGCCAACA	0	0	0	0	0	0	0	0	0	0	0	0	0	0	0	0	0	0	0	0
1	11937175	A	G	1	11933-p1	SSC04654	male	male_male	Phase1	1	0	81	0.589972	0.796227	NPPB	ENSG00000120937	18173	NPPB	ENSG00000120937	18187	-18187						0.589972	0.796227	ATATATGCACATATATATGTGCGTGTGTGTTCATGTATATATGTGTGTGTGTGTTCATGTAATTATGTGTGTGTGTGTGTGTGTGTGTGTGTGTGTGTGTATATATAAAATTGTTCATCATAAGTGACAGATGACTCCTGTTCTCGGGAGCCCATCAGCCATCAGTCTGTTTTTTTGTCTCTGACTGTGGGGTGAGGGTCA	0	0	0	0	0	0	0	0	0	1	0	0	0	0	0	0	1	1	0	0
1	11968337	G	A	1	14489-p1	SSC12016	male	male_male	Phase1	1	0	77	3.91487	4.2544	KIAA2013	ENSG00000116685	18147	KIAA2013	ENSG00000116685	18148	18148						3.91487	4.2544	AATCTTTCGCCTTTTACTAAAGATTTCCGTGGAGAGAAACGAGTGTGAGTCTGAAACCAATTTTTTGAGGCCTTGCGTTTCTTAGCAGGGCTTATTTTAAGTGTTTTAAAAACAGATGCGATTCCGTTAAATCGCGTGTGGAGCTATGTAAAGTGTATTATAGAACAAATGCGAGTTACGGTTTTTCAGCTTTTCGCTTTG	0	0	0	0	0	0	0	0	0	0	0	0	0	0	0	0	0	0	0	0
1	12072745	C	G	1	12857-p1	SSC06470	male	male_male	Phase1	1	0	106	-0.187017	-0.839466	MIIP	ENSG00000116691	6813	MIIP	ENSG00000116691	6778	-6778	0.375196	0.074023	MFN2	ENSG00000116688	0	0.0940893	-0.382722	TCCACCCCACCCCCAACCTTGTCCCAAGTGCCCTGGACTAAATTTCCTGTGCCAGTGACTGCAGTTGGCCAAGGGACAATGTGGAAAACCCAGTGTCCATCTTTCCACCCTCCCTGATCTCCAGAACCTTCGACTGACCCCCTTGTCTTTATGCTGATGTTGAGTTTTGGGATTGTTACTGGTTGAAGTGGGGGCAGATGC	0	0	0	0	0	0	0	0	0	0	0	0	0	0	0	0	0	0	0	0
1	12218338	G	T	1	14404-p1	SSC11860	male	male_female	Phase1	0	0	102	-0.240639	-0.782464	TNFRSF1B	ENSG00000028137	8710	TNFRSF1B	ENSG00000028137	8722	-8722						-0.240639	-0.782464	CCAGTGGGGAAACTGAGGCCAGAGTTCATAGGATATATGGTGGAAAGGCAGCTGTTGCTTATGTTTGAGACTTTGTCTAGAAAATTGTGGTCCACAGATGGCTCCAGCTGCTACTTGGAGAGACCAGTGAAATGGGGAGGTTTTGGTGGGGTGTGGGTTTTGGAAAGTGGGGGTTGGGGAAGGGGGACAGAGAGTGGGTTT	1	0	0	0	0	0	0	0	0	0	0	0	0	0	0	0	0	0	0	0
1	12532959	C	T	1	14574-p1	SSC12609	male	male_female	Phase1	1	0	93	-0.0740356	-0.274802	DHRS3	ENSG00000162496	145256	DHRS3	ENSG00000162496	144778	144778	1.13845	1.19288	VPS13D	ENSG00000048707	0	0.532205	0.459039	CCCATATCCATTCAGCCATGGTTCTATGTATTATCTCATTTAGGCATCACAGCAGCTTTTGCACAGCATCTGCTCAGGCAGTCTGTGGCTCTTCTTTCCCCGAAAGATTGAGAATACATCTGGTGAGAAGCCGTTGCCAGTCCCAGCCCCTGCTTTGAGTCTGGTATTGGTCTTTAATCTCTCATTCTGTGTGTTGTAAAG	0	0	0	0	0	0	0	0	0	0	0	0	0	0	0	0	0	0	0	0
1	13819518	C	A	1	12778-p1	SSC05849	male	male_female	Phase1	1	0	98	-0.115812	-0.424521	LRRC38	ENSG00000162494	20980	LRRC38	ENSG00000162494	21025	21025	1.45489	1.45708	LRRC38	ENSG00000162494	0	0.669538	0.516278	CCTGGGGGCCACGCTATCCCTGGAATGGGGACTCCCCTTCTGTCTCTGTGCTGTGTGCGACAGTCATTCCAGGGATATCTTCCCGTGAGTGCAGGCATCTCACCCTCGGCTCACAAAGTGCTCTCTATGCTTCAAATAGCTTCAAAATAATTTACCAATACAAGCAATTCTGATTTTCCTGGCAAGTCAGAAATCAAGTTG	0	0	1	0	0	0	0	0	1	0	1	1	1	1	0	0	0	0	0	0
1	13822932	C	G	1	14026-p1	SSC10293	male	male_female	Phase1	1	0	106	-0.0882699	-0.740629	LRRC38	ENSG00000162494	17566	LRRC38	ENSG00000162494	17611	17611	-0.774522	-1.07734	LRRC38	ENSG00000162494	0	-0.431396	-0.908984	CCAGGCTGGTCTCAAACTCCTGGGCTCAAGCAATCTTCCCGCCTCAGCCTCCCAAGTGCTGGGATTACAGGCTGAGCCACCTTGCTCAGCCCCCTTCTGTCTTTACTGCATTTATCTCTGGTTAAGCCTCAAGTTGCTAACACTCCAACAAGAACCAGTTTACCATACTGGCTTCTCTCAGCAAGGGGACAGTTCTGGAGG	0	0	1	0	0	0	0	0	1	0	1	1	1	1	0	0	0	0	0	0
1	13986421	T	C	1	12086-p1	SSC05086	male	male_null	Phase1	1	0	53	-0.705134	-0.0283522	PDPN	ENSG00000162493	76094	PRDM2	ENSG00000116731	40272	-40272						-0.705134	-0.0283522	TACACTTAAGTTTCAGAAAGCAAATACTATAGGCTCATTACAGATTTGAAAAAACATGATATTCACATTGATTACAATAACTCTAAAAATAACTGCAACATTGAAATGGCATTTAGTTTACAAAAAAAGTTATATATATATATATATATATATATATATACACACACACACACACACACACACACACATAGTCACCAAGAA	0	0	0	0	0	0	0	0	0	0	0	0	0	0	0	0	0	0	0	0
1	14091416	G	C	1	14511-p1	SSC12131	male	male_female	Phase1	1	0	59	-0.101746	0.502459	PRDM2	ENSG00000116731	15484	PRDM2	ENSG00000116731	64723	64723	0.191066	0.638901	PRDM2	ENSG00000116731	0	0.0446598	0.57068	CCTAAAACCAGAGAGGTTTTATTTTTATAATTTGCCTCCAGGATTACAGATAGTTCTTGGTGACTTTAACTGCAGAAAAAGATTTGAAATTATGCCAAACGAGCTTAACAGAATTTTTTACTGTCAGATAAGTTTCAAAGTTATTTTAAGTGAAAAAGGAAACTATAGAAAATGCATGGCATGTTAACTTTTATAAAAACT	0	0	0	0	0	0	0	0	0	0	0	0	0	0	0	0	0	0	0	0
1	14135322	C	T	1	13214-p1	SSC09140	male	male_female	Phase1	1	0	110	0.658312	-0.165014	PRDM2	ENSG00000116731	59390	PRDM2	ENSG00000116731	108629	108629	-0.120574	-0.582756	PRDM2	ENSG00000116731	0	0.268869	-0.373885	ACAGTTAGGTACTAAGAATACAATGATGAACAAAACTCAACCACGCTCTGCCATCAGAGACCTTACGGCCCCCTGGGGAGACCTGCCTTTATCAGACAGTCGCAGATGCATGAGAAACTGCCCGTGTGGGGGCCGGTGTGGGAACCTGACCAGGGCCATGTTGCCTCAAGAGGGCGACCACAGAAGCATCTCCAGAGCAGT	0	0	0	0	0	0	0	0	0	0	0	0	0	0	0	0	0	0	0	0
1	14235373	C	T	1	14236-p1	SSC10722	male	male_female	Phase1	1	0	91	0.571079	0.46273	PRDM2	ENSG00000116731	159441	PRDM2	ENSG00000116731	208680	208680	0.746848	0.878606	KAZN	ENSG00000189337	0	0.658964	0.670668	AGGATGCTGAGCTGCAAAAATTGTTGTGTGTGCAGAAATCCACGGTGACAAGACCTGTGTTCACCCCAAGTAGCATCATGGCAGAGCTGTTAAGGACTTTCGTGAGCTGGAGAACATAAAATAAACACATGTTTTATGAGACCAAAGAGAGTAAGTACGAGGCTACTCCTTGGGCTGCCTTTTGTTTTCGCAAAGCAGCAG	0	0	0	0	0	0	0	0	0	0	1	1	0	0	0	0	0	0	0	0
1	14282510	G	A	1	14160-p1	SSC10463	male	male_female	Phase1	1	0	92	-0.279164	-0.434802	PRDM2	ENSG00000116731	206578	PRDM2	ENSG00000116731	255817	255817	-0.468428	-0.353475	KAZN	ENSG00000189337	0	-0.373796	-0.394138	CCATGATTGTAGAGTCACGCCAGTCATTCTAAGAAACGTCCTTCTATTGGACTCATCACTGGTGTCTGCTCATCATGAGCGCCCATCATCCCAGCACCTCGTAGGACCTGTAGTGAGGATTCTGTAAAGGCTGCTGGATGAATGAGTGATGGGTGCATTAATTAATCCCAATTAGAACCGGAAACTCAGTTCCCATTTTTT	0	0	0	0	0	0	0	0	0	0	1	1	0	0	0	0	0	0	0	0
1	15111363	T	C	1	11470-p1	SSC02938	male	male_female	Phase1	1	0	92	0.779812	0.624812	KAZN	ENSG00000189337	139295	KAZN	ENSG00000189337	186163	186163	-0.124839	-0.00954673	KAZN	ENSG00000189337	0	0.327486	0.307633	GTCATTCAAGTGACTACTCCAGACCAGAGAAAGCTGCAAATTAACAAAGGGTGATTCTGGGACAGGCGGAAATACATGTGGGCACTGGGCTGGAGTGATATCACCATGTCTGAGAATAGCCTCTTCTCAGCAGCCCCGAATCGGAAATACATAGTTCCAGAAGTCAAATACATCTTGATTTTGATCTCGGCTAGACTGCTT	0	0	0	0	0	0	0	0	0	0	1	1	0	0	0	0	0	0	0	0
1	15220547	A	C	1	11115-p1	SSC00800	female	female_female	Phase1	1	0	102	0.232888	-0.308517	KAZN	ENSG00000189337	30111	TMEM51	ENSG00000171729	258481	-258481	0.144471	-0.00777332	KAZN	ENSG00000189337	0	0.18868	-0.158145	CTCCAGACCCAGCTACAAAGGGAGGTGCTAGTTGATGAAGAGTATAATTAATCAGCACTTAGGGACCTCTGGCTGCTGATTTCAAGCTAACTGTCCCCCAAATCCACTTCTCTGACCCACCAGAGCCCAGGGTGCTGCCACTCAAAGCATCACAGTACGTGAATCTAATTGCAAACCTCCTGCCTGCCATCACGCCCATCT	0	0	0	0	0	0	0	0	0	0	1	1	0	0	0	0	0	0	0	0
1	15484413	G	A	1	14077-p1	SSC10270	male	male_female	Phase1	1	0	85	-0.415578	-0.316645	TMEM51	ENSG00000171729	4154	TMEM51	ENSG00000171729	5385	5385	-0.196133	0.0302898	TMEM51	ENSG00000171729	0	-0.305855	-0.143178	TCGTCCACAGATTACAAAAGAAGTAGGTGCTCCTTGTAAAAACGAGCAGATGACATCGTGAAGGCTGGCGACCACTGTTAATATGGTGGCGTTTTATTCAGGTTTTTGTTTGCTGAGCTGTTTCATGTCCTGGTTTGTTGTTGTTGCTTTTGAAAAAATAGAGACAAGGTCTCTGTGTGTTGCCCAGGTTAGTCTTGAACT	0	0	0	0	0	0	0	0	0	0	0	0	0	0	0	0	0	0	0	0
1	15614916	G	A	1	11420-p1	SSC00469	male	male_female	Phase1	1	0	106	0.39219	-0.259726	FHAD1	ENSG00000142621	41197	FHAD1	ENSG00000142621	41148	41148	-0.23599	-0.538037	FHAD1	ENSG00000142621	0	0.0781001	-0.398882	ACGGCAAAAGCCAGGTGTCAGCACCACTCCACGTTTGCTCATCCACGGTTAGATGGATTTTGACATGCTCTCCACTGAAAGCAGCTGGAGCATCTTCCCCGGGGCCTCTGCCAGAATCAGCTGTGCTGGTGTGGAAAAGCAAAGGCTAATCAGACAGTCAGTGTCCCTGCAATCCCAGAGCTCTGAACTTTGAGGGATAGA	0	0	0	0	0	0	0	0	0	0	0	0	0	0	0	0	0	0	0	0
1	15736440	G	C	1	14152-p1	SSC10853	male	male_female	Phase1	1	0	153	3.59912	0.579547	EFHD2	ENSG00000142634	9	EFHD2	ENSG00000142634	49	49	2.00128	-0.781633	EFHD2	ENSG00000142634	0	2.8002	-0.101043	GCCAGGGCCCAAGTCCCACCTTCGGGGGCGGTGCCTGGCCCGGGGAGTGTCAGGAAGAGGAAGAGCGCGGCCGGCGGCGCTGCGCTGAGAGCAGGGGCCCGGCCAAGGCGAGTGCCGCGCGGGCCACCATGGCCACGGACGAGCTGGCCACCAAGCTGAGCCGGCGGCTGCAGATGGAGGGCGAGGGCGGCGGCGAGACCC	0	0	0	0	0	0	0	0	0	0	0	0	0	0	0	0	0	0	0	0
1	15905649	A	C	1	13651-p1	SSC08937	male	male_female	Phase1	1	0	107	0.797652	0.138061	AGMAT	ENSG00000116771	5869	AGMAT	ENSG00000116771	5956	5956						0.797652	0.138061	CCTGATGACAACAGGGCAGCTCAGAGGCCAACCCTCCCTGTGGGGCCCTAGCACAGCCACCCTTCGGGCCACCAAAACTTGGTGACAATTCACAGCCAAAAAGGGGAGACCTGGCATCCGTTTTCTGCCTTGCAACTGGTTCCTGTCTTCTTGAGATCACTTTGCATCTCAGAGGAACAATAAACTCACAGAAGTCAGGCA	0	0	0	0	0	0	0	0	0	0	0	0	0	0	0	0	0	0	0	0
1	16378331	G	C	1	11089-p1	SSC02645	male	male_null	Pilot	1	0	124	-0.248656	-1.36295	CLCNKB	ENSG00000184908	8033	CLCNKB	ENSG00000184908	8100	8100	0.400793	-0.745232	CLCNKB	ENSG00000184908	1	0.0760686	-1.05409	GAGACTCTCTCTTTTATCTTCCCTGAGGGCATCGTGGCTGGAGGGATCACCAATCCCATCATGCCAGGGGGGTATGCTCTGGCAGGTGAGTGGGTCAGGGGCCTGCTGCGTGGGCAATGTCGTGCGGCTGGGCTGGACCTGGAGAATTGGCTGGTGGTTCCCCAGGGCACGGAGCAGTCACTGAGTCCTCCAGTGAACCCC	0	0	0	0	0	0	0	0	0	0	1	1	0	0	0	0	0	0	0	0
1	16442780	C	T	1	14230-p1	SSC10917	male	male_male	Phase1	1	0	133	0.384438	-1.13309	EPHA2	ENSG00000142627	39784	EPHA2	ENSG00000142627	39802	39802						0.384438	-1.13309	CAGAGGCCGCCACAATGGACCTTCCCAGCCGCCCAGACTGCGGGTGGGACAGATGGCTGGGGCGGGGGTCGTGGGGGCAGGGCCAGGACACCTGCGTCCTCGGTGGCTCAGCCCCACCGGCCGTGGTTCTGAAGAGCAGGCCGGCAGGGCCAGGCAGCATTGGCTGCAATGCCACTAAGGACAGGCAAATAAATCGACTTT	0	0	0	0	0	0	0	0	0	0	0	0	0	0	0	0	0	0	0	0
1	16481380	T	G	1	14316-p1	SSC09681	male	male_male	Phase1	1	0	130	1.86633	0.608968	EPHA2	ENSG00000142627	1184	EPHA2	ENSG00000142627	1202	1202	-0.044531	-1.38276	EPHA2	ENSG00000142627	0	0.910899	-0.386896	GAAACTTCTCACCGGCCCAAGTTTCCTCCCGGCTTCCCCCTTGTGGAGCCTGCGGAAACCTCGCTCTGCCCAGGCAGGAGGGGAAGCCTTGCCCTCACTGTTGGAAATTGAAGCTGGCCTGGGCTGGGTGGACAGGAAGGTCTTCGGCCAGGGCAGGAGCCCCCATCCTCGCCCTGACCCTAGCGGAGGGACAACACCCCC	0	0	0	0	0	0	0	0	0	0	0	0	0	0	0	0	0	0	0	0
1	16514387	G	A	1	13948-p1	SSC09283	male	male_female	Phase1	1	0	130	1.89587	0.638583	ARHGEF19	ENSG00000142632	24760	ARHGEF19	ENSG00000142632	24717	24717						1.89587	0.638583	CACTGCCCCTGCCCCTACTCCCTACCCCTGCCCCACAGACACAGCCAAGCCTCAGGAGGACTCAACCCACAGGAATGTGGGCAATGAGCAGGCTGCGCTCGGAGGACCCCGCTATCCCAGCCCTGGGCTCTGCCGCCCTCTGGTGGCTGGGCTGGGAAGGATGCTGCTCCCATTACTGCCGTTGTAGAACCGCAATTGCCC	0	0	0	0	0	0	0	0	0	0	0	0	0	0	0	0	0	0	0	0
1	17241591	C	T	1	14465-p1	SSC11965	male	male_female	Phase1	1	0	120	-0.356926	-1.4435	CROCC	ENSG00000058453	6835	MFAP2	ENSG00000117122	65739	65739	0.584874	-0.259744	CROCC	ENSG00000058453	0	0.113974	-0.851623	GAGGTTCAGGCAAGACTCCAGGAGTCAACCCCTGGATCTCGGAGGCTCCCCACCCGCGCACATTTCCCTGACTTAACCCTCCCCTCCCCAAGTCTTTCAGCCCTTTCCACCCAAGTGGCCCCTGTGGGGGTCACTGCCTGGTTTTCACCCTGATCTTCTGGGATGCGGCAGATGCTGGCTGGATATGTGTTCGCTGGTGTC	0	0	0	0	0	0	0	0	0	0	0	0	0	0	0	0	0	0	0	0
1	17665373	T	G	1	11753-p1	SSC03474	male	male_null	Phase1	1	0	104	0.347827	-0.229738	PADI4	ENSG00000159339	30681	AC004824.2	ENSG00000269468	10697	10697						0.347827	-0.229738	GGGTTGAAGTGAGGAAACATTATCCACCTGCGCTGGAGGAAGGTGCTAAGGGGCTCTGGCTGGCAGGCCTTCCTGGGGAGCTCTTAGAATAACATAGAAATGGATGTATTTTCAAGTTGCATGTAGTTGGCCTGGCCCGATGCCAGGGGACAGCCTCTGTACAGTGCCTGACATGCGGTAATAATCACAACAGCTGTCCTT	0	1	0	0	0	0	0	0	0	0	0	0	1	0	0	0	0	0	0	0
1	17973074	C	T	1	14517-p1	SSC12538	male	male_female	Phase1	0	0	115	0.275352	-0.625508	ARHGEF10L	ENSG00000074964	106823	ARHGEF10L	ENSG00000074964	106744	106744	0.483488	-0.302934	ARHGEF10L	ENSG00000074964	0	0.37942	-0.464221	TTGGGTGAGGTGTAGAAGGAAATAGGGTGGGAGGTTTCGGCCTTCATAGAACACTGGCATGGTGGGGGAGCGCCTACCTCCATGTGCACACACACGCACGCGTGCACACGTGCACATGTGCACACAACGAAGAAGAGCCACACTGGTGGAGGAGCAGGGAGTAGCTGTGAGAGGTGTGATACCCTCCAATGGGCTGAGACG	0	0	0	0	0	0	0	0	0	0	1	1	0	0	0	0	0	0	0	0
1	18288880	G	A	1	13692-p1	SSC08756	male	male_male	Phase1	1	0	98	0.313902	0.00550233	IGSF21	ENSG00000117154	145412	IGSF21	ENSG00000117154	145360	-145360						0.313902	0.00550233	GTGAGGGTGGTTTCTTACATGAGAACACATCCTCAAAACAGGTCCCCTGCTGTGTGCACTCACAGGACCCTGAGCTTCTCCTCTTAAGCATCCATCATGCGTTGTTGTGATTACTCATATTGGCAGAGAGGTTGACTATTCAACCAAGACTCTGCTTCCCTTCCATAGGTAGTGTAGTTGTTGGAAAGCGGTCACCCAGCC	0	0	0	0	0	0	0	1	1	0	1	1	1	1	1	1	0	0	1	1
1	18293279	G	A	1	11309-p1		male	male_female	Phase1	1	0	104	-0.148167	-0.726164	IGSF21	ENSG00000117154	141013	IGSF21	ENSG00000117154	140961	-140961						-0.148167	-0.726164	CTGGGAAAATGGGCCTCTATTTAGCAAACAACCTCTCGTGGTGGCAGAGTTTGGAGCCAGAGGTTGTGGAGGTGGCCCATGGCAATGTGCACCTGTTACTGGCATCTCTCTTCCCCAACCCCGCTTTCCTCTGCTTTCTGTCTAGCCTTTACATGTATTTCCACCTTCACTCCTTTGTCCTTGCTCTCCTCCCCTTTCCTT	0	0	0	0	0	0	0	1	1	0	1	1	1	1	1	1	0	0	1	1
1	18339486	G	A	1	11414-p1	SSC01107	female	female_null	Phase1	0	0	110	0.600241	-0.223146	IGSF21	ENSG00000117154	94806	IGSF21	ENSG00000117154	94754	-94754						0.600241	-0.223146	TGTAGGGCACCATGGACAGCAGATGGGGGGGGTCAGCGAGTCCGGGGCCTGTGAGCCATCTTGGAAAAGGTACACAGAAGAGAAAAAGGCCAGCGTGGCCGGCTGCATTCCTGCCTCCATTCACCAGCTGTCAAGGGGGCTCACCAGTTAAGTGGCTGCTTAGGGCTTTCAAAACCACTAATCAAACCTGCCAAAAGTTTA	0	0	0	0	0	0	0	1	1	0	1	1	1	1	1	1	0	0	1	1
1	18436478	G	T	1	14263-p1	SSC10759	male	male_male	Phase1	1	0	125	2.08785	0.890861	IGSF21	ENSG00000117154	2186	IGSF21	ENSG00000117154	2238	2238	2.51337	1.21551	IGSF21	ENSG00000117154	0	2.30061	1.05318	AAGCACCCCTTTCCCTGGGAATGCGCAGAACAGAGAGACGCGGCAGGGTGAAGGAGAGGACTGATGAGAAGGGCTTGTTGGGAAACCCTGGCTCCGTCAGGACCCCACCCTGCGAGCTCTCCCTGGAACCCGGGAGCAGGGTTCTTCTGGCTGCCCGGCTGCAGAGAGCTGACCCGGCATCCTGACGCCTCAAATCCCTTT	0	0	0	0	0	0	0	1	1	0	1	1	1	1	1	1	0	0	1	1
1	18438302	G	A	1	11388-p1	SSC00728	male	male_null	Phase1	1	0	96	2.34283	2.05627	IGSF21	ENSG00000117154	4010	IGSF21	ENSG00000117154	4062	4062	-0.164276	-0.161676	IGSF21	ENSG00000117154	0	1.08928	0.947296	TTCATGCTGCAAGATAGATTTAAGACCTTCTTTTCACAGATTAGGAAACTGAGGTTCTGAGGTTTAAGACTTGTTAATGACAGAAGTACAGGCTCCTTCCGCTCCCTCCTAGTTCTGCCCCAGGCTCCTCTTTCCGCTGAATCTTCCTTTCCTCTCTCTGGCCGCAAAGAATCCCTTGGGCAGGGCATGTGAGTAGAGAAG	0	0	0	0	0	0	0	1	1	0	1	1	1	1	1	1	0	0	1	1
1	18472464	A	T	1	13692-p1	SSC08756	male	male_male	Phase1	1	0	107	0.164287	-0.495915	IGSF21	ENSG00000117154	38172	IGSF21	ENSG00000117154	38224	38224	-0.769803	-1.07527	IGSF21	ENSG00000117154	0	-0.302758	-0.785591	TGGTTGCTCCTTTATTCCTCCTTCCAAGAAGTGTTTCCAGGCTCTGGCTCAAACCCTCCTGGGCAGAAAGGGACAGGAGCCTAGCTTGGTCTTTTAGGGGAGAAAAGTGTGGCTTCTGCTGGGACAGTGAATGAAGAGTGGGCTTGGCACTGACCCTGGCTCTGCTGTGTGACCTTTGGGCAAATACCTCACCCTCTCTGA	0	0	0	0	0	0	0	1	1	0	1	1	1	1	1	1	0	0	1	1
1	18538464	A	C	1	14244-p1	SSC10985	male	male_female	Phase1	1	0	122	2.00276	0.994912	IGSF21	ENSG00000117154	104172	IGSF21	ENSG00000117154	104224	104224	-0.256505	-1.31172	IGSF21	ENSG00000117154	0	0.873127	-0.158406	CAGGGCTGCCAGATCCTCTGCCAGCTTTGCTTTAAGTCTCAGTGCAGAAAGCGAAACAGCAGCCACTGGTGACTGCCCAGCCTCCACGCTCCTGAGGCCCATGTGGAGCAGCCAACAGGTTGGGCCATCTGCCTCACAGCTTCCCAGCAATGTTCCATAAGGCAGGCTTGCTGGGAGCAGCTGATGGGGGTGGAGGGGCGC	0	0	0	0	0	0	0	1	1	0	1	1	1	1	1	1	0	0	1	1
1	18568824	G	A	1	13951-p1	SSC10052	male	male_female	Pilot	1	0	112	-0.0903824	-0.928098	IGSF21	ENSG00000117154	134532	IGSF21	ENSG00000117154	134584	134584	-0.0256435	-0.619607	IGSF21	ENSG00000117154	0	-0.0580129	-0.773852	CAGCACGGCAGAGCAGACAGGTGTAAGGAAGGGCCCCTTCTCCCCCACGCTGCCTCCCTGCATGCCCCTCCCAAGCTGGACTCTCTTTTGGTGAATGGTGGAAAATGTCTAGCAAAACCGTCCACGGCTGAGGCTGCTTCCAGTCATGGCACACAGACCTCAGGAATCCCATTAATGAGAGGGATGGCTTCTGAATTGGAT	0	0	0	0	0	0	0	1	1	0	1	1	1	1	1	1	0	0	1	1
1	18673545	C	T	1	13741-p1	SSC08750	male	male_null	Phase1	1	0	124	-0.120585	-1.23465	KLHDC7A	ENSG00000179023	133962	KLHDC7A	ENSG00000179023	133931	-133931	0.392409	-0.753636	IGSF21	ENSG00000117154	0	0.135912	-0.994143	CACCCATGCTGCTCGCCTGCCTGCCACGGACCTCCCAGCCAGCTGAGGTCACCGGCTGAGCGCCAGTTGAGAGAGGGGCCAGACAGATGGGTTTGGGGCTCGGAGGAGCATTTTGAAGCTAACTGGGTCATCTAGCAAGAACGGTCACTTCCCAGCATCAGCCCCAAAGGTCCAAGCCTGCTGACTGCCTCCTGGACAGGC	1	0	0	0	0	0	1	1	1	0	1	1	1	1	1	1	0	0	1	1
1	18818967	C	T	1	13204-p1	SSC07097	male	male_male	Phase1	1	0	87	0.562024	0.552377	KLHDC7A	ENSG00000179023	11460	KLHDC7A	ENSG00000179023	11491	11491						0.562024	0.552377	AAACATGGGGATGATTTTGTTCCATCGTGCATCCTAATTATGCAATGACAGGCACTTTTGGGTACGTGGAACTAAGTAACTACGATCATGGAGTAAGAATCGCTTCAAGGTTGTTTGACACCCAGGACAGGGACTGTATTTAAGAAGCATCACGTTGCTTTAACCACAGGGATGAATGGGAGTATGGAGGATTGAAAGACC	1	0	0	0	0	0	1	0	0	0	1	1	0	0	0	0	0	0	0	0
1	19032700	A	T	1	14304-p1	SSC11300	male	male_female	Phase1	1	0	118	1.36503	0.347038	PAX7	ENSG00000009709	75349	PAX7	ENSG00000009709	75200	75200	0.17945	-0.636309	PAX7	ENSG00000009709	0	0.772241	-0.144636	TTGCTAGGCTCCGACTCCCACTGCCCTCCCTCCTCACTCTGGGCAGGTGGACTTGACACCATCAGCACATCACTGTGGTCCTGGGAGGTGTGGGGCCAGGAATCCTCTGTGTATAAGGATCTGCAGGGAGACGCCCTGTGAGGACAGATCTGCCTCCTGCATCCTCTCTTCCCAACAGGACCGGCTTCTCTATAGCTCACC	0	0	0	0	0	0	1	1	1	1	0	0	1	1	1	1	1	1	1	1
1	19066795	G	A	1	13218-p1	SSC07096	male	male_male	Phase1	1	0	124	0.0883326	-1.02537	PAX7	ENSG00000009709	109444	PAX7	ENSG00000009709	109295	109295	-1.07736	-2.22691	PAX7	ENSG00000009709	0	-0.494515	-1.62614	CCCTCGGCTCCACCCCTGGGAGAGGCAGGCTGTGCAGCCTGTTGGGTGCCCTTGAAGTTGGCAGGGTCATCAGGAAAGTTTGGCTTCCTGGTGTTTCCTTGGCTACCTAGACAGGGCCTGGCAAGCTCCTACTGTGTGCTGGGCCCATGGGCTGGTCGCTGGGAGAGGCTGACAAGGATAAGGCACGCAGAGTGGCCAGAG	0	0	0	0	0	0	1	1	1	1	0	0	1	1	1	1	1	1	1	1
1	19068197	G	A	1	13681-p1	SSC09194	male	male_female	Phase1	1	0	104	0.318395	-0.259195	PAX7	ENSG00000009709	110846	PAX7	ENSG00000009709	110697	110697	-0.0769587	-0.302171	PAX7	ENSG00000009709	0	0.120718	-0.280683	CAATTGTTTAAAAAGACAGAGCTCTCAGCCCATCCACAGGAATAGCTGAAGAGGTTGGTGTGAGAGGCTGGCATGGTGTGAAGTAAGGAGGGGAGGCAGCGGCTGCTGTGACTCCGGGAAAGTGTCACCTGCTTTAGCGGTGTGCCCTTGGACAGATCGCTTACATTGCCTGGAGCAGAACATGGGATCAATGCAGAATTT	0	0	0	0	0	0	1	1	1	1	0	0	1	1	1	1	1	1	1	1
1	19149539	T	C	1	12460-p1	SSC05149	male	male_male	Phase1	1	0	79	-0.577738	-0.314755	TAS1R2	ENSG00000179002	36637	TAS1R2	ENSG00000179002	36637	36637						-0.577738	-0.314755	CCAGAACTATGAGAAATAAAGGTCTGTTGTTTATAACCCACTCAGTTTATAATATTTTGTTATAGCATCTGAAGCTAAGACACATGATAATAGTAGCTACTGTGTGTTAAGTAGCCTGGAGACATCTCCCTGCAGTGATGGATTATTCTTATTTCATTTACAGCTAGGATAAGCCCAGGGAGGGGCAGTAGCTTACCCAAC	0	0	0	0	0	1	0	0	0	0	0	0	0	0	0	0	0	0	0	0
1	19185351	T	C	1	14460-p1	SSC11528	male	male_female	Phase1	1	0	93	-0.145672	-0.346482	TAS1R2	ENSG00000179002	825	TAS1R2	ENSG00000179002	825	825	-0.251478	-0.198454	TAS1R2|RP13-279N23.2	ENSG00000255275|ENSG00000179002	1	-0.198575	-0.272468	GTGCCATCACCTTCACCATTCTCAAGCCAGCATATAATCTTCCCCAGTGTCATAAATGATGCATTTCTCATACTCAACCCTTAATCATCTTTTGCACTGTTCTTCCTTTCTCCTTGTCTCCCGCAATACCTTCACCCTCTCTGCAAGAGGTCACTCTTTTTTAGTCCCAGGCTGGCTCCATGTCCTTCGTGCTTGCATGCA	0	0	0	0	0	1	0	0	0	0	0	0	0	0	0	0	0	0	0	0
1	19231776	A	G	1	13660-p1	SSC08362	male	male_male	Phase1	1	0	111	0.938398	0.139007	ALDH4A1	ENSG00000159423	2727	ALDH4A1	ENSG00000159423	2501	-2501	0.348907	-0.201095	IFFO2|RP13-279N23.2	ENSG00000255275|ENSG00000169991	0	0.643653	-0.0310438	CACCCCAAGACTTCCAAGGAGCTGAGGGGTCAGAGGAGAGGAGAATGGGGTGAAGTGGGACCTACACTCTGCTGAAGCTGCTCATGGGTGTGGATGACCAAAAGTGAGGACAGAAGACGAGGCCGGGGGACAGGAATGGGTTCCATTCAATCCAGCAACAACATGCACCATGTCTCGTCCACAGGAAAATGCTGGGCTACC	0	0	0	0	0	0	0	0	0	0	0	0	0	0	0	0	0	0	0	0
1	19421189	G	A	1	12804-p1	SSC06095	male	male_female	Phase1	1	0	75	-0.513365	-0.130812	UBR4	ENSG00000127481	115565	UBR4	ENSG00000127481	115581	115581	-0.334254	-0.0271372	UBR4	ENSG00000127481	1	-0.423809	-0.0789745	TATTCAATTCCTCAACTATGAAATGAAAGGTTGGACTAAAGCCTCTGTCTATCAACTGAGACATGCCAGGATTCCATTAACGAGCAGCTTTTGAGTGAAAGACTATCCTTAGCAATTGTGCTTGCTCTGAATCCAAAGATTTCACATTTCGATACAATTATGTCATCATTAGTTGAGTCCTAACATTCCAATGCTTAAGCA	0	0	0	0	0	0	0	0	0	0	0	0	0	0	0	0	0	0	0	0
1	19481533	C	T	1	13118-p1	SSC07163	male	male_female	Phase1	1	1	102	1.00317	0.462448	UBR4	ENSG00000127481	55221	UBR4	ENSG00000127481	55237	55237	0.821976	0.670683	UBR4	ENSG00000127481	0	0.912573	0.566566	AGTTGCAACACCTCCAGGGTTGTCCTGCTGATGGTGGCTGCGAATGATTTGCCTTGACAATAGCTGAAGAACAACATCTGCAACACGTGGGAGTAGTACACGGACACACCACCGCCCGCCACCTGGCTGTTACTGTCCTGCTGGCACAAAGACACATATTTGCAGTAATTCATGTTGCCTTGGCTACCAACTTCCGGTTTA	0	0	0	0	0	0	0	0	0	0	0	0	0	0	0	0	0	0	0	0
1	19486383	T	C	1	13947-p1	SSC10211	male	male_female	Phase1	0	0	89	-0.28822	-0.337799	UBR4	ENSG00000127481	50371	UBR4	ENSG00000127481	50387	50387	-0.0819125	0.0691824	UBR4	ENSG00000127481	1	-0.185066	-0.134308	GAGATGAGGTTTCACCATGTTGCCAAGGCTGGTCTTAAATTCCCAGGCTCAAGCAATCCACCTGCTTCAGGCATCCCAAAGTGCTGGGATTATAGGTGCATCCTTGGCCAATTCTCTTCTTTTGAAGCCAAACCTCGTATGCTGATTTTCACACTGTTCATAATATGTTCTGGGCATGTCATGATGTCTTAGATTCTAAGT	0	0	0	0	0	0	0	0	0	0	0	0	0	0	0	0	0	0	0	0
1	19508202	C	T	1	13191-p1	SSC07302	male	male_female	Phase1	1	0	60	-0.276177	0.32409	UBR4	ENSG00000127481	28552	UBR4	ENSG00000127481	28568	28568	-0.999491	-0.549169	UBR4	ENSG00000127481	0	-0.637834	-0.112539	TTTATTTCCTCAGTGTCTATAATAGTACCTGGCACATAGTAGGTGCTCAATGAATATGTATTGAACAAATGAACCAAGAGACTGCAATAATAATATTAAACAATAATACAATTATTAAGAGAGCTAACATTTAGAAGGTACTAGTACTAGGTACCAAGCACTATTTTTGTTTTACTTTTCTTATGTGGTAAAGTATCACAA	0	0	0	0	0	0	0	0	0	0	0	0	0	0	0	0	0	0	0	0
1	19685894	G	A	1	11378-p1	SSC02094	male	male_male	Phase1	1	0	130	0.113618	-1.14806	PQLC2	ENSG00000040487	47074	PQLC2	ENSG00000040487	47074	47074	0.593745	-0.742349	CAPZB	ENSG00000077549	0	0.353681	-0.945204	ACCGGAGTGTAATGTAACTAAGAGACCACCAGACCAAGAAAGCAAGGCATCCTCCCAGGAGAATGAGGGTGCCCTGGCTGGTCTGCCCTCACTCCAACCCGCAGACCTGCGGAGCATCCAGGGGGCCGATACTCAGGTGGGCTACCCTTGGCCCCCTGCCCAGGGCTCCCTCAGGCAGGCTGCGGCCAGCCCCTGCGGCAG	0	0	0	0	0	0	0	0	0	0	0	0	0	0	0	0	0	0	0	0
1	19690177	G	T	1	13892-p1	SSC09326	male	male_male	Phase1	1	0	95	0.86147	0.589111	PQLC2	ENSG00000040487	51357	PQLC2	ENSG00000040487	51357	51357	0.146776	0.136781	CAPZB	ENSG00000077549	0	0.504123	0.362946	TCAAAATGACCTAATTCACAAAAGTAAAAAGAAAAGAAAATGTTTCAGCTCCAAAAGCTTTATGGAGTGTCTGAAGCTGAGGTGTGCGTGGGGTGGAAACGTGCTCGGGGAATCTGAGCTGTAACTATGAATGACCCAATTCCCAGGCCTGGCCAACACGGGGCTGCAAATCTAACAGGGAAAACGGGAGGGGAAGAAGGG	0	0	0	0	0	0	0	0	0	0	0	0	0	0	0	0	0	0	0	0
1	19725782	C	T	1	11156-p1	SSC02681	male	male_male	Phase1	1	0	79	-0.422926	-0.159879	CAPZB	ENSG00000077549	86245	CAPZB	ENSG00000077549	86251	86251	-0.374651	-0.11368	CAPZB	ENSG00000077549	0	-0.398789	-0.136779	CATTGGACCGTACACTTTAAAAGTGTAAATGTTATGTTATGTGAATTATATCTCCAGAAAGCTGTTGTTAAGAAGGTGAATCAAGAGAGGATATTTTAGGCAGAGAGAACCACATGGATCCAAGACATCACAGGTAGACATCCAGGAAACCAACAGTTTCAGAATACGAGTACGTCATGTGACCCAGAGTTAGGTTGGTAA	0	0	0	0	0	0	0	0	0	0	0	0	0	0	0	0	0	0	0	0
1	20066096	T	C	1	12360-p1	SSC05168	male	male_female	Phase1	1	0	91	-0.2454	-0.354212	TMCO4	ENSG00000162542	60277	TMCO4	ENSG00000162542	60342	60342	-0.334212	-0.203459	TMCO4	ENSG00000162542	1	-0.289806	-0.278835	TAAACACTTGAATGAAGAGCTGATACATAGGAGCCACTTTTGCTTCTGCCAGAGTCCCCCAGACTTGTTCCTACCTGCAGATGCCCTGTTATTCAGTCCTTACCTAAATACCTGCTAGAGCTGCAGAGTCTATAATTTTTACTGTTCATCCTAGGACACATTCATTACTTGAACTGGAGAGGCAGCAAGGACTGCCCACAC	0	0	0	0	0	0	0	0	0	0	0	0	0	0	0	0	0	0	0	0
1	20074155	C	T	1	11411-p1	SSC02602	male	male_female	Phase1	1	0	94	0.600939	0.371607	TMCO4	ENSG00000162542	52218	TMCO4	ENSG00000162542	52283	52283	0.851234	0.944894	TMCO4	ENSG00000162542	0	0.726087	0.658251	TTTAAACAGATGGACCCAGAAGAAGCACAAAATAGATAATCACAGACTCCATCACCTCCCTCCTCCCCTCCCTTCTTCCCCAACCTGCCATCTGATCCCACCTCCCTCTGGGATATTTGGAAACCAATTTCCTCCAAAATGATCATTTTGAAGATGGGAGACCTTGGCCTTGGAGCAGTAGCTAGACTTGTTCAGACTTGA	0	0	0	0	0	0	0	0	0	0	0	0	0	0	0	0	0	0	0	0
1	20087773	C	G	1	13315-p1		male	male_male	Phase1	1	0	123	-0.431433	-1.57466	TMCO4	ENSG00000162542	38600	TMCO4	ENSG00000162542	38665	38665	-0.177647	-1.23277	TMCO4	ENSG00000162542	0	-0.30454	-1.40372	TGGCAGCCTGGGTGCAGATGCTGTGCACCTGACCGCCACCCATTCCCCGCACCATGAAGTGGGAAGGAGGGCCACGAGCTAGCAGAACACTGTCTTCCAGCCACACACCTCTCCCCGAAGCCCGCCCATGCTTCCAGCCTGCACCCCTTCCTCACGGCCTCCTTCTAAATCAGCCCATGATCAATGGGTGCTGCAACATCC	0	0	0	0	0	0	0	0	0	0	0	0	0	0	0	0	0	0	0	0
1	20407697	G	C	1	14423-p1	SSC11369	male	male_male	Phase1	1	0	112	2.59363	1.75904	PLA2G5	ENSG00000127472	11010	PLA2G2D	ENSG00000117215	38362	38362	2.38344	1.79383	PLA2G5	ENSG00000127472	0	2.48854	1.77644	ATCTTCCTATGGGCTGTCCGTCTCTATTCTCTCCCCTCTCATTACTGCAACCGCTGCCCTCCTCTGAAATTCTCTCGCGGCTATGCGCTTCCTCTCTGTGGTCGTTTGATTAAAATAGCTGAGTCCACATCCTCCTCCTGGCGCCCGCTTTGGGCTCTGCTGAGTGGATGGCTCTCCACTCTTCGGGGCAGCCACTCCATG	0	0	0	0	1	0	0	0	0	0	0	0	0	0	0	0	0	0	0	0
1	20635578	C	A	1	11581-p1	SSC00624	male	male_male	Phase1	1	0	97	0.64005	0.276103	VWA5B1	ENSG00000158816	18210	VWA5B1	ENSG00000158816	18166	18166	0.482089	0.466425	VWA5B1	ENSG00000158816	0	0.561069	0.371264	ACTTCTATCCCACACCCTTCATTTGACTTTGCTTCCCATTCCCACCCCACTTCTTCAAGGCATGTGATTACTTGGGCGAGGGTCTTGGGAGGCCCTAGATCATTGAGATGTGGTCCTGAGAAGTGCTATGGAGGCCTTCATCCTGCAAGGATGAAAGCCATGCATTCTCTTATTCATTCAATCAACACAAAGGGGGTTGTG	0	0	0	0	0	0	1	0	0	0	0	0	0	0	1	1	1	0	0	0
1	20675046	C	T	1	12738-p1	SSC05755	male	male_female	Phase1	1	0	126	1.29042	-0.00539549	VWA5B1	ENSG00000158816	57678	VWA5B1	ENSG00000158816	57634	57634	0.0261775	-1.15008	VWA5B1	ENSG00000158816	1	0.658297	-0.577738	CACTCTCTGAGTCTGCACTGTGGGCTTAGGCAGGCCCAAGGCAAAGCCAGTCCTCCCAGGCTCTCTGAAGCCTAAGAGGGACAGAGAGGCTCGGTATGGCCGGAGCGCACCACCACTGACACAGTTCTCTCTTTGCCAGGGAGCGGCACCACCTCCCTGCCGGCACCTCTCCCCTTCTGAGGTCTGCTGACCCTGGTGCTG	0	0	0	0	0	0	1	0	0	0	0	0	0	0	1	1	1	0	0	0
1	20696479	T	G	1	11946-p1	SSC03647	male	male_male	Phase1	1	0	106	0.588115	-0.0636217	VWA5B1	ENSG00000158816	79111	VWA5B1	ENSG00000158816	79067	79067	-0.294813	-0.596944	LINC01141	ENSG00000236963	0	0.146651	-0.330283	TTTCCAGAAACGAATCCGTGTCTTCTTGAATCTTTCTTTCTTTAGACAGAAGCCAGTGGCTGGACACGTTGCACCCTGCCAAGGAGGCCTTGTGGTGCAATGAAAAGGGTGCCCTGATCCTGCTGCCAACTAACCTTATGGCCTTGGGCAAAGTCGCTTGACCCCTTTGGGCCTCCATCTTCCTGTCTGTGCAAAGGGGGC	0	0	0	0	0	0	1	1	1	1	1	1	1	1	1	1	1	1	1	1
1	21269468	A	C	1	14261-p1	SSC10496	male	male_female	Phase1	1	0	66	-0.794342	-0.257974	HP1BP3	ENSG00000127483	155668	HP1BP3	ENSG00000127483	155652	-155652	-0.403791	-0.00482795	EIF4G3	ENSG00000075151	0	-0.599067	-0.131401	CATTTTATTTAATGAAATTTACTATCAGTGAAATCAAACTATTCTCAGTAACTGATAAAAATCAGTTTCTAAATTAATTTACCCTTCAATTCTCAATGGAAGTATATAACCAGAAATAATGTAAGGTATAAAAATGGAAATTGCTGGGCTTGGTGGCACATGCCTGTAATCCCAACTACTCAAAAGGCTGAGGTGGGAGGA	0	0	0	0	0	0	0	0	0	0	0	0	0	0	0	0	0	0	0	0
1	21858638	A	G	1	14315-p1	SSC11525	male	male_male	Phase1	1	0	83	-0.586811	-0.414375	ALPL	ENSG00000162551	22719	ALPL	ENSG00000162551	22773	22773	-0.38046	-0.121646	ALPL	ENSG00000162551	0	-0.483635	-0.268011	CTCTCTGTTGGGGCAAGGAGCGTGTGGATTCCCCAATCCCCTGTCCCACCACCAGCCAGAGCACAATGAATTCAAAAGTAAAACCATAAACTGATTAGAGACAACCCAGAGTCAGTGGTATTAGAATAAAAAGACCAAGATTTTTTTTTTAATTTTTTATTTTTTGAAATGGAGTCTTGCTTTGTCACCCAGGCTGGAGTG	0	0	1	0	0	0	0	0	0	0	0	0	0	0	0	0	0	0	0	0
1	21889215	C	A	1	11954-p1	SSC03396	male	male_female	Phase1	1	0	134	3.5623	2.15658	ALPL	ENSG00000162551	53296	ALPL	ENSG00000162551	53350	53350	0.450878	-1.45443	ALPL	ENSG00000162551	1	2.00659	0.351072	TGGCCGCAGGGCAGGTGGCAGAGAAGTCAGCGCTGGTCTTGGCCCCACCCTTCCCTTCCCCAGTCCCCTTCCCCCTCACTTTCACTACCCTATCCCCAGACCCCCCACTCCTTCAAGAAGGCCCCTCCCTCTCCCTTCTCCAGGACTCCCCTGCTCCCCAACCCCTTGCTGGCTCCTGCAGCCCCAGGCCCGGAGAGAGGC	0	0	1	0	0	0	0	0	0	0	0	0	0	0	0	0	0	0	0	0
1	22031396	T	A	1	14391-p1	SSC11363	male	male_female	Phase1	1	0	83	0.602883	0.77587	RAP1GAP	ENSG00000076864	35583	RAP1GAP	ENSG00000076864	35540	-35540	-0.44593	-0.187169	USP48	ENSG00000090686	1	0.0784766	0.294351	GAGAAAGAGAAGTAGCAACAGAAGGATAAGCACTGTGGGGCCTTTAATCATATTTGAACCATTTAACTTTTAAACTGAATGGTAACACACATTTGCTTACTGGTGTATTTTCCTGGAAGTCTGACATTTGCAATAACAACGACAGGAAGAAAGGGAGGGAGGAAAGAGAAGAGAGATGCACAGCGAGAGTGAGAGAGCAAC	0	0	1	0	0	0	0	0	1	1	1	1	1	1	0	1	1	1	0	0
1	22313015	C	T	1	13951-p1	SSC10052	male	male_female	Pilot	1	0	110	0.297619	-0.526081	CELA3B	ENSG00000219073	9499	CELA3B	ENSG00000219073	9501	9501	0.334375	-0.127078	CELA3B	ENSG00000219073	1	0.315997	-0.326579	CTCAGAGGAGTCAGGTAATGTCGGAGTTTCTCGAAATCCCTAGAATTCAGAACCAGTTCCATAAACCTCAGACATGGCTCAGCCACCCACACCTCTCTGACGGTTCCAGGGTGACTCTGGAGGACCCCTCAACTGCCCCACAGAGGATGGTGGCTGGCAGGTCCATGGCGTGACCAGCTTTGTTTCTGCCTTTGGCTGCAA	0	0	0	0	0	0	0	0	0	0	0	0	0	0	0	0	0	0	0	0
1	22384870	A	G	1	11835-p1	SSC03487	male	male_male	Phase1	1	0	66	-0.674371	-0.137951	CDC42	ENSG00000070831	5668	CDC42	ENSG00000070831	5750	5750	-0.446428	-0.0474956	CDC42	ENSG00000070831	0	-0.560399	-0.0927235	AAACAATGTGAATGCTTTATTTCATTTTATTTTCCTATGGAAGCATAACCTGGTTTATTTTAGGCAGTGTACCACAATTTATTGCAAGGATCATAATCTGAAAATGAATCTGAAGCATATTTAGTTTTTAAAGGAATTGTTGCTTCCTGCCTATTACGTAGAATTGCCTCATGTCTGCCCATTATCAGGAACTAATGTGTT	0	0	0	0	0	0	0	0	0	0	0	0	0	0	0	0	0	0	0	0
1	22390668	T	C	1	14319-p1	SSC11607	male	male_male	Phase1	1	0	55	-1.22999	-0.588746	CDC42	ENSG00000070831	11466	CDC42	ENSG00000070831	11548	11548	-0.713379	-0.242558	CDC42	ENSG00000070831	0	-0.971685	-0.415652	TTTTTTTTTTGTTACATTAACTGTTTTGATGATACAGCATCTCATTGTTTCTTGATAAAGTATTTCCTTCTTTTTGGATAAATTACCTGAAGTGGAAATGTATGTGTAGGGCATTAAAAAAACAAAAAAACAAAAAACCTTGTGTTTTCCTAATATTTTGAGGGAAAATCTTACTGTAATCTTTCTTCCCTTCTAATCAAA	0	0	0	0	0	0	0	0	0	0	0	0	0	0	0	0	0	0	0	0
1	22720273	G	A	1	14153-p1	SSC10830	female	female_female	Pilot	1	0	87	-0.293042	-0.303115	ZBTB40	ENSG00000184677	58071	ZBTB40	ENSG00000184677	58071	-58071						-0.293042	-0.303115	ATGGAAGGCAGAGCATAGAGAAACAGAGAAACAAAGGTCAAGTCCTGATAAAACTATGCCTAAAGCCCACACAGAGTACCTTCAGTCCTTTACTACACAAGGCAATAAATCTCAGAGCTATTAATAGTTTGAGTTGGTGCAGCAGGCGGAATAATGCCACCCCCAAAGATGTCCGTGCACTATCTCTAGAAACTGTGGATA	0	0	0	0	0	0	0	0	0	0	0	0	0	0	0	0	0	0	0	0
1	22845849	A	T	1	12493-p1	SSC05066	female	female_male	Pilot	1	0	87	-0.678214	-0.688479	EPHA8	ENSG00000070886	44133	EPHA8	ENSG00000070886	44208	-44208	-0.559954	-0.394303	ZBTB40	ENSG00000184677	0	-0.619084	-0.541391	TTTCCTGCCATAGGATGGCAAATGTATTCTTCATCACTACTAGTTTTATTGTGGGGGTCTCACTGAAGGGTTGGCATATCCAATCAAGCATGTAGCTCTCAGACAGCATGGATTTGGGAGTGAGAGATGGGATTGTTACTCAGTTCAGCCATTTCTTAATTATGCCCATGGGCAAGATACTGCCTTACCACTCTAAACCTT	0	0	0	0	1	0	0	1	1	1	1	1	1	1	1	1	1	1	1	1
1	23405043	C	T	1	14371-p1	SSC11286	male	male_female	Phase1	1	0	95	-0.37653	-0.649703	KDM1A	ENSG00000004487	59082	KDM1A	ENSG00000004487	59102	59102	-0.386511	-0.397078	KDM1A	ENSG00000004487	0	-0.381521	-0.52339	CCCTCTCTGAGGTCAGCTTTGAACTCATTCATACTCTGACAAGCTGAGAATCACTGTGCATTCTCAAGCATAGCACGCTCCACAGTTTTAGGCTGCATCCCCCAGATCTGCATCACAGCCTTCTTGTAGCATTCTTCTGTTGGTCGATAGTGAGCAGCTAACCACAGTCAGAAGACATTGGTTCTATTGGGATGAGCACTT	0	0	0	0	0	0	0	0	0	0	0	0	0	0	0	0	0	0	0	0
1	23409718	A	G	1	14329-p1	SSC11980	male	male_female	Phase1	1	1	103	0.130822	-0.369849	KDM1A	ENSG00000004487	63757	KDM1A	ENSG00000004487	63777	63777	1.76646	1.59806	KDM1A	ENSG00000004487	0	0.948641	0.614108	AAGAATAAAGGTATATGTGCAGCCTGCCAATTTTCTCTTTTTCCCCTAAAATAGCCGATTCCACGACTCTTCTTTGCGGGAGAACATACGATCCGTAACTACCCAGCCACAGTGCATGGTGCTCTGCTGAGTGGGCTGCGAGAAGCGGGAAGAATTGCAGACCAGTTTTTGGGGGCCATGTATACGCTGCCTCGCCAGGCC	0	0	0	0	0	0	0	0	0	0	0	0	0	0	0	0	0	0	0	0
1	23571289	A	G	1	14065-p1	SSC10390	male	male_female	Phase1	1	0	103	0.330636	-0.169866	HTR1D	ENSG00000179546	50067	HTR1D	ENSG00000179546	50067	-50067	0.359311	0.189047	RP5-1057J7.1	ENSG00000215381	1	0.344973	0.00959018	TCAGCCAAGGCTCTAAGGCCCAGTTTATCAACATAGGCCTTTAGGGGAGCCGCGGCTTAAGGTGCAGATATGGCCAAGTCCAAGAACCACACCACACACAACCAGTCCCGAAAATGGCAAAGAAATGGTCTCAAGAAACCCCGATCACAAAGATACGAATCCCTTAAGGGGGTGGACCCCAAGTTCCTGAGGAACACGTGT	1	1	0	0	0	0	1	1	1	1	0	0	1	1	1	1	1	1	1	1
1	23663287	T	C	1	13604-p1	SSC08332	male	male_female	Phase1	1	0	80	-0.785459	-0.541981	HNRNPR	ENSG00000125944	7487	HNRNPR	ENSG00000125944	7542	7542	-0.408683	-0.123312	HNRNPR	ENSG00000125944	0	-0.597071	-0.332647	GAGCTGAGATGAGCTGAGATGGCGCTACTGCACTCCAGCACTCCAGCCTGGGCCACAGAGTGAGACTCTGTCTCAAAAAAAAAAAAAAAAAAGAAAAGTATGTCACTACAGCAAGACACGAGTATCCATTTAACTAAGGAATTAGGTTCACTGGTCTTTCATTAAAAGCTGTATATTTACCTTTTCAAAGCTGTTTATCTA	0	0	0	0	0	0	0	0	0	0	0	0	0	0	0	0	0	0	0	0
1	23890374	T	C	1	14242-p1	SSC11000	male	male_male	Phase1	1	0	93	0.846261	0.646059	ID3	ENSG00000117318	4384	ID3	ENSG00000117318	4089	-4089						0.846261	0.646059	TGTCTCTTCTATTAAATTGGGAGGAAAATACCATCCATCTACCTCACAGCTGGGAGAGTCAAAGGGGACAAGGGATGGAAAATGGTGTGGGAAACAGTTATTTTTATGTGCTGTAATGTGATGTAGCCCCTGTTGAGTGGGATAGGTGGTACCAAGTGAGTTGAGTGGTCCCTGCTGAGGCTGTTGTCAGGAATGTGAGGA	0	0	0	1	0	0	0	0	0	0	0	0	0	0	0	0	0	0	0	0
1	24228175	G	A	1	14314-p1	SSC11871	male	male_male	Phase1	0	0	107	0.089014	-0.571261	CNR2	ENSG00000188822	11677	CNR2	ENSG00000188822	11677	11677	0.740113	0.436927	CNR2	ENSG00000188822	0	0.414564	-0.0671672	CCCCTCCTGCCCAAAGTAGCTGAGGTTGCTGCCGTCCAGAACAGCACTGGCCATGTAGAAGGTGTCTTGTTCAACCTGGACCGGGTGTTCAAACCAGACCGGGAAGGTGTTACTGGATCTGTCCGACATGAATTTGGTCAGATTCTGAGCCAGAACTACCCCAAGCCTCTTGAGCTCAATCTTCACGCTGTACTCAGCCTT	0	0	0	0	0	0	0	0	0	0	0	0	0	0	0	0	0	0	0	0
1	24404531	G	A	1	13575-p1	SSC07870	male	male_male	Phase1	0	0	68	0.279118	0.783755	MYOM3	ENSG00000142661	34094	MYOM3	ENSG00000142661	34134	34134	-0.276906	0.104176	MYOM3	ENSG00000142661	0	0.00110609	0.443966	TAATTTCATTTTTTGGTAAAATGAAGGTATTTTAATTTTTTCCGATTATAAAAGAGATACACACTTGTTGGGAAACATTTTAAGTGATAAAGCACAACACGAAATGAAGGACTAAAGCGCCCCTGGCAGGCTCTCCCCCAGAGATGACCAGAATGGACCATTTAGTAACAGTATTTTTAGAGATTTTTTTTTTTTTTGAGG	0	0	0	0	0	0	0	0	0	0	0	0	0	0	0	0	0	0	0	0
1	24406581	G	A	1	13424-p1	SSC07950	male	male_female	Phase1	1	1	122	1.90248	0.894485	MYOM3	ENSG00000142661	32044	MYOM3	ENSG00000142661	32084	32084	0.895018	-0.15775	MYOM3	ENSG00000142661	0	1.39875	0.368367	AGAAGATGAAGGCATAAGAACTTACCCTCAGGTGGGTGCCAGAGATGGGGCCTGGGGTGACCGGCTTCCACTGCTCAGAGCCTTCCTCCTGGAAACTGACGTGATAGCCTGTGACAGGCCCAGCCCCCATATACAGTGGGGGTTCCCACTGCAGCACCAGGGATGTGGCCCGCACCTCGGATGCCCGTACATCGTACGGGG	0	0	0	0	0	0	0	0	0	0	0	0	0	0	0	0	0	0	0	0
1	24482602	G	C	1	14574-p1	SSC12609	male	male_female	Phase1	1	0	116	1.22911	0.314454	IL22RA1	ENSG00000142677	12993	IL22RA1	ENSG00000142677	12991	-12991	0.220897	-0.475173	IFNLR1	ENSG00000185436	0	0.725002	-0.0803592	AAACTGGGATTACAGGCCCAGAAGTCCGATTCCTGCCATGTTACTGTCCTACTCCAACAAACTGGGTCCCTAGAAGGTGGAGCAGTTGGTTCCTCCCCTGGGAAGCAGGGTTCCCATTGCTAGGTGAAGGCGGAGAGACCAGGGTCCCCTTGGGTGGGGCTCTGGCTTCTGAGAGCTCACTCTCCTGACTGGGAGGCAGTG	0	0	0	0	0	0	0	0	0	0	1	1	0	0	0	0	0	0	0	0
1	24603589	A	G	1	12924-p1		female	female_female	Phase1	1	0	74	-0.231908	0.154564	GRHL3	ENSG00000158055	42258	GRHL3	ENSG00000158055	42223	-42223						-0.231908	0.154564	TATTTGTCACATCCACCCTCTATAAAAACTAGGGTATAACATCAAATCACAACTCAGCAAAGATATTTTTGCATGTGACAAAACTTAAGTGCTTGCATACATTGCCCAACTCGTGGATGGAATCACAGGCTCTTATATAATGCTGACAGCATGCCAGGCTGTGTTCTAAGTGCTTTACATATATTAACTGGTTTAATTATC	0	0	0	0	0	0	1	0	0	0	0	0	0	0	0	0	0	0	0	0
1	24664177	C	T	1	12320-p1	SSC04431	male	male_female	Phase1	1	1	120	2.11571	1.03262	GRHL3	ENSG00000158055	18330	GRHL3	ENSG00000158055	18365	18365	3.85152	3.01338	GRHL3	ENSG00000158055	0	2.98361	2.023	CTTCCTGCCTGGGAGCCCAGCCTCACTGTCCTCTCCCTCCTCCCTGCAGTGACTTTGAATACACCCTGGGCTCCCCCAAAGCCATCCACATCAAGTCAGGCGAGTCACCCATGGCCTACCTCAACAAAGGCCAGTTCTACCCCGTCACCCTGCGGACCCCAGCAGGTGGCAAAGGCCTTGCCTTGTCCTCCAACAAAGTCA	0	0	0	0	0	0	1	0	0	0	0	0	0	0	0	0	0	0	0	0
1	24748477	G	C	1	14666-p1	SSC12892	male	male_male	Phase1	1	0	103	0.458224	-0.0421699	NIPAL3	ENSG00000001461	6185	STPG1	ENSG00000001460	5053	-5053	0.0312615	-0.139439	NIPAL3	ENSG00000001461	0	0.244743	-0.0908044	TTTAAACCCGGGTCAGACCAGCTGCAGAACCCATGCTCCTAACTGCGGCGCTGCTCTGACTCTCCGGTGTCCTGACTCCTGCTGCTGCCACCGCATCCCAGCATGCCCAAGGAGGGGACTCTGCAGGTCATTAAAGGCTTTTGTCATTTTAATTCCTTCTGACCAGCCAGATGGAATATGTATGGAAATTATGAACATTTG	0	0	0	0	0	0	0	0	0	0	1	1	0	0	0	0	0	0	1	0
1	25077604	G	C	1	13383-p1	SSC07471	male	male_female	Phase1	1	0	76	-0.671687	-0.333038	CLIC4	ENSG00000169504	5666	CLIC4	ENSG00000169504	5756	5756	-0.578435	-0.293383	CLIC4	ENSG00000169504	0	-0.625061	-0.313211	AATTCTGTTGTTGAGCATTTTGTTGTCAATGTATGTCTCTACCATGCTTTGGAATTAGAAACCACTTACTGAGATCCCGATGGTTGGAGCATCAAAGCATGGTTCTTCATCCTGATTTCTCTAGCCTCCAGTCTCCAAACCCAGTGTAATTTTATGTACTCACCTCTTTTTTTTCTCCATTTAATACTTCCAGTCTTTTTT	0	0	0	1	1	1	1	0	0	0	0	0	0	0	0	0	0	0	0	0
1	26144656	C	T	1	14697-p1	SSC12959	male	male_female	Phase1	1	0	110	1.09751	0.274642	MTFR1L	ENSG00000117640	1813	MTFR1L	ENSG00000117640	475	-475	4.3499	3.89489	SEPN1|RP1-317E23.6	ENSG00000255054|ENSG00000162430	0	2.72371	2.08476	GGGCTTTCTGAGGCCTTATCTGATGCCTCTGCAGTTCATGTCCCCCACCAGGCCTCGAGGCTCAGGGTGGGAGAGGGCCCCGGGCTGCCCTGTCACTCCTCTAACACTTCCCTCCCCTGTCCCCAACATGCCCTGTAATAAAATTAGAGAAGACTAACTAGAGTGGTTCTAAGTGCTTTTCCTTTGAGTGGCATGTTGCTC	0	0	0	0	0	0	0	0	0	0	0	0	0	0	0	0	0	0	0	0
1	26228585	T	A	1	11948-p1	SSC04304	female	female_null	Phase1	1	0	56	-0.689521	-0.0300511	STMN1	ENSG00000117632	4325	STMN1	ENSG00000117632	4897	4897	-0.407673	0.0515231	STMN1	ENSG00000117632	0	-0.548597	0.010736	AGACTCTGCCTCAAAAAATAAAATGTATTCAGCATAAGTTAAAATTACAATAAAAATAATTTACTAAGGGGATTGAAAAGGGGCAGAAAATAAGGTCCCTTTAAATAACACCAAAATTAGGACCTGAATTATCCCTATCATAAAATACTGTGAAAATGATATTCTTTTTCTAGTATTTGTATTTAACTTTGGAAAAGTGCT	0	0	0	0	0	0	0	1	1	0	1	1	1	1	0	1	0	0	1	1
1	26234201	T	G	1	12832-p1	SSC06014	female	female_female	Phase1	1	0	84	1.46806	1.57641	STMN1	ENSG00000117632	1291	STMN1	ENSG00000117632	719	-719						1.46806	1.57641	TCCCCAAATCAAGAAACAAATGTGACCAACCTTCCTGAAACAACAGTCCTAATTTAGAAAGACTCTCATGCCTAGTTAGTCACCAGGGATGTGCCAGAGATAAAATACAACTAAGGGGTGCCCAAGACAATAAAAACTGGATCATACAAGCAGCAGCACACTACACAAAGCAAACAATTAGCAATGCGCTGTTGCCTGAAA	0	0	0	0	0	0	0	1	1	0	1	1	1	1	0	1	0	0	1	1
1	26300117	G	A	1	11679-p1	SSC03262	male	male_male	Phase1	1	0	117	0.251092	-0.717256	PAFAH2	ENSG00000158006	24437	PAFAH2	ENSG00000158006	24531	24531	-0.152069	-0.929638	PAFAH2	ENSG00000158006	0	0.0495111	-0.823447	GTACCCCTTCCCAACTGGCCTCACCTCCTTTCCCTCCTGAATCTGACCTGGGGAAGCATTCAGGCAGTGTCTACTGCCATGAAACCTAACTGAACGAGGAGGGGTGGCCCTAGGAAAGAGGGCCAGGACCAAGATGAGCAAGGGAAGAAGCCACTGGCCATACTGCCGGCCCCAGTGCTCGAGGGCTCTGGATTTGGCACT	0	0	0	0	0	0	0	0	0	0	0	0	0	0	0	0	0	0	0	0
1	26300120	G	T	1	11679-p1	SSC03262	male	male_male	Phase1	1	0	117	0.0252848	-0.943358	PAFAH2	ENSG00000158006	24434	PAFAH2	ENSG00000158006	24528	24528	0.0533388	-0.72384	PAFAH2	ENSG00000158006	0	0.0393118	-0.833599	CCCCTTCCCAACTGGCCTCACCTCCTTTCCCTCCTGAATCTGACCTGGGGAAGCATTCAGGCAGTGTCTACTGCCATGAAACCTAACTGAACGAGGAGGGGTGGCCCTAGGAAAGAGGGCCAGGACCAAGATGAGCAAGGGAAGAAGCCACTGGCCATACTGCCGGCCCCAGTGCTCGAGGGCTCTGGATTTGGCACTTCA	0	0	0	0	0	0	0	0	0	0	0	0	0	0	0	0	0	0	0	0
1	26344246	G	C	1	11736-p1	SSC03003	male	male_female	Phase1	1	0	119	2.64775	1.63802	EXTL1	ENSG00000158008	4020	EXTL1	ENSG00000158008	2129	-2129						2.64775	1.63802	AAAGCCCGACGGAGGCCCCTGGCAGATCCCTGACCTCAGTCCTGCCTGCCAGGATGCCCTGGCCTTCTCTTCCTCCATCCAAGCCCCAGGGCAACCACGTGAATCGCAGGCTAGACAAGCCCAGATTCCAGCTGGCCTGAGAGCCTCCTCCACAGGGATGAAGGTAGGAGAAGGCTTATGTGTGTGCACAAATATGGGCAT	0	0	0	0	0	0	0	1	1	1	0	0	1	1	1	1	1	0	0	0
1	26629765	C	T	1	14498-p1	SSC11617	male	male_female	Phase1	1	0	111	1.54622	0.747498	UBXN11	ENSG00000158062	3362	CD52	ENSG00000169442	14683	-14683	0.342165	-0.207848	UBXN11	ENSG00000158062	1	0.944194	0.269825	GGGTGGGATGGGATGCAGAAATGAGTCAGAAGCCTGGAACTTTCCCAAACTTAGAGCCTGAAAATGCTACTACCCAGGAGGCTGTCCGTCCATCAGCCAGCTGGGTGACACAAAGCCCAAGTATCTCCTTCCCTCCCACCAGAAACCAGGTGCCACTCCCAACATCTCAGAGCCAGAGAGGCCAACCCACAGGCAGGATTC	0	0	0	0	0	0	0	0	0	0	0	0	0	0	0	0	0	0	0	0
1	27124866	A	G	1	11285-p1	SSC02291	male	male_male	Phase1	0	0	64	-0.393854	0.189177	PIGV	ENSG00000060642	10187	PIGV	ENSG00000060642	10903	10903	0.419926	0.823944	PIGV	ENSG00000060642	0	0.0130363	0.506561	AAAGTGGGACCATTTTTTCCAAATGCGACATTGTTTCTGATGTTTTTTTTTATGATTTGTGCATGTATTTTTATATGAAAAAAACTTACAAAGATATGCAAATTAAACTTCTTTCAGTTATACATGCAATGAATTGCCTTTTTAAAAATAATACAGGCCAGGCACGACGTTTCACACTGTAATCCCAGCACTTTGTGATGC	0	0	0	0	0	0	0	0	0	0	0	0	0	0	0	0	0	0	0	0
1	27175037	C	T	1	11990-p1	SSC04031	male	male_male	Phase1	1	0	118	0.535306	-0.483753	SFN	ENSG00000175793	14603	SFN	ENSG00000175793	14592	-14592	0.350182	-0.465267	ZDHHC18	ENSG00000204160	1	0.442744	-0.47451	CCCTGCCTTAGGCCAGACATTTTACTCCAATGTTTGTTCCTGGGAACCTGTTACCCTGAGGCTTCTCCTGGACTGGCCAGGCAGCAGTAGCTTTCCCCTGCTGGGGATCCGGGCCCTGGGCTGCCTTGGGCATTCCCCATCTTTCTCTCCTCCTTCCCTCAGACAACACAGGCAGTTCTACATACCGGCCACCCCCTCGGA	0	0	0	0	0	0	1	0	0	0	0	0	0	0	0	0	0	0	0	0
1	27175659	G	A	1	14495-p1	SSC11639	male	male_male	Phase1	1	0	98	1.20663	0.898871	SFN	ENSG00000175793	13981	SFN	ENSG00000175793	13970	-13970	-0.0459149	-0.0455002	ZDHHC18	ENSG00000204160	0	0.580358	0.426686	CCCAGGAAACAGACTGGAACAATAACATTCCAGATGTGTTTGGGCCAGAAAGAATGAGTTACTGTCCAGTGGCCCAGGGCCAGCTGTACTGAAAAACTTTGATCTGATTCCCAGAGTTGAGAGGGAAAAGCATCTAGCAACAGAGGCGTTTAAGCTGATGAGGTGCAGAGGATGTCACCACTGGAAATGGCTCCTGACCCT	0	0	0	0	0	0	1	0	0	0	0	0	0	0	0	0	0	0	0	0
1	27535107	G	C	1	14670-p1	SSC12572	male	male_null	Phase1	1	0	76	-0.769275	-0.430664	WDTC1	ENSG00000142784	26035	WDTC1	ENSG00000142784	25900	-25900						-0.769275	-0.430664	CCCTACCGTGTTTGATAAATGTTGTCCAGGTTCCATTGCCAAGAATGTGTTGTCCAAAATGCCTGTTTAGTTTTTAAAGATGGAACTCACCCTTTGCTTGGTTTTAAATATGTATGGAATGTTATGATAGGACATAGTAGTAGCGGTGGTCAGACATGGAAATTGTGGGAAGACAAAAATATGCCTGTGAAATAAAACTCA	0	0	0	0	0	0	0	0	0	0	0	0	0	0	0	0	0	0	0	0
1	27649830	G	T	1	12517-p1	SSC05433	male	male_male	Phase1	1	0	80	0.283928	0.527859	TMEM222	ENSG00000186501	1073	TMEM222	ENSG00000186501	1194	1194	-0.333474	-0.0480501	TMEM222	ENSG00000186501	0	-0.024773	0.239905	GGCATGAAGAGCTCAGTCTTCTGATCTAACTTGCTCTTTGCACTACATCTTATCCACTCTCACCTGATGGGATAGCTTGTTCCGCTATCAATAACAGCCAGTGGTGATGTGGAGAAGGGATCATTTGGGGCCTTAGGTGTTGCTGATTCTAAAAAGATCGTAGTTTTTGAATTATGTTAAAATACTTGAATTATTTTGTGT	0	0	0	0	0	0	0	0	0	0	0	0	0	0	0	0	0	0	0	0
1	27689105	G	C	1	13076-p1	SSC06722	male	male_female	Phase1	1	0	116	0.406679	-0.508948	MAP3K6	ENSG00000142733	4345	MAP3K6	ENSG00000142733	4278	4278	0.0695259	-0.626812	MAP3K6	ENSG00000142733	1	0.238103	-0.56788	TGGGCAGGACAGTCCAAAATGGATGAGCTCATCCTAGCTCTTGCCCAGTGTGCTCTCTCCCTGCCCTCTTCCCAGGCCCCTCGGAACCCCTGTGGGTGACGAGACAAGAGCCAGGATCTGTGCTCACCTATTAGCCGGAGCTCTTTGGAATCCTCAAAGTGCTGCCCGGCAGCAATGAGGAGCACAGCTGCATTGATGCCT	0	0	0	0	0	0	0	0	0	0	0	0	0	0	0	0	0	0	0	0
1	27694457	G	A	1	13169-p1	SSC06887	male	male_male	Phase1	1	0	102	0.0369607	-0.504618	MAP3K6	ENSG00000142733	1007	MAP3K6	ENSG00000142733	1074	-1074						0.0369607	-0.504618	AAAAAGGTACCTTCCTTGGTTTGACCTTGGATTCGAACTGACACCCAATGAGATAGGCAGGAAGTGGTAGAGTTTGAGAACTTGGCCTGCAACAGAGGCTGGAGTGGAAAACAGACAACTTACAAAGGACAGGCATGGGCAACCGACAGGCTGAGAAAGCTGTGCAATTCCCAGCCAGGGCGGTGGCTCATGCCTGTAATC	0	0	0	0	0	0	0	0	0	0	0	0	0	0	0	0	0	0	0	0
1	27709346	A	G	1	11135-p1	SSC00769	male	male_female	Phase1	1	0	125	3.86735	2.67365	CD164L2	ENSG00000174950	477	CD164L2	ENSG00000174950	524	524	2.52153	1.22368	CD164L2	ENSG00000174950	1	3.19444	1.94867	TCGCCCCTCTGCACACATCTGGGCTCTCACACTCACCCCTGGATCCCCAAGCCCCAGCGCACACCTGGAGCTTCCACAGCAGAGGTCTACACACACCTAGAGCCTCCCCACATTCACCCAGAGCCCCTCCCTTTGCATACACCCGGGGTTCCCAGATTCAGTTGGAGCCACCTCCCCCAGACCACCTGAAGCTCCCTAGGC	0	0	0	0	0	0	0	0	0	0	0	0	0	0	0	0	0	0	0	0
1	27876101	C	T	1	13026-p1	SSC07095	male	male_female	Phase1	1	1	127	2.97937	1.85572	AHDC1	ENSG00000126705	54554	AHDC1	ENSG00000126705	54841	54841	1.56928	0.177109	AHDC1	ENSG00000126705	0	2.27433	1.01642	TGGGTGGCCCTGCATAGGTGCCCGATGCCTTCCGGGACTCTGGGCGAGAGGCTGAGAGGGCAAAGTCCAAGAGATCGGAGGAGTCATCCGAATCGAGCAGCGAGCGAAAGTAGCCGGTGAAGAGGTTTTGGCGCTCCTGGCTGAGCTCGGTCTGGCCTGAGGGTGCACCCGTGCTGTAGTAGCTGCCACGGCCTGAGGCTC	0	0	0	0	0	0	0	0	0	0	0	0	0	0	0	0	0	0	0	0
1	27919093	C	A	1	11393-p1	SSC03016	male	male_male	Phase1	0	0	131	4.03735	2.68103	AHDC1	ENSG00000126705	11562	AHDC1	ENSG00000126705	11849	11849	2.57837	1.0813	AHDC1	ENSG00000126705	0	3.30786	1.88116	GACCCTGTGGGACCCCCACTTCAGCTCGGCATCCTGCAGCATCGCCATGGCAACCTCTCAGCCGCAACCACTTTCCCAAACATCCCCCGCCCTCCCCCCCCCAGGCCCTGCTCTTAGCTGAGCTGAGGCTGAGAAGAGCCTGAGTGACAGCAGAATGGGGCAGGAAGGAGGGGGCTCCCCAGCTGGCTGGCCTTGACCACC	0	0	0	0	0	0	0	0	0	0	0	0	0	0	0	0	0	0	0	0
1	28447418	A	T	1	14640-p1	SSC12582	male	male_male	Phase1	1	0	79	-0.185296	0.0778496	EYA3	ENSG00000158161	32297	EYA3	ENSG00000158161	32211	-32211	-0.198231	0.0628634	RP5-1053E7.3	ENSG00000214812	1	-0.191764	0.0703565	AAAACAAACAAACAACAACAACAACAAAAGAAATTGAATAGCGGCAAACTTCTCTATCCTCAATAGCACACAGGCTCATTTTTTCAATTAGCTGTTTCTCATCCAAGGCATTAGGAAGATCTCCCTTGTTTCCAAGCACTTAGCCCTGGAATTCCTCGCAACTGTGGTTTCTTAGAAGATTATGTAGCTCATTTCGGGAAG	0	0	0	0	0	0	0	0	0	0	0	0	0	0	0	0	0	0	0	0
1	28595732	G	C	1	11057-p1	SSC02643	male	male_male	Phase1	1	1	111	0.000399151	-0.800021	SESN2	ENSG00000130766	9697	SESN2	ENSG00000130766	9694	9694	0.357289	-0.192699	SESN2	ENSG00000130766	0	0.178844	-0.49636	TAGGTAATAATCCTCTTTATTCTCCCTTCTACTACGGACTAACCTCATATGTTTCCTCCCAGGAGCAGAGGGAGAGCCGGGCTCGGCGAGGCCCTCGAGGGCCCAGCGCCTTCATCCCCGTGGAGGAGGTAAGCTTGGAAGGGGTTAGGGATCTTTGGTCCCTGGGAAGAAAGGACATGGCATATTGGTAGGCAGGCATCT	0	0	0	0	0	0	0	0	0	0	0	0	0	0	0	0	0	0	0	0
1	28600693	G	A	1	13684-p1	SSC08218	male	male_female	Phase1	1	0	107	0.113944	-0.546307	SESN2	ENSG00000130766	14658	SESN2	ENSG00000130766	14655	14655	0.0862222	-0.21795	SESN2	ENSG00000130766	1	0.100083	-0.382129	TTGTGGAAGACCCTACTTTCGGATATGAGGACTTCACTCGGAGAGGGGCTCAGGCACCCCCTACCTTCCGGGCCCAGGTAGGGCTCTCTCTACTAGTCTTGGCCATTGCTCCACATTTACGAACAAGCAGTGGGTGGATAGTTTGAGTAGTTACAGAGTTAGGTACCCAGCTGGGCATGGTAGCTCACACCTGTAATCCCA	0	0	0	0	0	0	0	0	0	0	0	0	0	0	0	0	0	0	0	0
1	28884021	C	T	1	12738-p1	SSC05755	male	male_female	Phase1	1	0	57	-0.773925	-0.134095	TRNAU1AP	ENSG00000180098	4424	TRNAU1AP	ENSG00000180098	4424	4424	-0.866584	-0.425032	TRNAU1AP	ENSG00000180098	0	-0.820255	-0.279563	GACTCTGTCTCAAAAAAAAGAAAAGAAATAAGATATGGAACTCTTGTTTCTTACATGTTTCTTTTTTTTTTTTTTTTTTTTACTTTGAGGCAGAGTTTCGCTCTTGTCACCCAGACTATATTACATATTATTTTTCCTTGGGTCTTATCTTTTCTCCTTTTCTATAATCTTGGTGTTTTGTTTTGTTTTGTTTTCTTTTGA	0	0	0	0	0	0	0	0	0	0	0	0	0	0	0	0	0	0	0	0
1	29016661	A	G	1	14465-p1	SSC11965	male	male_female	Phase1	1	1	64	-0.124838	0.458316	GMEB1	ENSG00000162419	21365	GMEB1	ENSG00000162419	21417	21417	2.25165	2.65715	GMEB1	ENSG00000162419	0	1.0634	1.55773	ATTAATTTTTTCATGATTTATGTAGTTTGTTTATCGATGGACACTTTTACAACAGGATTTATGAAGCTGGGTCGGAGAACAACACGGCAGTTGTAGCAGTAGAAACTCACACGATACACAAAATTGAAGAAGGGATTGGTAAGGGTTTTTTTGTGTTTTTTTTTTTTTTTTTTTTTGTCATTCTAATACCTTTGACTTTAG	0	0	0	0	0	0	0	0	0	0	0	0	0	0	0	0	0	0	0	0
1	29489943	T	C	1	12430-p1	SSC05595	female	female_null	Phase1	1	0	76	-0.0871905	0.251689	SRSF4	ENSG00000116350	18467	SRSF4	ENSG00000116350	18556	18556	0.526853	0.812689	SRSF4	ENSG00000116350	0	0.219831	0.532189	AAAATCTATTTGAAACATATCAAAGTTCAGTTCAAGGATCAAATCAGGCATCTGATTGTCACTTCTCTCTGCCATTGACATGCTGAGTGGGTTTGGAAGATTAAAACAAACATCTTCGCATACAACAAACCATATCTGATACGGACTCTTGTTCTGAGAATAAAGCAAAGAGCAGATCAGTGTGGTTGTTTCTACCAAGTC	0	0	0	0	0	0	0	0	0	0	0	0	0	0	0	0	0	0	0	0
1	29615190	T	C	1	12938-p1	SSC06131	male	male_male	Phase1	1	0	122	-0.176507	-1.18764	PTPRU	ENSG00000060656	52156	PTPRU	ENSG00000060656	52162	52162	0.244765	-0.809387	PTPRU	ENSG00000060656	0	0.0341294	-0.998514	GAGATGTGCTCTGTGACCTGGGGCCAAGCTCCTGCCTTTGCTGGTCCGTCTTCCGCTCTCCTCCCCTTCATCTGCAGGATTTCCTGTGGAAGGCCATTCTTTGGGGTCCCTGCTGACAGGGTGATGTGGGGGCAAGTGAATGGAGGCCTCTGGAGAGCCTGGGAGGGGAGCACAGAGGAAGTTCCAGGACCAGGGTCCTGG	0	0	0	0	0	0	0	0	0	0	0	0	0	0	0	0	0	0	0	0
1	29817285	A	G	1	11939-p1	SSC03420	male	male_male	Phase1	1	0	113	2.36593	1.53842	PTPRU	ENSG00000060656	254251	PTPRU	ENSG00000060656	254257	254257	-0.333571	-0.905285	RP11-810H18.1	ENSG00000225011	0	1.01618	0.316566	CACAGCAAGAAAGAGGTGGCCTCAGGATTCATGCCAAGCCCCGCCTGACACTGGGACCCCGTTCTCCCCCAGGCTCCCGTGTTTCCCCTGATAAAGGAGTATTTGCGTTGATGAAAGAAACCGGCACTTATTTGGCAAACCACTTGGATGGAATTCACTGGCACCCGCCAGGGTCAAGAGCTCAGGATGGATGGGGCTGGG	0	0	0	0	0	0	0	0	0	0	0	0	0	0	0	0	0	0	0	0
1	30388038	T	C	1	12440-p1	SSC04996	male	male_female	Phase1	1	0	87	-0.179822	-0.189838	MATN1	ENSG00000162510	808394	MATN1	ENSG00000162510	808396	808396						-0.179822	-0.189838	TATTCCTTGTTACCTAGGAAGCCAAACTGCCTTTGATGTTTTATTGGCCTGACATTTTCCTTCAAAGGGTCTCTATTCACTGCTGTGAGAGTTGCTGGCTTCTACCAATTTGATGAGATGGGCATCTATCACCTCCCAAGGGGAAGTCTGACTCTAAAGGCTCTAAAATAAAAGGGGAAAAGGTTTGATTTCACTGGGGCT	0	0	0	0	0	0	0	0	0	0	0	0	0	0	0	0	0	0	0	0
1	31143725	G	A	1	13533-p1	SSC07718	male	male_male	Phase1	1	0	114	2.54123	1.74367	MATN1	ENSG00000162510	52707	MATN1	ENSG00000162510	52709	52709						2.54123	1.74367	GCCCAATGAGGCTGACTCGAAGCAGGCCTGCAGGCAGATCAAGCCCAGCTCCCTGCATGACTCCGTGGCCGAGGGGAGGGCAGGGGATGCTTCTACAGATGCCAAGATGGTGAATGGGCCCTGGAGTGAGACACACCCTGGGATAGGATCCAGATGTGTCAGGATCATGAGAAAAGACAACAAGCCACATCTCATGGACTT	0	0	0	0	0	0	0	0	0	0	0	0	0	0	0	0	0	0	0	0
1	31163650	G	T	1	14692-p1	SSC12193	male	male_male	Phase1	1	0	79	-0.14872	0.114441	MATN1	ENSG00000162510	32782	MATN1	ENSG00000162510	32784	32784						-0.14872	0.114441	ATTATGCTGAAGACAGCTGGGAGCCATTGAAGGCTGTTTGGGTGTTGGGGTTTTTTTGTGTTTTTTTTTTTTTTTTTTTTTTTTTTTTGCATTTTGTTCTGTTGTCTTCTGTTATGTCATGTTCCTTGAACCAGAAGCCATGAGTGGATTTGCCTTTACAGGCAGGCAGGCCAAGTGAGAAACTGCCTCAGTCATTAATGG	0	0	0	0	0	0	0	0	0	0	0	0	0	0	0	0	0	0	0	0
1	31222714	C	T	1	13069-p1	SSC07122	male	male_male	Pilot	1	0	112	1.31001	0.473921	LAPTM5	ENSG00000162511	7907	LAPTM5	ENSG00000162511	7953	7953	0.914108	0.321843	LAPTM5	ENSG00000162511	0	1.11206	0.397882	GCAGAGGCCAGTGTGCATGAGACGCATTCAGGAAACGGCAAGACGTTCCTCTTAGTAAACTGTGATTTGGCGTCATCCATGTGCTGAATACGCAGCAGGCCTCAGTAAATGGCAGCAGTTGGCTGGGGGAACACACGGATCCACCGGTTTGGCAGGGGTGGGGCCTCTGGGGTTAGAGAGAAAGGGGAAAGAGCATGCAGG	0	0	0	0	0	0	0	0	0	0	0	0	0	0	0	0	0	0	0	0
1	31283942	G	A	1	13868-p1	SSC09284	male	male_male	Phase1	1	0	105	1.45984	0.861603	LAPTM5	ENSG00000162511	53321	LAPTM5	ENSG00000162511	53275	-53275	-0.241981	-0.485568	RP5-1125N11.1	ENSG00000229607	1	0.608927	0.188017	AGTCTTCCCCGACATAACCAAGGCTATTTTCCTTCTACCAAGAAGATATCCGCACACGAGCCTGAGAACAGAGCCTCTCTCTGCGTTCCATCCATCGTGCGTAGATGCAGGAGAGAAAGCTGAGGCACCGGTCTGTGGTCAATACGCAAGCAGCACATCACCTTTCCACTAGCTAGAAATGGTGGGCGTGGGAGGAAGGAA	0	0	0	0	0	0	0	0	0	0	0	0	0	0	0	0	0	0	0	0
1	31711964	G	A	1	12574-p1	SSC05828	male	male_female	Phase1	1	0	120	0.878843	-0.205991	NKAIN1	ENSG00000084628	770	NKAIN1	ENSG00000084628	437	437	0.695802	-0.148596	NKAIN1	ENSG00000084628	1	0.787322	-0.177293	CGCCGGAGCAGAGACTTTGTGAGAAACGCTCACACAGGGGTGGTGATCAGAGGCAGAGACCCAGAGGAAGGGAGAGACCCATGCAAACGAGGGATCTAGAGGGAAACACACAGCAGGACCTCAACGGATCCACAGATCAGCCTCAGACACACCCCCAGTCCCAGCAAGCCACCGTCCCACAGCGCATCCCCCAACAGGAGG	0	0	1	0	0	0	0	1	1	1	1	1	1	1	1	1	1	1	1	1
1	31904584	T	C	1	11855-p1	SSC02989	male	male_female	Phase1	1	0	106	0.0370089	-0.615235	SERINC2	ENSG00000168528	18524	AC114494.1	ENSG00000268950	1970	-1970	-0.207905	-0.509912	SERINC2	ENSG00000168528	0	-0.0854479	-0.562573	TTCTTAGCATGGTTCTTACAGCACAGGCAGCAAAGAAGCATATGCAACCCATGAGGGCCAGGACCACCCAATCTGGGCTCCCATGCATGAGATATCCATATGGTATTTGGTAGATAGGGTGGAGAGGGTGGAGAGGGTGAATAGGGTGGATAGGGTGGATAGGGTGGACAGGGTGGACAGGGTGGATAGGGTGGATAGGGT	0	0	1	0	0	0	1	0	0	0	0	0	0	0	0	0	0	0	0	0
1	31988086	T	C	1	14391-p1	SSC11363	male	male_female	Phase1	1	0	92	0.876405	0.721464	TINAGL1	ENSG00000142910	54030	TINAGL1	ENSG00000142910	54000	-54000	-0.281556	-0.166418	RP11-439L8.4	ENSG00000223907	1	0.297425	0.277523	AGAATATCACTCACCACTTCCCATAGAGATTCTGTTTGTTCATCTGCTTGTCCCACTGTGTGCCTTACACATAGTAGGTGCTCTTGGAATGTGTGTGAGATGGATTAACATGAGAAGTGCTTCTCTGCATGATTTCACCATTGAAGTGTTGAAAGCAACTAGCACTCCTCCTTCCTGACCTCCAGGCTTCCACCCAGCTGT	0	0	0	1	1	1	1	0	0	0	0	0	0	0	0	0	0	0	0	0
1	32049217	G	T	1	13102-p1	SSC06787	female	female_null	Phase1	1	0	115	0.17052	-0.730468	TINAGL1	ENSG00000142910	7101	TINAGL1	ENSG00000142910	7131	7131	0.929504	0.14386	TINAGL1	ENSG00000142910	0	0.550012	-0.293304	CGCTACCGCCTGGGCACCATCCGCCCATCTTCCTCGGTCATGAACATGCATGAAATTTATGTAAGTCCATCCTTCCCCACAATGCTGCCATCTCCCCATGGCTCAGAACCTCAGGGATGCTGGCCCTGTGCCCTGCTCCTCCAAGGGCCTGGACCATCCCCTACTACAAGGCTGTGTGTCCCTGGACAAGTTACTCCCCTT	0	0	0	1	1	1	0	0	0	0	0	0	0	0	0	0	0	0	0	0
1	32188756	G	A	1	14053-p1	SSC09871	male	male_male	Phase1	1	0	104	-0.16836	-0.746374	COL16A1	ENSG00000084636	19138	COL16A1	ENSG00000084636	18836	-18836						-0.16836	-0.746374	CTTTTAATTGGTGCCTAATGGAAGTGATTTAAGCCCAATTAAGTTTTAACGTGTCTGTTCCAGTCTAGCCTCAACTTGCTTCCCTTCTCCCAGAGTCTAGGGCTGCAGGGGTAAGGGTAAGGGTGAGGGTAAGGGTGACCCCTTCCCCTAGTGCTGCTGAGGGAGGCCTGATACCAGTCCACAGGTCTCCTCAGGACCTTC	0	0	0	0	0	0	0	0	0	0	0	0	0	0	0	0	0	0	0	0
1	32557486	A	G	1	14502-p1	SSC12444	female	female_female	Phase1	1	1	121	0.279251	-0.827617	KPNA6	ENSG00000025800	16171	KPNA6	ENSG00000025800	16153	-16153	2.25958	1.26951	TMEM39B	ENSG00000121775	0	1.26942	0.220945	AGAGCCGGGACTACCTCCTGACACTGCGGGAGACGTGGAAGCAGCACACAAGACAGCTGTATGGCCCGGACGCCATGCCCACCCATGCCTGCTGCCTGTCACCCAGCCTCATCCGCAGTGAGGTGGAGTTCCTCAAGATGGACTTCAACTGGCGCATGAAGGAAGTGCTCGTCAGCTCCATGCTGAGCGCCTACTATGTGG	0	0	0	0	0	0	0	0	0	0	0	0	0	0	0	0	0	0	0	0
1	32654399	T	G	1	14142-p1	SSC10416	male	male_female	Phase1	1	0	90	2.56476	2.48516	TXLNA	ENSG00000084652	9055	TXLNA	ENSG00000084652	9112	9112	0.0655249	0.17756	TXLNA	ENSG00000084652	0	1.31514	1.33136	TTACGTTAAGAGAGTACTGCTTGTAATCATTTGACATGTATTAGATAAGGTGAAGGATAAAGTACTAAGAGAATCCATAATGCACTGGCGTTAGTATTTCTCAATGAAATGACAGTCCCCTGGTAAGCGGAGGCCTGGCTCTGACAAGCAGCTCTTGTCCCAGACGTTGGTCAGTCAGGAACCTGGGTCCTTCCCATGTTC	0	0	0	0	0	0	0	0	0	0	0	0	0	0	0	0	0	0	0	0
1	32850891	T	C	1	11497-p1	SSC01991	male	male_null	Phase1	1	0	78	-0.671653	-0.367735	BSDC1	ENSG00000160058	9138	BSDC1	ENSG00000160058	9441	9441	-0.487499	-0.181313	BSDC1	ENSG00000160058	0	-0.579576	-0.274524	GATATCTTTGACCACAATTTTTCCTTCTCACACTGACTTTAGAATCTAACTTCCATCTTATAAGAGGTTTCCACTGTACATTTCTGATTAATAAAAACAGTATTGGGGGAGGGGGACAAGGATTGAAAAACTACCTATGGGGTACTAGTCGGTGATGGGTTCATTAAAAGCCCAAACCTCAGCATATACACAATATGCCCA	0	0	0	0	0	0	0	0	0	0	0	0	0	0	0	0	0	0	0	0
1	33006448	G	C	1	12014-p1	SSC04966	male	male_male	Phase1	1	0	102	0.015243	-0.526355	ZBTB8A	ENSG00000160062	1406	ZBTB8A	ENSG00000160062	1420	1420	-0.221498	-0.374256	RP1-27O5.3|ZBTB8A	ENSG00000254553|ENSG00000160062	0	-0.103127	-0.450306	ATGCGTTTGTAGACTGGAGCAAGAGCCCCTCACTGATAAGCAGGGATCAGATGTCTTTATTCCTGGGAACCTCTCTGGCCACACAAGTGGCAACTGGGAAGTGAGAATCTGGCTTAGGGCCCTTGATCAAATGGGTGTCTGGGTGGATTGTGCTCTAAAATGTCAGCAGGAGGCATAATGAGTAGGGACTCCAGGAAGGAG	0	0	0	0	0	0	0	0	0	0	0	0	0	0	0	0	0	0	0	0
1	33240495	C	T	1	11620-p1	SSC03094	male	male_female	Phase1	1	0	59	-0.419445	0.184572	KIAA1522	ENSG00000162522	20895	KIAA1522	ENSG00000162522	33009	33009	2.81433	3.26495	KIAA1522	ENSG00000162522	0	1.19744	1.72476	CTCTGATTTTTAATTTCCATAAAATGTTAGAAGTATATATATACATATATATATTTCTTTAAATTTTTGAGTCTTTGATATGTCTAAAAATCCATTCCCTCTGCCCTGAAGCCTGAGTGAGACACATGAAGAAAACTGTGTTTCATTTAAAGATGTTAATTAAATGATTGAAACTTGGCTGTGGCTACTGCTTCTTAATGT	0	0	1	0	0	0	0	0	0	0	0	0	0	0	0	0	0	0	0	0
1	33347854	C	T	1	13505-p1	SSC07932	male	male_female	Phase1	1	0	116	1.4115	0.497058	HPCA	ENSG00000121905	4240	HPCA	ENSG00000121905	3741	-3741						1.4115	0.497058	TTCCATTTACAGACCAGGAAACCAACCGAAGCTTCCAGAGGTCAAGGACCTTGTCCCGCTCCTCTACGGGGTGGGTAACGCTGCTGTGTGACCTGGGCTCCGCATATAAAGTGAGGGACTTTGCTTGAGGGCCCCCAGCACCTCACACTCCATCCCTGACTTTGGGTCTGCGGTTCCAGCTCCCAGGACTTTCCCACCTCC	0	0	0	0	0	0	0	1	1	1	1	1	1	1	1	1	1	1	1	1
1	33428629	A	C	1	11381-p1	SSC02406	male	male_male	Phase1	1	0	80	0.0432851	0.287114	RNF19B	ENSG00000116514	1781	RNF19B	ENSG00000116514	1657	1657	-0.53898	-0.253702	RNF19B	ENSG00000116514	0	-0.247847	0.0167063	ATGCTTCAGATAGCAAAATCTGGTGTATTATGTCTCTGCAGATATTGCATATTTTAATTTACTGCCCTTTAAAATTCAGCCTACATGGTGCATTAAAAAGACTGTCATCAAGAACTCAAGATCAAAGGGGTTCAGAAACACAATTTCTCCTATCACACCAACCTCTGGGCATTCTTCTCAGTGCCCCCATTGAGACTCTGG	0	0	0	0	0	0	0	0	0	0	0	0	0	0	0	0	0	0	0	0
1	33501980	C	T	1	14511-p1	SSC12131	male	male_female	Phase1	1	0	99	0.860607	0.452817	AK2	ENSG00000004455	500	AK2	ENSG00000004455	44617	44617	0.0207411	-0.03877	AK2	ENSG00000004455	1	0.440674	0.207023	CCCCTAAGTCATAAATCATTATCAAAATCTCCCGACCTCCAGTGCCTGGAATGTAACCCTGATTCTGGACAATTCACCTCCAACTCGCAGGTAACCTGGGCCATAAAGCTAATTGCCTCCATTCAGCCTGTAATCTAGATGCCTCGGCCCAGGGCTCACTCTACCCCTCAAACCTTTCCAGTCTCTAGACCCTTAGTGGAA	0	0	0	0	0	0	0	0	0	0	0	0	0	0	0	0	0	0	0	0
1	33514117	A	G	1	14594-p1	SSC12130	male	male_female	Phase1	1	0	84	-0.613566	-0.506202	AK2	ENSG00000004455	11637	AK2	ENSG00000004455	32480	32480	-0.220283	0.0199744	AK2	ENSG00000004455	0	-0.416925	-0.243114	GAACTATTATATCCCTACTTGATGCATGGGGAAACTGAGGCTTAACTCGGCATGGTTAATTGGCTTGCTTGAAATCACACAGCCGGTGAAGTCTCCCACCACACAGCATTTTCTTTTGTGGCAGACTGTACTGTTTTCCACAAATATTTGATGTCTCTTGCTGTGAAAGGATTATTTGTTTCTGTTCTGTTGAACTTGGGT	0	0	0	0	0	0	0	0	0	0	0	0	0	0	0	0	0	0	0	0
1	33648521	T	C	1	12875-p1	SSC06020	male	male_female	Phase1	1	0	103	2.41576	1.91701	TRIM62	ENSG00000116525	879	TRIM62	ENSG00000116525	861	-861						2.41576	1.91701	GGTGGAGAAGGAGCCTGGGTGGGCTGGAGGGCATTGTGGGTCATGGTAAAGAATTTCTTGAAGGCATGGGGCTTTCAGGCAAGGGAATGACCTGGTCCGATTGGGTTTCAGGAAGTCTTGGAGATAATCATTATACCATCTGCAAGGTGAAGAAGACAGGGAGCTTTTCCAATGTGTCTGCGGATGCACAGCACTCAGCAC	0	0	0	0	0	0	0	0	0	0	0	0	0	0	0	0	0	0	0	0
1	33858459	G	A	1	14547-p1	SSC12311	male	male_male	Phase1	1	0	91	2.55819	2.45096	PHC2	ENSG00000134686	42959	PHC2	ENSG00000134686	38194	38194	-0.317739	-0.186971	PHC2	ENSG00000134686	1	1.12022	1.132	CTCTCTTCCTGCACAACACTGCAATCACACACATACTCCGTGTTGGGAAAAAAAAAAGGACAGCCTAATTTCCTGATGATTATGTTGTTACCTAGCAACAGCCAATCAGGGGCTGGGCTTTTTGCCTGCAGTATTTCATGCAAATAGTTTGGAGAAATTGCAGGGTAACCCAGGCTGCTTAGTCTGTCTTCTCAGGGGACA	0	0	0	0	0	0	0	0	0	0	0	0	0	0	0	0	0	0	0	0
1	34015539	G	A	1	13863-p1	SSC09242	female	female_null	Phase1	1	0	104	1.92181	1.34562	ZSCAN20	ENSG00000121903	77287	ZSCAN20	ENSG00000121903	77293	77293	0.104483	-0.120486	CSMD2	ENSG00000121904	1	1.01315	0.612567	ACAGGAAGACTTGAACTGTCCCCAGGAACTCATAAAATCAAGTGTCTGGACAGGACTCTGGCCATAGGTTGACCTAAAAAGTTGTGCCCCTCCTAGTTTTGCAATCCCTGGGCATGGTCAGGGCTGACTGAGGGGATAAGGCAGGGCTCAGCCCACCAGAAGCTGAAGCTCCATTGGGACCTTGTCTTGCTGTGCTTTCTA	0	0	0	0	0	0	0	1	1	1	1	1	1	1	1	1	1	1	0	1
1	34209478	C	T	1	13239-p1	SSC07569	female	female_male	Phase1	1	0	93	-0.262843	-0.463725	HMGB4	ENSG00000176256	120202	HMGB4	ENSG00000176256	116598	-116598	1.22255	1.27707	CSMD2	ENSG00000121904	1	0.479854	0.406673	GGGCTCCATGCTGGACTTAGCAATGGGTAGGGCCCCTTTGGCAAAAGGCAGACATGGCAGAACTGGTCTTCTCTTGGCCCCTCTCCCCTGGTCAGCACGCCCACCTAGGATGCGGCCCAGATTTTTAAAAATTATTTCTATCAATCCATCCAACTGTCTATTTGTATAAATGCATAGAAAACTATGTGATATCTGTAATAG	0	0	0	0	0	0	1	1	1	1	1	1	1	1	1	1	1	1	0	1
1	34289719	G	A	1	14675-p1	SSC12398	male	male_female	Phase1	1	0	95	-0.22222	-0.495292	HMGB4	ENSG00000176256	39961	HMGB4	ENSG00000176256	36357	-36357	-0.0460203	-0.0562216	CSMD2	ENSG00000121904	0	-0.13412	-0.275757	CTGGCAACACTCTTGGGAGGAAGGCAGGGTAGGATTTTGCATCCCCATTCTACAGATGTGAAAACTGAAACATTAGTGTCTGGGGTAACATGCTCCCTGAGGACACAGTTGGGATAAATATTTGATCTCCCAAGTCAGGGCCATTTCCTTAAGTTTGCCTGTGGCTCCAGGGCAAACTGTGAAATTAAACTGTGCCTGCCT	0	0	0	0	0	0	1	1	1	1	1	1	1	1	1	1	1	1	0	1
1	34350838	G	A	1	12938-p1	SSC06131	male	male_male	Phase1	1	0	90	0.205997	0.12511	HMGB4	ENSG00000176256	21158	HMGB4	ENSG00000176256	24762	24762	-0.492381	-0.380832	CSMD2	ENSG00000121904	0	-0.143192	-0.127861	GCTTGCCAAAGGTCACACAGCAGTGTAAGCAGTACGGGTGATTCTTAAGCCCACATTGTTTGACTTCCGAGACATATCAGAAAACTACGTCAAAGAACACGCACAACTCAGACCTATTTCCAGTGGCCTATGCAGAAGAGCTACCCTGCTTGAATGGAAACCCCTTAAGATACACTATTCTCAAAAACCTAAGTGCTTAGC	0	0	0	0	0	0	1	1	1	1	1	1	1	1	1	1	1	1	0	1
1	34457175	G	T	1	12860-p1	SSC06030	female	female_female	Phase1	1	0	96	-0.319357	-0.607762	HMGB4	ENSG00000176256	127495	HMGB4	ENSG00000176256	131099	131099	-0.191843	-0.189274	CSMD2	ENSG00000121904	0	-0.2556	-0.398518	CATCGAAATTGAGAAGAGAAATGGAACAGGTGGAGTAGAACCCAGCAACAGCCATAGTCATAGGTTTCCCTGCCTCAGCCAGCTTTGCAACAGGATCAAAGTCAGCTTACTCCAGGAGTGCATGCAATTAAAAAATCCCCCTGAAAGGGAGCCAAAGGAAGACACGGTCTTGCTGTTCTGCAGAGGAATACTGGATCTGGT	0	0	0	0	0	0	1	1	1	1	1	1	1	1	1	1	1	1	0	1
1	34468478	G	A	1	12733-p1	SSC05872	male	male_female	Phase1	1	0	78	-0.0529681	0.251205	HMGB4	ENSG00000176256	138798	HMGB4	ENSG00000176256	142402	142402	-0.381071	-0.0748117	CSMD2	ENSG00000121904	0	-0.217019	0.0881969	TTGTTGTATAAGCATTGCCACATAAATATACTCTTGCTACATCTGTTAATGGAAAAGATAAATTAAAAAAAAAATTTAAAGTGGTTTGCAAACAGTATTTGTAATTAAATGGCAATGGGTAATGGGCCCAAGTTTTGTAAAATGAGCCCTGGATCTGCAGTGGGCCAGGAGAGGAAGCCGAAAGCAGGTGCAGCTGCAGGG	0	0	0	0	0	0	1	1	1	1	1	1	1	1	1	1	1	1	0	1
1	34495533	T	C	1	14670-p1	SSC12572	male	male_null	Phase1	1	0	101	0.0948421	-0.385917	CSMD2	ENSG00000121904	135298	CSMD2	ENSG00000121904	135910	135910	-0.375915	-0.488026	CSMD2	ENSG00000121904	0	-0.140536	-0.436971	GTGCCAATGACTTAGACACCTGACATCATTATGTGGCTGAGGTGAAATAGGCTGTTCCTTCTGCCCTGTGAGTCTTGCTGTGGAATGTTGAGCATTCTCATGCCTGGACTGCCTCACCTGTGCCAGGCAGGTGGGAGGAGGGATCCACTGGCCTCTAATTTATCCCTAATGTTTTGCAATCTCTTTTGAATCACCGGCCTC	0	0	0	0	0	0	0	1	1	1	1	1	1	1	1	1	1	1	0	1
1	34552716	C	T	1	13637-p1	SSC08057	male	male_female	Phase1	1	0	97	-0.670754	-1.03561	CSMD2	ENSG00000121904	78115	CSMD2	ENSG00000121904	78727	78727	-0.681214	-0.698215	CSMD2	ENSG00000121904	0	-0.675984	-0.866913	GGGATGATCTAGAATGAGGATTCCAAAACTGCAGGTCTTCCTAGTCAACATGACTGGCTTGGCCAAAGTGGGCTCTGCCACAGCAAGACCATCCTCCAAACGGTGGCCCTGTACCCTTTACATTTCCTGTGCCCTTAGCCTAGAAGCTTTCCCTAGATACCTACATGGGATACCACACCATACATGATATTCCATGATTCA	0	0	0	0	0	0	0	1	1	1	1	1	1	1	1	1	1	1	0	1
1	35106217	G	T	1	13649-p1	SSC08518	male	male_female	Pilot	1	0	103	-0.286135	-0.787157	GJB5	ENSG00000189280	114431	GJB5	ENSG00000189280	114431	-114431						-0.286135	-0.787157	GGGATTTGTCCTTTGCCATGTAACTCTTATCCAGCCCTGCCTCTCCAGCCCACAGTCCCTGCCCTAGTTCCAGCCTGGACCACTATAACACCTCCTTTCTGGTCACCCCACATTGGATCCATCTTCCAAACAAAGGTTTGATTGTGTCATCTTTCTACTTAAAACTCTTTCCTGGCACCTCACCGCCAAGATGCCCCGTGG	0	0	0	0	0	0	1	0	0	0	0	0	0	0	0	0	0	0	0	0
1	35161165	T	C	1	11348-p1	SSC00181	male	male_female	Phase1	1	0	76	-0.590754	-0.252073	GJB5	ENSG00000189280	59483	GJB5	ENSG00000189280	59483	-59483						-0.590754	-0.252073	GGGCACAGCTCAGCTCATGACAGTGATGTTATCTGTCAGCAAGATCTTATACATGTATAAAACTGAAACCTCAATGAATTAAAACTGTAAATAACCACCTTTGTTGAAAATTAATTAACATTTTATTGCGCCTGTCCTAGAAAACACCAAAACATATGCTTGCGCATGTGTATATGTCATTTCCACCACATCCCCACCAGC	0	0	0	0	0	0	1	0	0	0	0	0	0	0	0	0	0	0	0	0
1	35250387	C	A	1	14420-p1	SSC11809	male	male_null	Phase1	1	1	112	-0.000112056	-0.837722	GJB3	ENSG00000188910	3572	GJB3	ENSG00000188910	3597	3597						-0.000112056	-0.837722	CAATAAAGTCACCTATTCATTCATACGATGGTTTTTCCTCTAATTCTCTCAGGTAGGCACGGCCCCCACCAGGCGCCATGGACTGGAAGACACTCCAGGCCCTACTGAGCGGTGTGAACAAGTACTCCACAGCGTTCGGGCGCATCTGGCTGTCCGTGGTGTTCGTCTTCCGGGTGCTGGTATACGTGGTGGCTGCAGAGC	0	0	0	0	0	0	1	0	0	0	1	1	0	0	0	0	0	0	0	0
1	35352152	T	C	1	12795-p1	SSC12487	male	male_male	Pilot	1	0	118	1.09305	0.0747081	SMIM12	ENSG00000163866	26814	SMIM12	ENSG00000163866	26735	-26735	0.0465488	-0.769451	DLGAP3	ENSG00000116544	1	0.569801	-0.347372	GGGCATCTCTGCCCCACTCTGCTCCCAAGGCTTGTCTTGGGGCCCAGTCTTTCCTCTAAATATCCCACCCCCACCCCCACCTCCACCCCACCTATGCCTCTTCCAGGTGTCTGGCTGGCTGCACTCCAGACTGCAGACCACCATGTTTTTCTCTCCACCTAGTCCCATCCCCTGACGTTTCTCTCACCTGACCCCAACAGA	0	0	0	0	0	0	0	1	1	1	1	1	1	1	1	1	1	1	0	1
1	35378934	T	G	1	11414-p1	SSC01107	female	female_null	Phase1	0	0	93	1.18533	0.985337	DLGAP3	ENSG00000116544	16297	DLGAP3	ENSG00000116544	16252	16252	-0.349934	-0.297009	DLGAP3	ENSG00000116544	0	0.417698	0.344164	AAATTTTACAGAAAATGGGTTTACAGCTCCAAAACACTCGAGCCATTTAGGCAGATACAAGTCTAAATCCATCTCCTGACCCACTGGACGGTGCTCGGCCTGTGAATAACCCACACTACCTATAATCTCTTTGAAAATCCCACCTCAGGGGGCTTTGCACTTGATGTTCTCTCTGCTGGAACACTCTGCCCCAGATATTCC	0	0	0	0	0	0	0	1	1	1	1	1	1	1	1	1	1	1	0	1
1	35463207	A	G	1	14482-p1	SSC11524	male	male_male	Pilot	1	0	84	-0.933412	-0.826199	ZMYM6NB		12301	ZMYM6NB	ENSG00000243749	12253	-12253	-0.43275	-0.192657	ZMYM6|RP11-244H3.4	ENSG00000163867|ENSG00000271741	0	-0.683081	-0.509428	TGTTGGCCAGGCTGGTCTTGAACTCCTGCCCTTAAGAGATTTGCCCACCTCGGCCTCCCAAAGTGTTGGGATTACAGGCATGAGCCACCGCACCTGGCCCATAGAAGCTCTTTACATATTAAAAAACACTAGATTTTTGTAACATGAGTTGTATGTAACCTTTTCATTTTGTCATTTGTCTTTTGATTTTGAAATATGGTT	0	0	0	0	0	0	0	0	0	0	0	0	0	0	0	0	0	0	0	0
1	35817076	A	G	1	13169-p1	SSC06887	male	male_male	Phase1	1	0	81	-1.05881	-0.85329	ZMYM4	ENSG00000146463	82766	ZMYM4	ENSG00000146463	82508	82508	1.30008	1.57326	ZMYM4	ENSG00000146463	0	0.120637	0.359984	AAGAAACAGTTCTCTCAATACATAAAGAACAGCGTAACTCCAGACATGATGGAGGAGATGTATAAGAAAGCTCATGCTGCTATACGAGAGAATCCAGTCTATGAAAAGAAGCCCAAGAAACAAAAAAGAAGAGGTGGAACCATCCCAAAATATCCCTTGCTCAGAAGAAAGATCAGGTAACTCAAAAGAAGGCAAACTCCC	0	0	0	0	0	0	0	0	0	0	0	0	0	0	0	0	0	0	0	0
1	35899575	A	G	1	11894-p1	SSC03389	male	male_male	Phase1	1	0	132	2.32017	0.925853	KIAA0319L	ENSG00000142687	123429	NCDN	ENSG00000020129	123499	-123499	0.0305912	-1.57412	KIAA0319L	ENSG00000142687	0	1.17538	-0.324135	ACAGGGAGCGGTGGCCTAAGCCCCGAAGCAGCAGGTGCCGGTCAGATGGAGAGGAGGGAGGCCGTCTGTCCAGCCTGGCTGCTCTGACAAGGGCCCTGGCAGCGAGAGAGGCCACCCGCCATCCCTGACACAGTCAATCCTCCCTAATCTCGGGCCGGATGGGAGAAGGGAGTGGGGCTCCAGTGTTAAGGGGGGGCCAGA	0	0	0	0	0	0	0	0	0	0	0	0	0	0	0	0	0	0	0	0
1	36026689	C	T	1	14642-p1	SSC12878	female	female_male	Pilot	1	1	134	1.68132	0.26954	NCDN	ENSG00000020129	3268	KIAA0319L	ENSG00000142687	3138	-3138	5.43949	3.5555	NCDN	ENSG00000020129	0	3.5604	1.91252	CCCTGCACTGAAGCTGGCAGCCCGCCTGGCACACGCCTGCGGCTCCGACTGGATCCCGGCGGGCAGCTCCGGGAGCAAGTTCCTGGCCCTGCTGGTGAATCTGGCGTGCGTGGAAGTGCGGCTGGCACTGGAGGAGACGGGCACGGAGGTGAAAGAGGATGTGGTGACCGCCTGCTATGCCCTCATGGAGTTGGGGATCCA	0	0	0	0	0	0	0	1	1	1	1	1	1	1	1	1	1	1	0	0
1	36034984	A	G	1	12859-p1	SSC06092	male	male_male	Phase1	1	0	96	0.61611	0.328353	TFAP2E	ENSG00000116819	3987	TFAP2E	ENSG00000116819	3987	-3987						0.61611	0.328353	TTGAAAAGAGAAGGAGCCTTGGAGAAAAGCAGTATGCCAAGTGTGCCAAATGGGAGTCCACGTATGTTTGAGCATGCAACTCTATGTCAATATATGTCCCATGTTCCTATGTGTACTTGTGTTTCCCATGAATGTCTCTGTGCAAGTTGTGTGCCCCATGTTCCCAAGGCTGTCTGCATGTGTACCCCACTGCACCCCAGG	0	0	0	0	0	0	0	0	0	0	1	1	0	0	0	0	0	0	0	0
1	36045969	T	A	1	13952-p1	SSC09872	male	male_male	Phase1	1	0	114	-0.316544	-1.11775	TFAP2E	ENSG00000116819	6998	TFAP2E	ENSG00000116819	6998	6998	-0.238602	-0.83224	TFAP2E	ENSG00000116819	0	-0.277573	-0.974997	AGGTCCCAGCAGGGGAGATGAGGAGACTCTAGGGAGGGCATTTGCACATGCTGTGCCCCAGTGTGGGCCAGGGAGCAGGTCACTACTCCTCCCGTCTACCTTCCTCTTGCTCCAACCCCTTCAAGCTTTGGACCAGTGGTACCCTAAGTGTAGTCCAAGGAACCACATGCATCAGGACCCCCAGGGGGTGCTTGTTAAAAA	0	0	0	0	0	0	0	0	0	0	1	1	0	0	0	0	0	0	0	0
1	36134865	T	C	1	13863-p1	SSC09242	female	female_null	Phase1	1	0	78	-0.3668	-0.0627553	PSMB2	ENSG00000126067	27745	PSMB2	ENSG00000126067	27420	-27420						-0.3668	-0.0627553	CCTGAGAACTGGACAGAGTGGCCTGGGGTGATCAGTGGGGTGAAAAAAGTAAGAAAGGGGTTATTTTATTGATTGATTGATTGATTTTTGTGATATGATTTAATTATAGTAAACTGAAGTCGTCTTAAATATCAAGCTCTGTGAATTGTCACATATACGTACACCATCACCCAGTCAATGTACCCTAGAGGCCCTGTAATG	0	0	0	0	0	0	0	0	0	0	0	0	0	0	0	0	0	0	0	0
1	36286791	A	G	1	11581-p1	SSC00624	male	male_male	Phase1	1	0	63	-0.540893	0.0239799	AGO4	ENSG00000134698	13167	AGO4	ENSG00000134698	13018	13018	-0.389713	0.0238859	AGO4	ENSG00000134698	0	-0.465303	0.0239329	ATAATCATTTTCCTATTTGTTTTACGAGGTTGCTGTGAAGATTAAATGAGAATAGAGGTGAAAGTAGCTCTTTACTCTAAAACTTTTTGGTCAGAATTTAAGAATGTAAGATGAGAAATTACTCTTTTCTAGTATGAAAACGTATAGTTCTTAAGTTAGCTCTTTAAAATGGAGATTGTACGATACCACGTCTCTCCATCA	0	0	0	0	0	0	0	0	0	0	0	0	0	0	0	0	0	0	0	0
1	36322713	C	G	1	13508-p1	SSC07969	male	male_female	Phase1	1	0	91	-0.146083	-0.254838	AGO1	ENSG00000092847	26103	AGO1	ENSG00000092847	12696	-12696	3.76728	3.90184	AGO4	ENSG00000134698	0	1.8106	1.8235	TCCAAAGGTGATGATTTTCAAGCAGACATGTTCTATATGGTCTGTGTTTTAGGATCTGGTGCCCAGCCTCTATCAGAGCTTGCCTACCTGGCAAAGCTGCCTACCCTTCAAGTGGGAAAATATAATCCACTGTTTAACAAGGCTCACCCTCTCCACCCTGTCCTAACGACCTTTTGTGAATGTGCTGTGATATTTTCTTGC	0	0	0	0	0	0	0	0	0	0	0	0	0	0	0	0	0	0	0	0
1	36407678	C	T	1	12481-p1	SSC04941	male	male_male	Phase1	1	0	67	-0.562438	-0.034646	AGO3	ENSG00000126070	10972	AGO3	ENSG00000126070	11359	11359	-0.305758	0.0604096	AGO3	ENSG00000126070	0	-0.434098	0.0128818	TATTATTTTCATTTTTTAGATCAGGAAACAAATTCAGGGACAGTATTTGGTGACAGTCAAATGATTAGATAATTGGCAGAGCCAGTACTAAGGGCTAGTACGGAATTTGTACAGTATTACTTATCTCAGGCTAGGATAGGAAAGATTATGCCCTCTGAAGAGATTTTTAAAAAAACACAAAGCGGAATTTAAAAACAAATG	0	0	0	0	0	0	0	0	0	0	0	0	0	0	0	0	0	0	0	0
1	36554298	C	T	1	14108-p1	SSC10749	male	male_female	Phase1	1	0	135	2.62267	0.853899	ADPRHL2	ENSG00000116863	198	ADPRHL2	ENSG00000116863	178	-178						2.62267	0.853899	GTGCGGAGTTAGGGTTGCTCGCCTGCGGAAGGCAGTGTGGGCTGCAGTGATCCAATGGTCTGGCTCAGTGCCCATCCCCCGGAGACCCCATAGTGGCCTTCCCACCCAGTTAGCCCAGTGGTGAGGAGCGGAAAACCGAGACTCAAAGCACAGGCTGGCGGGAAGTGCGCGGCGCCGCGACTCCGGGCCGCTGGGCGGCGC	0	0	0	0	0	0	0	0	0	0	0	0	0	0	0	0	0	0	0	0
1	36744750	T	C	1	13514-p1	SSC07843	male	male_null	Phase1	1	0	67	-0.526338	0.00146964	SH3D21	ENSG00000214193	27958	SH3D21	ENSG00000214193	27238	-27238	-0.615749	-0.249803	THRAP3	ENSG00000054118	0	-0.571044	-0.124167	GAGTGCACTTGTCAATTCTGGTAAGCTTAATATGTGCAGAATTGTTAAGTTTGGCTCTGTTTGTATTTACATGGCAGCTTTTCTTCATCTTAATGAAAATTAGCTTCTTAGTTTTCTAGTTTCTGAGTGTTGAAATGAGTGTTTCCTTTTCCACTAACTTGTTGCCCTTTTTTATTCTTTTAAAGTCTGATAATATCCACC	0	0	0	0	0	0	0	0	0	0	0	0	0	0	0	0	0	0	0	0
1	36795101	T	A	1	13316-p1	SSC07467	male	male_male	Phase1	1	0	99	0.739383	0.331505	EVA1B	ENSG00000142694	5862	EVA1B	ENSG00000142694	5346	-5346						0.739383	0.331505	GAATGCATACACTCTTTGTGTTTATATGCAAAATGGAGTTAGAGCCTTGGCTCTGGTAATGAAAAACAAGCCTTTCACTTATGTTGTGCAGGATGTAGAATCTGCCTTCCTTCCAGGGCTGTCTGGAGTCCCTGGCGCCACCCTTGTAACTGCCAGTCATTGTGATGACCAGTCCCCTCATCCCTTCCCCCACAGTGGCCA	0	0	0	0	0	0	0	0	0	0	0	0	0	0	0	0	0	0	0	0
1	37000366	C	T	1	11857-p1	SSC03033	male	male_female	Phase1	1	0	97	-0.208316	-0.572851	CSF3R	ENSG00000119535	51852	CSF3R	ENSG00000119535	51487	-51487						-0.208316	-0.572851	TGTTTTAAAGCCAATCTCTCATTCTGTATGGATTTCCCACCACAGCCTTGATTGGATCCTTGTTCGAATTTGGTTTGTCCTAGTTGATGACTTTAAGGGGCCATCAGCAGTGTCTCTGTGAGCAACACTTGGTTTTGTCTCTCCCAAAGTCCCCAGCACACTCTGGGCCTATGCAAGGTGGCAAATGTGCCCTTGTGGGCG	0	0	0	0	0	0	0	0	0	0	0	0	0	0	0	0	0	0	0	0
1	37031349	C	T	1	11234-p1	SSC02460	male	male_female	Phase1	1	0	109	-0.118048	-0.911285	CSF3R	ENSG00000119535	82835	CSF3R	ENSG00000119535	82470	-82470						-0.118048	-0.911285	GGGAGGGGATTCTCAGTCACTGGGGAACTGGGAAGAGACAAGTCGCTCAAGCTTCACTCACAGTCACTTCTGCACATCTGTGGAATGTTCCTTGTGACCCCTCTGCTCTTAACCTGGAAACTTCCTCAGCATCGGCCACACCTCGTGTACACCCCCAGCATCAATGGCTTCAGTGACGACTCTCTGCTCTCCACCTACCTC	0	0	0	0	0	0	0	0	0	0	0	0	0	0	0	0	0	0	0	0
1	37131507	G	T	1	12832-p1	SSC06014	female	female_female	Phase1	1	0	112	1.08952	0.253181	CSF3R	ENSG00000119535	182993	CSF3R	ENSG00000119535	182628	-182628						1.08952	0.253181	GATCTGGGAACCTGGCAGAAGTGCTTCAGCCATCCAGGTGTGGACCCTCATGGTCTGGCTCTCTGTGATGGGTGCCAGGGCTGTGATTCCCCCAGGCCGGGACTCTGAGGTACATGCAGACCAGCTATGCTTAGAGGCTGGGAAGAGGCTGCCTTTCCCTTGGCTCACTCCATTTGACCCAAACACACATTGACAATTTTG	0	0	0	0	0	0	0	0	0	0	0	0	0	0	0	0	0	0	0	0
1	37233351	G	C	1	11010-p1	SSC02852	male	male_male	Phase1	1	0	109	-0.608631	-1.40235	GRIK3	ENSG00000163873	266765	GRIK3	ENSG00000163873	266379	266379						-0.608631	-1.40235	AGTCTTTGCTATTGTGAATAGTGAAGAGGCCTCCTTTCTATCCACCCTTCAAGGCCACTGCAGCCGTACCTGCCTGTGAGCACCCATCCCCTGGGCCCAGGCTCCTTACATCCCCTGAACATAGGCAGCTCTTCCTGGACCCTCTTTTGGTCTTTAGAAGGGAGCCTTTTGTCTACAGCTAGTGACTACAGCGCTTCCGCC	0	0	0	0	0	0	0	0	1	0	1	1	1	1	0	1	0	0	0	1
1	37234292	A	G	1	13069-p1	SSC07122	male	male_male	Pilot	1	0	110	1.57843	0.756062	GRIK3	ENSG00000163873	265824	GRIK3	ENSG00000163873	265438	265438						1.57843	0.756062	AAGGAAGGTGTCTGGGGCTTGCTGAAAGAGAAAAAATAATCTCTTGTGAGAGTCTTTGCAAACAGTCCTTGGGCACCCCAGCCAGGCTTGGCCTGGACACATACATGCACAGTGGACCGGCAGCTCTGCCATCCTTCAGGGCACAGGCGGGAGTTGGTCCTCGAGTTGGAAAGTGGCAGTTGGCACAACAAAGCTAGGGCC	0	0	0	0	0	0	0	0	1	0	1	1	1	1	0	1	0	0	0	1
1	37287505	A	C	1	11590-p1	SSC00848	male	male_female	Phase1	1	0	78	0.166557	0.470822	GRIK3	ENSG00000163873	212611	GRIK3	ENSG00000163873	212225	212225	-0.579069	-0.272946	GRIK3	ENSG00000163873	0	-0.206256	0.0989378	CTCTGAACAACCTGGAAGGTGGGAGGGAGACAACATAAAGCTGATTTCTGGTGAGATCTCCCGAGTCCTGCTCTTTACATGTACCAGGCACACATACACAAATATATAACATATATGATATTTTTAACCCCAAAAAATCCCCTATCATACCACTATACTGTCCGAAAACTTGGTTTTTCATTTAATGTTACCAACCTCTTT	0	0	0	0	0	0	0	0	1	0	1	1	1	1	0	1	0	0	0	1
1	37519961	C	T	1	11788-p1	SSC03650	male	male_male	Phase1	1	0	96	-0.350335	-0.638763	GRIK3	ENSG00000163873	19845	GRIK3	ENSG00000163873	20231	-20231						-0.350335	-0.638763	CCGGAAGCTTTTTATCCACTCAGTTCAGATGTTGGTGTCATGAAGACAGTTGTCCCTCTGCATTCTTGAGGGCAGCAATGAGCACTTGATTTTCTGAACTCTAGCAAGTCCTAACCTAGACTCTTGGCCCCTTGAAACTGCCCAAGCCAGGGAGATGGATGCTTTCATCAATAGGAATCTATGCCCTGGCTAATGGGTCTG	0	0	0	0	0	0	0	0	1	0	1	1	1	1	0	1	0	0	0	1
1	37535963	C	T	1	12796-p1	SSC05918	male	male_female	Phase1	1	0	110	-0.00140055	-0.825411	GRIK3	ENSG00000163873	35847	GRIK3	ENSG00000163873	36233	-36233						-0.00140055	-0.825411	GCCAGCGGGGCACTTGTCTAATCTCCAAAGAAAGGCAGAGGAAAATGGATTACGGAGCAAAGCCCTCTCTGCAGCGTGAGATCAACAGTTGCCCACGGCCCAGGGGAGGAGAAGCCACTGCCGGGAAAAGGCTTAACAGCATCAGGGACTCTAAGACCCCAATCTCCCTTCCCTTGTCCTCACCCTCCAGAATCCTTTGAA	0	0	0	0	0	0	0	0	1	0	1	1	1	1	0	1	0	0	0	1
1	37572953	G	A	1	11572-p1	SSC12236	male	male_female	Pilot	1	0	107	0.404546	-0.255425	GRIK3	ENSG00000163873	72837	GRIK3	ENSG00000163873	73223	-73223						0.404546	-0.255425	TGTTCTATGGAGATGAAGTTGATTGTAAATGCAAATTGGGAGTGGGCTGGAGATTGACTGGGAGGAAGCAAAACAGTGGGTGAAGGCCTGGAGGTGGGAAGCAAGTGATGAGCAAGAGAGAAGGCAGAGTCAGAAAGGAGCCAGAGCCAGGCCTGAGTTCCCCACTGCAGGAGATGAGGTTGGGAGAAGCCCTGCTGCCAG	0	0	0	0	0	0	0	0	1	0	1	1	1	1	0	1	0	0	0	1
1	37779110	G	A	1	12358-p1	SSC04592	female	female_male	Phase1	1	0	110	0.650974	-0.17236	ZC3H12A	ENSG00000163874	161071	ZC3H12A	ENSG00000163874	161043	-161043	-0.524359	-0.987188	RP5-1180C18.1	ENSG00000223944	0	0.0633077	-0.579774	TAGATTACAGCCATTACAGCCGCCTGGAGTGAGACCTTCTCAGGCTGCCTTCCTTTTGCCACTAGCCTGTCTGTTCCATCTGGAGGTTCCCGAAGCCCCTGCTCCAGGCTGGCGAATGCCAAGGCTTCTCCCTTCCACAAGTCCAGGGCATTCATGCAGTAATGACCCAGCATCTCTTTGTTTGCCTTGCTCCCATGAGAC	0	0	0	0	0	0	0	1	1	1	0	0	1	1	1	1	1	1	1	1
1	38191559	C	T	1	13835-p1	SSC08955	female	female_female	Phase1	1	0	121	0.0552033	-1.05198	EPHA10	ENSG00000183317	27349	CDCA8	ENSG00000134690	33469	33469	0.0662195	-0.928268	EPHA10	ENSG00000183317	0	0.0607114	-0.990125	CCACTGGACCACACGGTCTGGTGAGAAGTGGGCAAGCTAGGGTGGACTGGAGAGGAGGGAAATTGGAGGTGAGGGACCATGGCGCAGAGCAGGTACTACACCCAGGACGGTGTGAGAGGTGCTGCAGACAGCCCACCAGGCTGGGACATGCATGCTGGAGGAGAACACCTCTCTACCCCTCCACACTAGACTGGGCTCACT	0	0	0	0	0	0	0	1	1	1	0	0	1	1	1	1	1	1	1	1
1	38197144	C	T	1	14460-p1	SSC11528	male	male_female	Phase1	1	1	120	0.708847	-0.376226	EPHA10	ENSG00000183317	21764	EPHA10	ENSG00000183317	33661	33661	2.46184	1.62095	EPHA10	ENSG00000183317	0	1.58534	0.622361	CTCTGTCTAGGTCCCTGTCCACTCACACACACTACTTACCCTCCCCCAGGGTCTGTACTTCAATGCTGGGGTTAAAACTCTGGGCCTCCCAGGATGGCCCCGGGGAAGCGGCCCGGATCTGAAAGACGTAGCGGGTAGCCGGCTTCAGGTTGGTGACGGTGACTGTGGGCGCCCCTGTCTTCACCATGGAGTAAGTCTGCT	0	0	0	0	0	0	0	1	1	1	0	0	1	1	1	1	1	1	1	1
1	38231791	T	C	1	12518-p1	SSC05251	male	male_female	Phase1	1	0	114	3.74072	2.94471	EPHA10	ENSG00000183317	12883	EPHA10	ENSG00000183317	986	-986						3.74072	2.94471	AGGAATCGGAGACATCTGCGAGAGAGGCGGAGCAATCCTGGCAGAGTTCAGCCGGCGCTGAAGAAGCCGCAAGAAAACGTGGAACAAGACCTCTGTCTAGTGAAGGTCATTTATGTGCAAGCTGAGGGTTTAACACTTTGGTGGTGGGAAGGGTTGGGGCCCTCCAGGACGAGGGAGGCGGCTACTGAGCGCCACCATCTG	0	0	0	0	0	0	0	1	1	1	0	0	1	1	1	1	1	1	1	1
1	38246172	A	G	1	12621-p1	SSC05435	male	male_null	Phase1	1	0	95	1.17235	0.900196	MANEAL	ENSG00000185090	13589	MANEAL	ENSG00000185090	13302	-13302						1.17235	0.900196	ATCTCACACAGGGTGGGCCCTTTGTAAGTGGAGGTTTTTCCTGCTCTCATTCTGTTCCGCAAGCCTCACAACATGGTCAGTTGGGGGTGATGAGACCCCAATATATATGAAACAGCTCATGAACAACTCAGCTGACATCTACAAACACTGTGCGCCAGGTTCAAGAGAGAGTATTTACTGTGCAACGATTAAGAGCACAGG	0	0	0	0	0	0	0	0	0	0	0	0	0	0	0	0	0	0	0	0
1	38527690	C	T	1	13948-p1	SSC09283	male	male_female	Phase1	1	0	117	1.04296	0.0756508	POU3F1	ENSG00000185668	15225	POU3F1	ENSG00000185668	15224	-15224	-0.3356	-1.11352	RP5-884C9.2	ENSG00000224592	0	0.353682	-0.518933	GACTGGGCCCTGCCTAAGCGCAGGCTGTTAGCCTCCTGGGAGCCACCCAGTGACAGGCTAGAAAGGGTGCTCTCCAGTCAGGCCTGCCTCAGAACATCCCCTCCCAGGGGGCTTCCAGTTGTACCTTCTCTGTTCCTTCTCTACCACTCAGCTCCTGGCCTCCCTCCAACCCATTTGTGTAGCTTAAGCCCTGTTTTTGGA	0	0	1	0	0	0	1	0	1	1	0	0	1	1	1	0	1	1	0	0
1	38727550	C	A	1	11328-p1	SS0013018	male	male_female	Phase1	1	0	98	1.39183	1.08421	POU3F1	ENSG00000185668	215085	POU3F1	ENSG00000185668	215084	-215084						1.39183	1.08421	TAAGGCAGGGAAATACATTTTCAGTCCACTAAGTCATCACATTTTCTGACAAGGATGCTCAGGCGCGTGTAGATCTCTGATGACTAATATTGCCTTCACTCAGCAGAGGGCTTCAGAAACCATCCAAACCATCACCAGGCTGTCAGGTGTCAGCTCTTCCCCTGGCTTTGCATATTGAGAGGCCCTCTGAGGAGCTCGAAG	0	0	1	0	0	0	1	0	1	1	0	0	1	1	1	0	1	1	0	0
1	38762054	C	T	1	13874-p1	SSC09431	male	male_female	Pilot	1	0	96	1.50913	1.222	POU3F1	ENSG00000185668	249589	POU3F1	ENSG00000185668	249588	-249588						1.50913	1.222	TCAGCCAAGCGGCGTTTATCTTTGACACAATAAGCAAAAGATCAGAAATGATTACAACAAATGGCCGAGTAAACAATCCATCCACAACAAAGGGCAGCTACCCAAAATGCCGGAAATTGAATCCACACACAGCAGCCAATTCCAGGCTGTGGCCTCAATGGCTCCATCACACATCTAGGGATGCAGGCACTGGGAGACAGC	0	0	1	0	0	0	1	0	1	1	0	0	1	1	1	0	1	1	0	0
1	38848915	A	G	1	12060-p1	SSC03987	male	male_female	Phase1	1	0	71	-1.04212	-0.592897	POU3F1	ENSG00000185668	336450	POU3F1	ENSG00000185668	336449	-336449						-1.04212	-0.592897	TTTAGAAATTCATCAAAAAGGATGAAAAACTACTAATTATTCTAACTACCCTTCATTTCAGACTGTGGCTGAACATTTAGTGGAAAACAAGGCTTATGGCACATCAGTTTTCTCAACTGTAGTAGAAAATTCTCATTGTCTGATCTGTTTGGTGGGATTGCCAATCCCTTGCTATTTTAACGTACTTTCTGTATCCCAGAT	0	0	1	0	0	0	1	0	1	1	0	0	1	1	1	0	1	1	0	0
1	38911106	A	T	1	11630-p1	SSC03039	male	male_null	Phase1	1	0	103	0.101991	-0.398704	POU3F1	ENSG00000185668	398641	POU3F1	ENSG00000185668	398640	-398640						0.101991	-0.398704	TCTGAGCTCCTCAAGGGACTGGTCCCCACAGAGGGAGACACGCAGTCTGTGCGCCTCCACCACACTGCTGCCACTGCTGAATGAAGAACACTGATAAAAGAATTTCCCTGGGTTCTCTCTTCCTGGAACTAGGGTTTGAATCACCTTACAAGCTCTCCTGACATCCTTGACTTTATCTGCTGCTCTGTTCCACACTCACAG	0	0	1	0	0	0	1	0	1	1	0	0	1	1	1	0	1	1	0	0
1	38981809	C	A	1	14097-p1	SSC09586	male	male_male	Phase1	1	0	77	-0.891418	-0.553797	RRAGC	ENSG00000116954	343600	RRAGC	ENSG00000116954	343686	343686						-0.891418	-0.553797	AGAGGAGAAATGCAGAAACATTTGACCCACATCTCACACCTGACCTATGCCTTTTCTTTGTAGGCGGAAGGAATGAGGCTACAGATGGAACTCTTTGACTCTCATTGACTCCCTCAGCTTTTACTGCAAGGGGTGCCATGATTTTGAAGCAAAAAAAAAAAAAAAAGAAAAAGAAAAGAAAAGAAATAAGAAGTAAATCCA	0	0	0	0	0	0	0	0	0	0	0	0	0	0	0	0	0	0	0	0
1	39457412	G	T	1	12790-p1	SSC05006	male	male_female	Phase1	1	0	123	3.90207	2.76563	AKIRIN1	ENSG00000174574	452	AKIRIN1	ENSG00000174574	517	517	1.95134	0.900989	AKIRIN1	ENSG00000174574	1	2.9267	1.83331	CAGGCATTTTTTGGGGGGGGTGGTGGGGGAGGGTTGGGAATACCAGGCCAGTTTACCCAGGGACCCCTTCTTTGCCTTGAGAAAAGGGAACTGGGATGCCGCTGGGCCTGGTTGCTTCCGGTGATGGGAGGCATCCGGGAGGGGTAATGGGGCCACAGGGTCGGTTTTAGGTTTTCCTGGGGGAGGAGAGCCTGGAGGGGT	0	0	0	0	0	0	0	0	0	0	0	0	0	0	0	0	0	0	0	0
1	39599121	C	T	1	11615-p1	SSC02887	male	male_female	Phase1	1	0	87	0.440808	0.431101	MACF1	ENSG00000127603	28050	MACF1	ENSG00000127603	52133	52133	0.407267	0.573722	MACF1	ENSG00000127603	0	0.424037	0.502412	GACCTGGAAGAGAGATCAGTGGGGAGGCAGTCATTGTGATCCCTTTTGTTTGTAGTGAAGCTTTGCTTAGTGTTTGAGGGCCTGGGGTTTAATTTTGTAACAGACTCTTACTATAGTTGTGTGTGTTTAACTATAAGATTTTCTTTTCTTCTCTTTTCTCCTTCCTCGTCCTCCTCCTCATCCTTTCTCCTCCTCCTCCTC	0	0	0	0	0	0	0	0	0	0	0	0	0	0	0	0	0	0	0	0
1	39601832	G	A	1	12011-p1	SSC05551	male	male_male	Pilot	1	0	94	0.0904077	-0.139264	MACF1	ENSG00000127603	30761	MACF1	ENSG00000127603	54844	54844	-0.045414	0.047246	MACF1	ENSG00000127603	0	0.0224969	-0.0460089	TATGTACACACACACAAATATCCCATTATTGACACTTGACACAGTAAGGGAGCTACATGTTCTTCTCTGGGTTCCCCTCAATGCAGCCCACCACCAGAATGCATGCATTGGAAACGGGTCCAGGATAATGTGAGAGGTCTCCAAGGAGTTCCAAGTATAAAGAGCCTTAGCAGAAGGGCCTTGACAGCTTAGACAGTCTCT	0	0	0	0	0	0	0	0	0	0	0	0	0	0	0	0	0	0	0	0
1	39680060	C	T	1	14541-p1	SSC12095	male	male_female	Phase1	1	0	90	3.4525	3.37338	MACF1	ENSG00000127603	108989	MACF1	ENSG00000127603	133072	133072	0.656247	0.768798	MACF1	ENSG00000127603	0	2.05437	2.07109	GAACTGTGAAGAACCAATAGAAGGGCTGGGCCAGCTGAATGAAAAAGCCCTTCATTGTGTTTCTTCAACATTCCAGTGTCTGGTACAATTAGCCAAGACTCGGAAAACAAGTTGGACAAACAAGCAGGCAGCCTTCTACTGATGGATGAAAGGATTTCTGGCACAGCTGAGTTAAGTGCACTGACTGTAAAGACAGAGTAG	0	0	0	0	0	0	0	0	0	0	0	0	0	0	0	0	0	0	0	0
1	39937358	C	G	1	14489-p1	SSC12016	male	male_male	Phase1	1	0	74	-0.399914	-0.0135053	BMP8A	ENSG00000183682	19950	BMP8A	ENSG00000183682	19960	-19960	-0.119892	0.196063	MACF1	ENSG00000127603	0	-0.259903	0.0912791	GTCTCCTGGTACTGCCAAAATCAGATATTTCAGTTTCTGAATGTATCCGTGGCACAGGAAATCATGATGTTTTGGATAGAGAGAAAAAAAGTGCTCCTGCCTAAATAATGGGTATACTTGTACCTAAGGTACTGTGTATGTTTTTGATCATTAGACATATTAGCTCCCCCAGATAAGTGAACATCTAGGAAATTTCATTTA	0	0	0	0	0	0	0	0	0	0	0	0	0	0	0	0	0	0	0	0
1	39937929	A	T	1	14489-p1	SSC12016	male	male_male	Phase1	1	0	57	-0.207927	0.432298	BMP8A	ENSG00000183682	19379	BMP8A	ENSG00000183682	19389	-19389	-0.166334	0.276092	MACF1	ENSG00000127603	0	-0.18713	0.354195	AAAATCCTATCACAGTAGTCAACCAAGTACTAGGAATCTTCTCTTTTTTTTAACTTTAGGACTATAATACCCAATTTTGGGAAATATTTGAATCAATGTAAATATTAAGAGTACCTTTACTACTAAATTCAAGTGCTAGTACATAAATTTTGCTTAATCAGAATTTGGTGTTTCCTTCTAGTTCGAGAAAAATGTTTACTT	0	0	0	0	0	0	0	0	0	0	0	0	0	0	0	0	0	0	0	0
1	40014360	A	G	1	12613-p1	SSC07140	male	male_male	Phase1	1	0	92	-0.168993	-0.324564	PABPC4	ENSG00000090621	28102	PABPC4	ENSG00000090621	28102	28102	3.652	3.77102	PPIEL	ENSG00000243970	1	1.7415	1.72323	AATTAGGGCAAGAACAGGAAGACAGTGAGCCTGCTGCCAAAGACTAGGAGGATAGCGGATGCTGGTGATGCAGAGTACTCACCATCCTTTCTCACCTCAGATATCCGCCTTGCTCAGCAGCAATCACAAATACCTGAGCCCACATAAGATATTTCTCACCTAGATAAGAAAGCCAAAACTTCTCCTTTAAATTCACCCAAC	0	0	0	0	0	0	0	0	0	0	0	0	0	0	0	0	0	0	0	0
1	40123116	C	T	1	12303-p1	SSC04565	male	male_female	Phase1	0	0	99	0.234818	-0.173423	NT5C1A	ENSG00000116981	14663	NT5C1A	ENSG00000116981	14594	14594						0.234818	-0.173423	TGTGCCCTTTCAGACCCTGAGCTGAGTCCCCAGAAGGACAAAGATCAAAAACCCCAGGGTGTTCTCTTCCCCTATTTCCTACCACCACATCTCCAGGCTTCTGCCCCTCTCATGATACTTTTGGTTTTCTTTACAAAGTGCTTGCTCATGACTAGGATTCCTCCTAGAAGCCTGGCAATCAGTCCACACACAGATGTCTGC	0	0	0	0	1	0	0	0	1	0	1	1	1	1	0	1	0	0	0	1
1	40158243	G	A	1	14675-p1	SSC12398	male	male_female	Phase1	1	0	139	3.83999	1.83257	HPCAL4	ENSG00000116983	1139	PPIE	ENSG00000084072	389	389	6.08125	4.34627	PPIE	ENSG00000084072	0	4.96062	3.08942	GAGCCAGACATCCCCGGGCTGGGCCACGTGCGGGGCAGGGACTTCTAAGGATCTGTCGAAAGTCGGGGCGGACGGCTGGGGATTGGCCTAATCGGAGCGCGGACGCTGAAGAGCAGCGGTGAGAGGCGGGGCTTCTGTCCGCGCGGCGAAGGTAGAGGTGGGCTGGGCGGGGCGATGGAGGATGGGGTCAGACCTGCCGCG	0	0	0	0	0	0	0	1	1	1	1	1	1	1	1	1	1	1	1	1
1	40662985	A	T	1	13874-p1	SSC09431	male	male_female	Pilot	1	0	74	-0.341847	0.0445837	RLF	ENSG00000117000	35926	RLF	ENSG00000117000	35940	35940	-0.438786	-0.123033	RLF	ENSG00000117000	0	-0.390316	-0.0392248	CCAGTTGCACTGACAAGAAAAAAAAAGAATAAGGAAAAGTGCTGTTAAATAGAAAAAGATTGGTGTTTATAGTTTTCCATTGAGGTCCTCAATAAACGGCATCCCCTTGTAAATGTAGGTAGATGGAGGCTAAAGTATCACCTTTGTTATTGACAAAAGCTGTTAGAACCAGGTAATTTCAGAAACATCCCAGAATTGGGC	0	0	0	0	0	0	0	0	0	0	0	0	0	0	0	0	0	0	0	0
1	40880718	C	T	1	14586-p1	SSC12592	female	female_male	Phase1	1	0	115	0.456421	-0.444219	ZFP69B	ENSG00000187801	35018	ZFP69B	ENSG00000187801	35056	-35056	-0.283498	-1.07126	SMAP2	ENSG00000084070	1	0.0864612	-0.757739	TCTCTGAAAATGAACCCTCCTCCATACCTTGCCCTTCAAATAGCCAGAAGGGAGCCAGCCAGCCCCCCACTGTGGTGCTGAAATACCCTTCAGGCCTGGGCGTCTGCTGCCCTGTGCCTGATAGCTGGGCTACAGGCTTCCCCAGAGCACTCTGGGAATGTGGGGTGAAGCCTCTTTTGAGAAGCCCCGTCCATGCTAGAT	0	0	0	0	0	0	0	0	0	0	0	0	0	0	0	0	0	0	0	0
1	41086639	G	C	1	11827-p1	SSC03054	male	male_null	Phase1	1	0	88	-0.37091	-0.391302	RIMS3	ENSG00000117016	44710	RIMS3	ENSG00000117016	44690	44690	-0.501304	-0.314341	RIMS3	ENSG00000117016	0	-0.436107	-0.352821	GTATAGAGCACAGATATAAAAGGCTAATTGCTTCTTATCTAAACAGTGTGCTTGTCAGTCCCTATCAGCTATCTCTCTCTTTGCAGGATGCATTTGGAAAGTCTAAAAAAAGGGGTTCTTGCCTTCTGTGAGTTTACATGCTAAAGGAGTTGGTTGAGCTATCAGGCCCACTCTTCCTAAGGAAGCAGCTGCCCCACCTTC	0	0	0	0	0	0	0	1	1	0	1	1	1	1	0	1	1	0	0	0
1	41235791	A	G	1	14652-p1	SSC12865	male	male_female	Phase1	1	0	107	1.24249	0.583329	KCNQ4	ENSG00000117013	13695	KCNQ4	ENSG00000117013	13893	-13893	-0.482991	-0.788022	NFYC	ENSG00000066136	1	0.37975	-0.102346	TGGCTTCTGCCAGCACCACATGCTAGGCTTACATGCCAGGGCTCCCATGAGGGCTTGGCTTTTGGCTTCTTTGGGGAGCGCCTGGGAAACCAAGTAGTCAATTAGCCCTGACCTTCCTAAGTGGCTGTGTGAGTATCTTCTCCACCCCTGGAGCGTCTTGGCTATAGTTAAGTGTTTAATACCAGGCCACCTCCTTAGCAG	0	0	0	0	0	1	0	0	0	0	0	0	0	0	0	0	0	0	0	0
1	41276294	G	C	1	12424-p1	SSC04859	male	male_female	Phase1	1	0	116	0.733263	-0.181977	KCNQ4	ENSG00000117013	26808	KCNQ4	ENSG00000117013	26610	26610	3.91127	3.22173	KCNQ4	ENSG00000117013	0	2.32227	1.51988	GGTGACAACCTCTTTTCTGCTGTGAGATGCCCTGCCATCTTTCCTACCCCCATCATATCCCCATCTCTCTGGCCTGGCCTCCCAGCAGCTGTCCCTCCAGGGACATGTTGGACATGTCGAGAGAGAGAGCCGTGGACACTGGGCAAACGCCCAGTGGGTATGAAGAGAGAGACCTCAGCTGGATCCAGGGACATCCCCAGA	0	0	0	0	0	1	0	0	0	0	0	0	0	0	0	0	0	0	0	0
1	41450436	T	C	1	11590-p1	SSC00848	male	male_female	Phase1	1	0	77	0.267619	0.605701	CTPS1	ENSG00000171793	5068	CTPS1	ENSG00000171793	5429	5429	0.863858	1.17796	CTPS1	ENSG00000171793	1	0.565739	0.89183	TTTTTGTGTGTCATATTTAGTCTTCTAGAAGTGAATTTCTGTGCTTCCTATTACGTAATTGCACACCTTGTTAATGAGTGTTTTATTTCAGGATTGCAGTTGTGCCATGGTATAGGTATTTTTCACTTAACGTAAATGGTTTCTCTGTTCACTGCAGGTGAGGTTTTTGTGCTGGATGATGGTGGGGAAGTAGACCTTGAC	0	0	0	1	1	0	0	0	0	0	0	0	0	0	0	0	0	0	0	0
1	41486908	C	T	1	11099-p1	SSC03712	male	male_female	Phase1	1	0	105	0.654878	0.055929	SLFNL1	ENSG00000171790	489	SLFNL1	ENSG00000171790	2001	2001	0.0850435	-0.158113	SLFNL1	ENSG00000171790	0	0.369961	-0.0510919	TTAACCCAGGACTCTGAGGACTGGCTGGTGGCCCCATTGCAGCTTCTCTGCCTGCTCTAAAACCCCATGTGAGGCCATCGGGGGCTCTGAAACTAGGCAGCGCTGGGGCAGAGGCTTTTAGAGCAGAGGATCTCACGCTTTTTGGCACACTGATGAAAGCTATGGCCTCTCAGAAAAATGGCCTTTGCATATAAACATAAC	0	0	0	0	0	0	0	0	0	0	0	0	0	0	0	0	0	0	0	0
1	41686797	T	C	1	13557-p1	SSC07826	male	male_null	Phase1	1	0	65	-0.70012	-0.157612	SCMH1	ENSG00000010803	21013	SCMH1	ENSG00000010803	21029	21029	-0.521123	-0.124662	SCMH1	ENSG00000010803	0	-0.610622	-0.141137	AGATTGAAAAGATTAAACAAATAGCATGCCTGGCCAAAAGAACAATACTAAATGGTAACCATTATCACTATTATTACCACCATCATCATCAATACCGTATTTCAAATTTCAAGAGTGCATGCAGTCACAAAATGACGAATGTTATATAATTCCTCTTATATGAGGTTCCTAGTGTAGTCAAATTCAGAGATACAAAGTAAG	0	0	0	0	0	0	0	0	0	0	0	0	0	0	0	0	0	0	0	0
1	41940883	T	G	1	11736-p1	SSC03003	male	male_female	Phase1	1	0	122	2.48525	1.47813	EDN2	ENSG00000127129	9471	EDN2	ENSG00000127129	9461	9461						2.48525	1.47813	TGCTGCCCCTCCCTGGACTCTCTCATGCCCTGGCCAGATCTGCCTTACACCATTCCCACCAAGCCCTTTCCCTCATCCCAGCCTGCACAAGCCTTGCCAGTCCTTCACCCCCCATCCCACCAGCTACAAGGCCAGCTCCACCTCTGGACCTTCGTTTTGCTCTTGTCTGTCTTCCCTGCCAGGCTGTGAGACCTGAGCGGG	0	0	0	0	0	0	0	0	0	0	0	0	0	0	0	0	0	0	0	0
1	41940947	G	C	1	11736-p1	SSC03003	male	male_female	Phase1	1	0	119	1.77274	0.761801	EDN2	ENSG00000127129	9407	EDN2	ENSG00000127129	9397	9397						1.77274	0.761801	CCTTTCCCTCATCCCAGCCTGCACAAGCCTTGCCAGTCCTTCACCCCCCATCCCACCAGCTACAAGGCCAGCTCCACCTCTGGACCTTCGTTTTGCTCTTGTCTGTCTTCCCTGCCAGGCTGTGAGACCTGAGCGGGCAGCCAGAGAGGTTTCCAGAGGCCTGAAGCCCTCATGGAGGGCATGCTGGGCATGGTAGTATTT	0	0	0	0	0	0	0	0	0	0	0	0	0	0	0	0	0	0	0	0
1	41942577	G	A	1	13945-p1	SSC10001	male	male_male	Phase1	1	0	118	1.11111	0.0927935	EDN2	ENSG00000127129	7777	EDN2	ENSG00000127129	7767	7767						1.11111	0.0927935	CCTTACCTGTCCCTGCCTTCTGGGCCTCCTCTACTACTTTAATCATCTCTGTTGCTCAATCATCTGGGTCACTGATCTCTGAACCCTGGCCAGGGTCCCCGGGGCCTGTGCCAAGGGCGGTGAATGCTTCCCTCCAACACACCCTCCGCCAGGTTTTCCTCATGCTGCTGCCAGGCCTCTGTCATAGCTGCGGCCCTAAGG	0	0	0	0	0	0	0	0	0	0	0	0	0	0	0	0	0	0	0	0
1	41998246	A	G	1	11615-p1	SSC02887	male	male_female	Phase1	1	0	101	-0.119518	-0.600444	EDN2	ENSG00000127129	47892	EDN2	ENSG00000127129	47902	-47902	-0.166009	-0.27786	HIVEP3	ENSG00000127124	0	-0.142763	-0.439152	GGGATTGATAAAAGCCTTAAAGAGAAATATAAAGTCTCTAAGAGAGGATATTCCCTGGCCATGGGAATGGCCTGGAGGAGGAGAGAATGAATCCAGGCCCAGGCTCATGTTCTAGAACAGCGATTTGAGATGCCTTCTGGGCATAGGCTCCACAGGCCTCAGTGGCCATTTGGATGGGGCAGGGGTCAGAACGAAGGAGAA	0	0	0	0	0	0	0	0	0	0	0	0	0	0	0	0	0	0	0	0
1	42118663	T	C	1	13028-p1	SSC06984	male	male_female	Phase1	1	0	81	0.0465845	0.252597	EDN2	ENSG00000127129	168309	EDN2	ENSG00000127129	168319	-168319	0.781494	1.05428	HIVEP3	ENSG00000127124	0	0.414039	0.65344	ATTGATTTGTCACATGAGCTTGGTTACCCTCGTCTCAATGAGCACACACAATACTTCTGCCTCCCATGAGCACCGCACGTAGGGAAGGGAAAAGGATCATTTGCATGCCATTTTTCTTCTGAGGATAAAAGAAATTAAGCTAACAAAGTGGGAAAAAATGTGAGAAACTGACATGCTGAAACTAACATGCAGAAATAAGTT	0	0	0	0	0	0	0	0	0	0	0	0	0	0	0	0	0	0	0	0
1	42138750	C	A	1	13874-p1	SSC09431	male	male_female	Pilot	1	0	105	0.0980927	-0.501352	EDN2	ENSG00000127129	188396	EDN2	ENSG00000127129	188406	-188406	0.209489	-0.0335038	HIVEP3	ENSG00000127124	0	0.153791	-0.267428	AAATGTACCGGGAATATACACATGTATAAAATATGTAAAGCCAGGCCACATTTTTAGCTTTGTGGACATGGAGTTATTTGAAAAATACGGCACAGCTTCTCCCAGGCTGGCGGTCCCCCTGCCCCCTCCCCAGGCCTTGTCTTCTCCCCCACCAAATGGGGCTCAGCTCCCTCCCTAGGGGCCCAGCCTGAGAAAGAGACT	0	0	0	0	0	0	0	0	0	0	0	0	0	0	0	0	0	0	0	0
1	42568937	C	A	1	11378-p1	SSC02094	male	male_male	Phase1	1	0	108	-0.449263	-1.13215	GUCA2B	ENSG00000044012	50144	GUCA2B	ENSG00000044012	50155	-50155						-0.449263	-1.13215	AGTCCATCCAAGTAGTGTGGCCCTGGTATCCACTGATGTGCATTCTGGGGTCTAGAGAAACCCACTGATCAGCTCCTCAAAACCCACTGAGATCCATGGGCTTTGGCTCCTCATCCCAAGTCTGCAGCTGCTCAGTGTGCCCCACCGCTACCTGCAAAGACAGGTGAGGGGCTCCATATTGTAATCCTTCTACCCCTTTCC	0	0	0	0	0	0	0	0	0	0	0	0	0	0	0	0	0	0	0	0
1	42794073	T	C	1	14517-p1	SSC12538	male	male_female	Phase1	0	0	72	-0.373574	0.0632858	FOXJ3	ENSG00000198815	6830	FOXJ3	ENSG00000198815	7475	7475	-0.918032	-0.573657	FOXJ3	ENSG00000198815	0	-0.645803	-0.255186	AATAAAAATTCCTACCCAAAGACCCAGTCATCTTCAAATTATTAGCGTTCAATTCAGAACAGAGTTCTCTAAGTCTGTGTTCTAAAAACAGTTCCTCTTATTGCACTCTAAGTTTGAGTCCCACTCTACAAGTATGAGTCTTGTTACAGACTATTTCATCAATTGATGATGGGAAACAATGGTCAGACAGTGTGGTATTAA	0	0	0	0	0	0	0	0	0	0	0	0	0	0	0	0	0	0	0	0
1	43029589	C	G	1	14664-p1	SSC12729	male	male_female	Phase1	0	0	79	-0.786906	-0.524009	PPIH	ENSG00000171960	94505	PPIH	ENSG00000171960	94507	-94507	-0.541447	-0.28059	CCDC30	ENSG00000186409	0	-0.664176	-0.4023	GGTGAGCTGAGATCGCACCACTGCACTCCAGCCTGGGCGACAAAGCGAGACTCCATCTCAAAAAAAAAAAAAGTGAGGCTTCTTCATAATTACATTATAACCCATTGAAGATTTTTTTTTCCTAGGGATCTTGCAGCTCTAAGAAAAGCATATTGTGTTTAGATTGCCTTTCTAGCTAAACCAAAATAGGAATTGAAGAGT	0	0	0	0	0	0	0	0	0	0	0	0	0	0	0	0	0	0	0	0
1	43305911	C	T	1	12498-p1	SSC04977	male	male_female	Pilot	1	0	87	-0.589595	-0.599816	ZNF691	ENSG00000164011	6374	ZNF691	ENSG00000164011	6333	-6333	1.89863	2.06632	ERMAP	ENSG00000164010	1	0.654516	0.733253	CTTCTTTCATAGAGTTGAAAAGAGCTGCAGCAAACTCAGGTGAGATGCACTTTCTCCACATTTGACCACCACCCTACAGGAGTTCTTGATGTCTCTGGTACTTTAATGATCCCCTTTTCTCATTTTTCAGGCTGGAGAAGAGCCCGGTTGCATTTTGGTAAGTTATACCAATCAAATAGGTCCATATCTCAGAGCACTTCC	0	0	0	0	0	0	0	0	0	0	0	0	0	0	0	0	0	0	0	0
1	43351698	T	C	1	13946-p1	SSC10098	male	male_female	Pilot	1	0	66	-0.60173	-0.0652801	ZNF691	ENSG00000164011	39413	ZNF691	ENSG00000164011	39454	39454						-0.60173	-0.0652801	CAAAATAAAAAGTTGGGGAAAAAAAACTGAAAACAAAACAAAACAAAATGCACCCTTTTTCTGACACCATTCACTTGAAAAAAAAATTAACAAAATAGAATCTTATTGTAATTGGAAAGAGGCAAGAGCAGTAAAAGATAGAAAGAATATATGCAGTGCAGCCATTTCGGAGACGTTAATCTTACTTGGTTGACCACCCAC	0	0	0	0	0	0	0	0	0	0	0	0	0	0	0	0	0	0	0	0
1	43775733	G	C	1	12857-p1	SSC06470	male	male_male	Phase1	1	0	116	2.12732	1.21373	TIE1	ENSG00000066056	9057	TIE1	ENSG00000066056	9069	9069	0.21915	-0.476923	TIE1	ENSG00000066056	0	1.17324	0.368405	TGGTGCATGCCTAGAAATCTTCCAGGTAAATAAGGAGGGACCTCCCAGTGCCCAAGATTACTCAGACCAGAGCACCCCCACCTGCTCTAAGGCCTCCTTCGCCTTCTCCAGCTTCTCCAGCACCCTAAGTCTTAACCATTCACACCCCTGCCACCCCCTGACCCTGCTGTCCCTCTGCTCCTGCCACCCCATGTAAGCCCC	1	1	0	0	0	0	0	0	0	0	0	0	0	0	0	0	0	0	0	0
1	43907657	C	T	1	14215-p1	SSC10810	female	female_female	Phase1	1	0	122	1.53673	0.528175	HYI	ENSG00000178922	11923	HYI	ENSG00000178922	12003	12003	0.688921	-0.364286	SZT2	ENSG00000198198	1	1.11282	0.0819441	GCCAAACCTGAGGAAGCTGAGCTAGGAGAGGTGGAAACAAGGCCCAGGGAGGTGAAGGCTAGGCCAGGGAGTGGTGTCATGGATGGCCTTTCTGTCTGTCCTCCCTTTCAATAGGGGTTCAGAGCCAGAGATCTTCGGCCCTTGTTCCCCTGGGCAACTGGGCCCCTCTCCCCGCCCTGCAGCTGAGCGGCATCTGCTGCT	0	0	0	0	0	0	0	0	0	0	0	0	0	0	0	0	0	0	0	0
1	44019658	G	A	1	14460-p1	SSC11528	male	male_female	Phase1	1	0	122	0.149879	-0.860764	PTPRF	ENSG00000142949	23083	PTPRF	ENSG00000142949	28800	28800	1.2333	0.181254	PTPRF	ENSG00000142949	1	0.691591	-0.339755	GCTACTAACAGCCTGGGTGAGATCAACACTAGTGCCAAGCTCTCAGTGCTCGAAGGTACGTGCTAGGGAGACGTGGCACGGTGGGCTGCCGGGCTGAGGCGTGGGAAGAGCCAGCCAGCCCTGATCCTGTCCTGGGCCCATGTGCATTTGGCAGAAAGGAGGACTGGCCACCTCGGGGTCAGTGAAAGTCAGTGGTGGACA	0	0	0	0	0	0	0	0	0	0	0	0	0	0	0	0	0	0	0	0
1	44097731	A	G	1	14557-p1	SSC12252	male	male_female	Phase1	1	0	60	-0.629308	-0.0292336	KDM4A	ENSG00000066135	18098	KDM4A	ENSG00000066135	18098	-18098						-0.629308	-0.0292336	ACCTGACACAACTAATTTTTATTTTTTCAAAATTAGTGCCATTCCCCTATTTTTCTTCCAAACGGACATTAGATTACTTTTTGAAAATTCCTCTTCCTCAATTTTTATTGCAGATATTTATTTTACTCAAGAAAGTTGACAATAACATTTCTGAAGCACGTATGTGTTAACATAAAACAAAGAAAAGCAGGTTGGAGTCTA	0	0	0	0	0	0	0	0	0	0	0	0	0	0	0	0	0	0	0	0
1	44153424	C	G	1	14360-p1	SSC11642	female	female_female	Phase1	1	0	87	-0.365555	-0.375664	ST3GAL3	ENSG00000126091	19783	ST3GAL3	ENSG00000126091	18071	-18071	-0.173978	-0.0080069	KDM4A	ENSG00000066135	0	-0.269767	-0.191835	CCTTCAGAATTATGGCGTTTCCTTTACTTCCCTGTTTCTGTTTCCTTGTTTCTGCTGGGAGCTTGTGGACTATGCCCCTGTTTCACTGATTTAGGAAGAACTGGGAAGTGTGCACCTTTATCACTTACATGAGTTTTGTGAGCAAACTTTTTTTGTTTTCCACTCAGCAGTATGTCCCCTTTCTTGTAGGAAGATGCACCC	0	0	0	0	0	0	0	0	0	0	0	0	0	0	0	0	0	0	0	0
1	44201955	C	T	1	11653-p1	SSC04674	male	male_null	Phase1	1	1	82	1.23277	1.40269	ST3GAL3	ENSG00000126091	28748	ST3GAL3	ENSG00000126091	30460	30460	0.499205	0.735366	ST3GAL3	ENSG00000126091	0	0.865989	1.06903	AATAAGATGAGTGCTTTGTCTTTTAAGAACTAAACTTTTTCTTTTCTAGGTCATTTAGGAAATCGTAAATCATGTGAAGATGGGACTCTTGGTATTTGTGCGCAATCTGCTGCTAGCCCTCTGCCTCTTTCTGGTACTGGGATTTTTGTATTATTCTGCGTGGAAGCTACACTTACTCCAGTGGGAGGAGGACTCCAGTAA	0	0	0	0	0	0	0	0	0	0	0	0	0	0	0	0	0	0	0	0
1	44334622	C	G	1	14670-p1	SSC12572	male	male_null	Phase1	1	0	101	0.460822	-0.0196507	ARTN	ENSG00000117407	64791	ARTN	ENSG00000117407	64370	-64370	1.3569	1.24694	ST3GAL3	ENSG00000126091	0	0.908862	0.613642	GGAAATAGTCTCCCACAACCCCTGGCCCCTTTCCAGAGCTTTTCCTTTTAAAGAGAGAAAACAACTAATCCAAACTGTAGACAGCCCAATGAAGAAAGTCCCTAGATGCTAGCACTGAGCAGCTGAACCCACAGCCTTGGCCATGACATTAGACTGGAGGCTGGATCTGCTGCCTCTTTGGGCCTATCTTCAGCCCAGGGT	0	0	0	0	0	0	0	0	0	0	0	0	0	0	0	0	0	0	0	0
1	44352231	G	A	1	14031-p1	SSC09844	male	male_male	Phase1	1	0	70	-0.57522	-0.111903	ARTN	ENSG00000117407	47182	ARTN	ENSG00000117407	46761	-46761	-0.948597	-0.573663	ST3GAL3	ENSG00000126091	0	-0.761909	-0.342783	TATCACAACATCACTTTGTACTCCATAAATATGTACAATTATTATGTGCCTATTAAAAATTTTTTTAAAAGTAAGAATGCATTTTTTCCAGGCCTATAGAGAAGGAAAGTGGTTGGGAAATAGAGCAGAGGTGTACATTTCAGGCAGAGATAATGCATGTGTAAATGCAAGAAGACGGACATGTCTACAAATAGTGCTGCG	0	0	0	0	0	0	0	0	0	0	0	0	0	0	0	0	0	0	0	0
1	44496168	C	T	1	13741-p1	SSC08750	male	male_null	Phase1	1	0	154	2.05434	-0.951404	SLC6A9	ENSG00000196517	966	SLC6A9	ENSG00000196517	971	971	1.12505	-1.438	SLC6A9	ENSG00000196517	0	1.58969	-1.1947	GCCCTCCGGGCAAGCCCCACTCTCCCGCCCGGCCCGGCCCCGCCGCCTGCTCGAGATCTGCAGTGGCTGCCGGGTGCGGAGCGCCGGCCGGGGGTGGGCTCTCCAGGGCTGCTAGGCCCCTGCCCTCACCTGCGGCCGCCCGGCCCCGCCCTAGGTGTGCCGGTAATGAGGGTTGGGGTGGGGAGGGCACGGATTCTTCCC	0	0	0	0	0	0	0	0	0	0	0	0	0	0	0	0	0	0	1	0
1	44712343	T	C	1	14150-p1	SSC10109	male	male_male	Phase1	1	0	103	0.187289	-0.313334	DMAP1	ENSG00000178028	33200	DMAP1	ENSG00000178028	33216	33216	-0.249589	-0.420662	ERI3	ENSG00000117419	0	-0.0311501	-0.366998	ATCCCTCCTGGGGTGAGATGCCCCCATATCACTACCTCTTAGTGAGAGGTAACTGAAAAAGTAGAAGCTACTTGGCAACTGAGGAGAGGGAAAACCACCTTTGGGGCAACCCAGGTGTTTTCTGTCACAGCCCTTAGTACCCTGGGTGGCAAGCACCTATTTCAGTCCCTGTCTCTTCCCAGGATGTGAGCTCACTGAGAA	0	0	0	0	0	0	0	0	0	0	0	0	0	0	0	0	0	0	0	0
1	44722354	G	A	1	12676-p1	SSC06174	male	male_male	Phase1	1	0	106	0.396327	-0.255586	DMAP1	ENSG00000178028	43211	DMAP1	ENSG00000178028	43227	43227	0.115988	-0.185555	ERI3	ENSG00000117419	1	0.256158	-0.22057	GTGGGATAATTATCGTCTCTGTGTACTTAACCTTACTGCTCACTGCCTCCAACATGATGGCTGCCTCTAGTGCACTGGGCCACCACTACAGCAAAGGCAGGGGCTATGCCACAGGTCTAAGTCCCACAGCATTTGGTACTGGGGGTCCCAGGAGTGGAAGACAGCTACCAGCTCAGTTTGATCCCAAGTATTATGGTCCCG	0	0	0	0	0	0	0	0	0	0	0	0	0	0	0	0	0	0	0	0
1	45082267	C	A	1	12989-p1	SSC06653	male	male_female	Phase1	0	0	97	0.401566	0.0374543	RNF220	ENSG00000187147	15373	TMEM53	ENSG00000126106	57960	57960	-0.0052995	-0.0215234	RNF220	ENSG00000187147	0	0.198133	0.00796542	ACATCTCTAAGGTTGCACAGCTAGTAAGTGATGAAGATAAGATTCAAACCTAAAGTAATCTGACTCCAGTACCCATGCTCTTAATCACTCCCCATCCCTACCCCCCGCCCACACACACCTGGGATTGGCCTGCCAGTGGCAGAAAGTGGGAAAAAAAAATCCTTCTGCAGCTGGGTTCCATATTTTGGCTGTCCAGGAGGA	0	0	0	0	0	0	0	0	0	0	0	0	0	0	0	0	0	0	0	0
1	45310562	A	G	1	12628-p1	SSC06711	male	male_female	Phase1	1	0	71	-0.748188	-0.29885	PTCH2	ENSG00000117425	1637	PTCH2	ENSG00000117425	1827	-1827						-0.748188	-0.29885	ATGTATAATTGCATTTATGACACAAAAACTTATGTACTTGAAAGTCTGCCTTCTTCACCAGACAATAAATAGGTGCTTAATAATTGTTGAGTGAGTCACTAAGAGTTGCAGAATTCAGGGTGTAAAGGATTGGAAATTGGGAAGAATAGAGGCAATAGTCCCTCTATTAAACTTTCAACTATCCTATCTGAGTGTGCTGTT	0	0	0	0	0	0	0	0	0	0	1	1	0	0	0	0	0	0	0	0
1	45574874	A	G	1	12894-p1	SSC06203	male	male_female	Phase1	1	0	69	-0.553845	-0.0511731	UROD	ENSG00000126088	96948	UROD	ENSG00000126088	97055	97055	1.26161	1.64494	ZSWIM5	ENSG00000162415	0	0.353883	0.796885	CAAGAATGTCAAAACAAATTCAGTTAGGACAATGCTTATCATTTTGTTTAGGAACTGGAGCAAAACCATTTTTCCACATTCTACAGTAACCTGATTCCATATAAACACCAAGGCAGAAGATATTCATTCTCATTAAGTCTTTATTCAGGGTTGTATATACATTCACATCACCCATGGGATTTAAGGAACAGTTCTTCATAG	0	0	1	0	0	0	0	0	0	0	1	1	0	0	0	0	0	0	0	0
1	46473173	A	G	1	13028-p1	SSC06984	male	male_female	Phase1	1	0	91	0.189726	0.081161	PIK3R3	ENSG00000117461	125128	PIK3R3	ENSG00000117461	125535	125535	-0.696852	-0.566435	MAST2	ENSG00000086015	0	-0.253563	-0.242637	GAGTCTTGGTGTTCTCAACAACCCATACACAGAGAAGGGTACCTTTTAGGCCAGTTGAGATTGAGAGGCCCACAGTGATGCTCAGAGAAATCCATGCTATATTACTCTTAAATCCTTGGTAATGTGCAGCAGTACAGCAGGCAAAACATGGCACATTCCAGGGAAGAAAGACAGAGTGGGACAGTTGTGAACCTAGAACAT	0	0	0	0	0	0	0	0	0	0	1	1	0	0	0	0	0	0	0	0
1	46867134	G	T	1	13862-p1		male	male_male	Phase1	1	0	105	1.37592	0.777612	FAAH	ENSG00000117480	7145	FAAH	ENSG00000117480	7197	7197	0.00846039	-0.234797	FAAH	ENSG00000117480	0	0.69219	0.271408	CACTGTGAGGGTCTGCGGCTTCATTCTTGAAGTCAGTGAGACCAAGAACCCACCAATTCCGGACACAGAATGAATGTGTAAACCCTTCCTTTTGGGTGTGGCCTTCAGTCACAGACCCAGCCTCCCAAGATGGGGTCTTCTTGTTTTTGCCCTTCCCTGCTAGAGGTTGGCAACCCCCTGAGTAGTGTTCAGAGCTGCTCT	0	0	0	0	0	0	0	0	0	0	0	0	0	0	0	0	0	0	0	0
1	47398567	A	G	1	13609-p1	SSC08567	male	male_female	Phase1	0	0	110	-0.108108	-0.932229	CYP4A11	ENSG00000187048	8581	CYP4A11	ENSG00000187048	8589	8589	0.633869	0.172896	CYP4A11	ENSG00000187048	1	0.26288	-0.379666	TGTGTTGAGCAGAACCCGGTGCAAAACGGAAAGGGTCAAACACCTGCAGAGAGAGCACCAGAGCCAGGATAGTTAAGGATCCAGCACCTACTTGCCACCCATGGGGGACAGGACTCCCAGAGGTGGAAGCAGGAGAAGGTATTGGTCTTGAGGGATCACCTCATTTCCTCCTCTCAAGGACCACATACCTCTGGGTTGGGC	0	0	0	0	0	0	0	0	0	0	0	0	0	0	0	0	0	0	0	0
1	47709931	G	A	1	11156-p1	SSC02681	male	male_male	Phase1	1	0	83	-0.304662	-0.132095	TAL1	ENSG00000162367	14906	TAL1	ENSG00000162367	12039	-12039						-0.304662	-0.132095	CGGTTTGGGGAGTGGGGAGGAAGAGATAGGGAGCATCATCCAGGCTTCCAAACCTTAAAGCACCTTTTCATGGGCTTTATGTTTTGAGCTCCTTAGAAACGGAATGCGTAATTCAGAGCTGAAGAAAGATATGTTGGTACTTTGAACAGATAGTACTTAACACTGTTGTGGGGAATGACAGAATTTCCTTTTAAATTATGA	0	0	0	0	0	0	0	0	0	0	0	0	0	0	0	0	0	0	0	0
1	47746815	T	C	1	12304-p1	SSC04633	male	male_male	Phase1	1	1	72	-0.388989	0.047865	STIL	ENSG00000123473	33004	STIL	ENSG00000123473	33004	33004	1.42964	1.77555	STIL	ENSG00000123473	0	0.520327	0.911707	TCATCATAAAGCTGGGGTTGCAATGGCTTCAAGTGTTCCAAGTGGTTAATCAAAGGAGGATTTTCATTATTCACCATTTCCAATGGAGTAGGCAGAGGGTTTGATTCTATGAAATTGCCATCCAACACAAGTGAAAGTTCAGGAACTGATGGTTGGATCTTAGAAATCTACAAATAAGAAAGAAATAGAAAAAAAAAGTAT	0	0	0	0	0	0	0	0	0	0	0	0	0	0	0	0	0	0	0	0
1	47746823	A	G	1	12304-p1	SSC04633	male	male_male	Phase1	1	1	72	-0.204713	0.232213	STIL	ENSG00000123473	32996	STIL	ENSG00000123473	32996	32996	1.50389	1.84984	STIL	ENSG00000123473	0	0.649586	1.04103	AAGCTGGGGTTGCAATGGCTTCAAGTGTTCCAAGTGGTTAATCAAAGGAGGATTTTCATTATTCACCATTTCCAATGGAGTAGGCAGAGGGTTTGATTCTATGAAATTGCCATCCAACACAAGTGAAAGTTCAGGAACTGATGGTTGGATCTTAGAAATCTACAAATAAGAAAGAAATAGAAAAAAAAAGTATTTTTTTGG	0	0	0	0	0	0	0	0	0	0	0	0	0	0	0	0	0	0	0	0
1	47841421	C	G	1	13660-p1	SSC08362	male	male_male	Phase1	1	0	79	0.514361	0.777796	FOXE3	ENSG00000186790	40536	FOXE3	ENSG00000186790	40323	-40323	-0.329168	-0.0681644	CMPK1	ENSG00000162368	0	0.0925963	0.354816	ACTGGTATTTTAAGAAATGTGAGTTGGATCACATGAATGGCAAGTCATCTAGCTCAAGAGCTCCAGGCTTCTTTCTTCTGCCACAGAACAAGTAGCACCACAGGTGAAGGTTTCCATGACTTATCACTTCTCTTTCTTTTTCATAAATAGCGATCTCTAAATTGTGGTTTGCAAGCGCAACAAAATTTCTAGTGTCTCTTA	0	0	0	0	0	0	0	0	0	0	1	1	0	0	0	0	0	1	0	0
1	47972176	G	A	1	13874-p1	SSC09431	male	male_female	Pilot	1	0	97	0.374008	0.00987703	FOXD2	ENSG00000186564	70487	FOXD2	ENSG00000186564	70487	70487						0.374008	0.00987703	GCCAACCCAGTCTAATGGAAAATTTGGAAGGATGTTCATCATCTTGCCGCGTCTCTGTTTGTGTTCTATTTCAGCCTAACATGAAGGGAGCATCATCTTCGTTTTCACCAGCTCAGAGGGCAAAGCATCTTGTCCTGGGTCACACAGCACATCTGCAGAGAAACTGGTAGGGGTTGGGACAGCAGTTTCCCACTTTCTGTG	0	0	0	1	1	1	0	0	0	0	0	0	0	0	0	0	0	0	0	0
1	48116814	C	T	1	14697-p1	SSC12959	male	male_female	Phase1	1	0	98	0.00323876	-0.305384	FOXD2	ENSG00000186564	215125	FLJ00388	ENSG00000273395	110476	110476						0.00323876	-0.305384	AACACCCTCTTGGGAGCCAAGACTAGATTGTGTGACATCTATTGATACATTATTGGGGAAATGGCTGACACAACATCGGGCTATCTGACGCCAGGGAGCTCGAGTGCTGGGAAATTAGGAGGGCTGGTTTTATATGGTTGGCAGGTGTTCATCTCATAAAACCTGTGGGACCCCATAGCTCTGCAAGGTGATTGCTCTCGT	0	0	0	1	1	1	0	0	0	0	0	0	0	0	0	0	0	0	0	0
1	48173117	C	T	1	14161-p1	SSC10584	male	male_female	Phase1	1	0	100	2.51047	2.0329	FOXD2	ENSG00000186564	271428	FLJ00388	ENSG00000273395	54173	54173						2.51047	2.0329	AGTTGAGAAGACACTGAAGGTGAAGTAGAAATCTGGGCCCCCACCCAGTCCTATCTTCTGTAATTAAGCCTAGTGGATGTACTCCAGTTCTTCCAGTTTCCAGAGAAAAAGGCTAAGGAAGGTTGTTAGGAATAAGTGGGGGCGGGGAGAGGGGGCAGCATGATGAAACTTTGAAGGGAGGTCCTGTCTTGGTGAGGGGCT	0	0	0	1	1	1	0	0	0	0	0	0	0	0	0	0	0	0	0	0
1	48182258	T	A	1	11012-p1	SSC00827	male	male_female	Phase1	0	0	85	-0.556435	-0.457569	FOXD2	ENSG00000186564	280569	FLJ00388	ENSG00000273395	45032	45032						-0.556435	-0.457569	TTAATTTCACACGTATTTACTGAGTATCTTTTGGGGCCCCTGTGAGAGAACAAAGGGAACTTGAACTTCTTTACAGATGTAAGGCTGCATTCTTTTTTTTTATGCATTTCCTTTGTTCTTTTTTGCCTCCTTCTTTCCGATATCCCCCCCACTATAGACCCTGCCTCCTTGTTTACGTCCTTTCACCTTGGCTACCCAGTG	0	0	0	1	1	1	0	0	0	0	0	0	0	0	0	0	0	0	0	0
1	48182341	C	T	1	12377-p1	SSC03990	male	male_female	Phase1	1	0	104	0.147037	-0.430703	FOXD2	ENSG00000186564	280652	FLJ00388	ENSG00000273395	44949	44949						0.147037	-0.430703	GCTGCATTCTTTTTTTTTATGCATTTCCTTTGTTCTTTTTTGCCTCCTTCTTTCCGATATCCCCCCCACTATAGACCCTGCCTCCTTGTTTACGTCCTTTCACCTTGGCTACCCAGTGTCCCCACAGTGCTTTCCAGGTGTTCAAGACCTCCAGTGGGAAGCCCCTCTCCTTCCCGGTCCTACCTGCCTGGAGAGTACCCC	0	0	0	1	1	1	0	0	0	0	0	0	0	0	0	0	0	0	0	0
1	48204434	T	G	1	14026-p1	SSC10293	male	male_female	Phase1	1	0	112	0.615482	-0.221412	FOXD2	ENSG00000186564	302745	FLJ00388	ENSG00000273395	22856	22856						0.615482	-0.221412	TGAAGACCCAGAGATGTGCTCAGAACATAAGGTGGAGGGGCCAAGGCAGAGTTGGGCCGCACTAGGCTGGACAGCGGTCAAGGGCTCTGGGGTTGGCCCATCTCATAGATGAACTCTAGGTGGCGCTGTGGCCACAAAAGTTTTGGGCTGAGGAATTTTGGCAAAGCTGTTAGGAATCTGTGGGTGGGAGCGAGGAAGGGA	0	0	0	1	1	1	0	0	0	0	0	0	0	0	0	0	0	0	0	0
1	48243441	T	G	1	12493-p1	SSC05066	female	female_male	Pilot	1	0	116	0.237809	-0.678018	FOXD2	ENSG00000186564	341752	FLJ00388	ENSG00000273395	16151	-16151	-0.282826	-0.979787	TRABD2B	ENSG00000269113	0	-0.0225083	-0.828903	ACTGGCTATGAAGATCCAAGCTTCTTTCAAACTCCGGGTCTTTATGCTGGAGCACGAGCTGCATGGAACCCTGGAGTCTGAGGATCCTGTCACTGACCTCTGGGGCTCCCCGGGACTCAGAGCCTGGCTCTCGCTGACACCTCTCATGTCTGGCCTGGTGCTGGTGCTGTGGAACCACAGATGGACTGAGCTGGTCCCTAC	0	0	0	1	1	1	0	0	0	0	0	0	0	0	0	0	0	0	0	0
1	48255999	T	A	1	13171-p1	SSC06994	female	female_female	Pilot	1	0	120	0.135355	-0.950527	FOXD2	ENSG00000186564	354310	FLJ00388	ENSG00000273395	28709	-28709	-0.38868	-1.23523	TRABD2B	ENSG00000269113	0	-0.126663	-1.09288	GAAAATCTTGGGGGGCTCTTGAGGCTCAGCCTGTCCAGCTACAGGAGCTCAGCAGACAGAAAATGGGCTTTTCCTCCCCTCTGGATGACACACCCCTCCATGGCCACAGCCTGGCTACTTCCAGAACATCTGGGCTTGCACACTGGCCACAGCCACCTCCTGGATAGGGAGGGCTTCCATCTGGGCCCCCCCAGCATCACC	0	0	0	1	1	1	0	0	0	0	0	0	0	0	0	0	0	0	0	0
1	48340987	C	T	1	14586-p1	SSC12592	female	female_male	Phase1	1	0	89	-0.149221	-0.198724	SLC5A9	ENSG00000117834	347417	FLJ00388	ENSG00000273395	113697	-113697	-0.627584	-0.476975	TRABD2B	ENSG00000269113	0	-0.388403	-0.33785	AGCATGTTAGCACTCCATGGAGACTTCTTCCTGAGTACAGTGGAAGACTGAAAATTTCCTACCACAATAGGAGCTGAGAGTGTTCTTTAGTATTCACGCACAGCACGCGGCAACACTAGATATGCTGCCCTTAAAGCTAAAAAGTCCTAGATTTCAATAAGCTTTCTCTTAAGCTAAGAAGGACAAAGTGGGCTGGGCGTG	0	0	0	1	1	1	0	0	0	0	0	0	0	0	0	0	0	0	0	0
1	48376991	C	T	1	13300-p1	SSC06854	male	male_male	Phase1	1	0	100	0.435128	-0.0440862	SLC5A9	ENSG00000117834	311413	TRABD2B	ENSG00000269113	85576	85576	-0.274264	-0.372337	TRABD2B	ENSG00000269113	0	0.0804318	-0.208212	TAAAGGGACACCTCAGCAGGGTGTAATGTGCAGATGGCATTCTGGTGGTTAAATTCATTGTTTCCAGTGAGCTGACCCTTGAGGACCCACTCTGCACAGGCCTGGGGAGACACCATGCCAAGACCAGTCTCCTCAGAAACTACTGGTGCAAGTTACAACCTTTTCCCCAGGCCTTTCCTATGACAGAAAGAGTAAGATGTG	0	0	0	1	1	1	0	0	0	0	0	0	0	0	0	0	0	0	0	0
1	48666951	G	A	1	13714-p1	SSC08995	male	male_female	Phase1	0	0	91	0.458615	0.350202	SLC5A9	ENSG00000117834	21453	SLC5A9	ENSG00000117834	21406	-21406	-0.262305	-0.131485	RP5-1024N4.2	ENSG00000223720	0	0.0981549	0.109358	AATCTTTCTCCCAGACTAGTGGTTTCAGTGATACTCTTCTGCAGACCAGGCTCTCTCTATTTTCCTACAAATACAGATTCCCTCTAGTCAGGCACCAGTCGCCTCTTCTTGGACCCAGCCAAGCCCATTACAAAGGAGAGACATGTCCCTCCTCAAATTTTGGTTAAATACCATGATAATGTGTTGAACATGCTCCCAGCA	0	0	0	0	0	0	0	0	0	0	0	0	0	0	0	0	0	0	0	0
1	48693730	A	C	1	11573-p1	SSC02859	male	male_female	Phase1	1	0	102	0.930247	0.389461	SLC5A9	ENSG00000117834	5326	SLC5A9	ENSG00000117834	5373	5373	0.724851	0.573421	SLC5A9	ENSG00000117834	0	0.827549	0.481441	AGCCCTCTCCCCGAGGTCTCCTTAAGCCTCCTCCCAGGCTCCAGAGCCCCTTCCTCTCCCCCTTCTCCCCTCCCAGTCAGAGATCCCATCTAATAATAAGAGAGAATATTGACCAAGTGCTCATTAAGTGGCAAGCACCATTTGTGTAGTGTTACTGGAGCCAGACAGCCAGGGATTGAATTCTCATTTGGTCACTTACTA	0	0	0	0	0	0	0	0	0	0	0	0	0	0	0	0	0	0	0	0
1	49149381	C	T	1	12733-p1	SSC05872	male	male_female	Phase1	1	0	94	0.184613	-0.0449963	BEND5	ENSG00000162373	93043	BEND5	ENSG00000162373	93260	93260	-0.437711	-0.345489	AGBL4	ENSG00000186094	0	-0.126549	-0.195243	AGGTTGTGTGTAAGGCTGGGCCTCAAAGAGGGTCTGAGTAGAGGGGTGGATTTGCTGTCCTCAAGGGACTTCCTAATTCTAGGTCGTCTGGCTCCATTAACAAGCAAAAACATTAAGTTGTCAGGACTTGAACCACTGATCAGAAGGTGAGGTCAGAGCTTATTGATGAGCCATGGAGCATTAGCTCTGTAATTACCTACC	0	0	0	0	0	0	0	1	1	1	0	0	1	1	1	1	1	1	0	0
1	49832508	G	A	1	11729-p1	SSC03766	male	male_female	Phase1	1	0	83	-0.488513	-0.316031	BEND5	ENSG00000162373	590084	BEND5	ENSG00000162373	589867	-589867	-0.359628	-0.100798	AGBL4	ENSG00000186094	0	-0.42407	-0.208414	TCCATATCTAGGCTCAACTTGACCTCAAAAGAAAGCTTCTTGCTGCTTTTCAAATTTGCTAGATAATAGAGTCTTGCCAAAGTTTTCTAGACTTAGAAAGGTCTTCCTTTGGCTACAGCTGATGCAGAATTTTTGCTGGAACAGGAAGACTCAGCTATAACAAAAAGCAGGCTAGAGGCAGGAGGCTCTGAGAGAAAACTG	0	0	0	0	0	0	0	1	1	1	0	0	1	1	1	1	1	1	0	0
1	50104618	C	G	1	11857-p1	SSC03033	male	male_female	Phase1	1	0	94	-0.71913	-0.949339	AL645730.2		355372	AL645730.2	ENSG00000227839	355372	-355372	-0.423452	-0.331214	AGBL4	ENSG00000186094	0	-0.571291	-0.640277	CAAGTACTCGCCAAGAAGATACTACTAACACGCCAATCCCTGTGCAAGGCAGGACAAGGCAGGTGGTTAGGGACCAAAGTGAAGGGCACTTGAGGTCTAGCTAAGACCTGGAGTGTAAGGTCGAGTAAGTTCTATGACTCTTGTTAAGGTTTGTGACCAACACAAAGTGCCCTAATAGACACAGTAAGGATCCCAATACAA	0	0	0	0	0	0	0	1	1	1	0	0	1	1	1	1	1	1	0	0
1	50160184	A	G	1	13874-p1	SSC09431	male	male_female	Pilot	1	0	81	-0.522109	-0.316349	AL645730.2		299806	AL645730.2	ENSG00000227839	299806	-299806	-0.304563	-0.0325868	AGBL4	ENSG00000186094	0	-0.413336	-0.174468	AATGTGATTACAGTTGATGAGGCAATGGCCCACAGAAAGAGGCTGATAAAAGCATCAGGCTCCAGGAAACCAGATAAACATGTTCATGATTTCTAATTGGAACAAGGATAGGATAGCACTCTATATGCAGACAGAACCCAGAGACAGGGAAAATATTGGTCCCTTCAACTTTAATAAATATGCATCCACAAAACAGACCCA	0	0	0	0	0	0	0	1	1	1	0	0	1	1	1	1	1	1	0	0
1	50800304	C	T	1	13066-p1	SSC06526	male	male_male	Phase1	1	0	105	0.491871	-0.107223	DMRTA2	ENSG00000142700	88811	DMRTA2	ENSG00000142700	88868	88868						0.491871	-0.107223	ACATTGAACAAGCCTGACAAACATTTAGGGTGCCCTGAGATTGAGGATCCCAGGTCAGAGGGTGGCCCAGACCCATACCCAGCCACTGACAGAGGGCCAACCTCAGGGAAGAATCCAGTACAGAAATCTCAGAGTAGGAGACAAATACCCCAAGCTGAGAAAGGCACTCAGAGGAGGTGCCTTCTGACTTGAGCCTTGAGA	0	0	0	0	0	0	0	0	0	0	1	1	0	0	1	1	0	0	1	1
1	51029971	G	A	1	13409-p1	SSC07924	female	female_null	Phase1	1	0	73	-1.25251	-0.834924	DMRTA2	ENSG00000142700	140856	DMRTA2	ENSG00000142700	140799	-140799	-0.505587	-0.168128	FAF1	ENSG00000185104	0	-0.879051	-0.501526	ATATCAACATCCTCAGCTATAATATCAGATGGTAGTCCTAGGAAACCACTACAAAAACATCCAAATGGCTTACAGGTCCAGGACTCTCTAAATTTTTATGGCCTGTCTGAACTAGGTTAACCAGATATGGGACGAGGCAAGCTATTAACCAGGAATTTATTTCCAAACTTACATCTATCATAAAGAAATAACAGTTAAAAG	0	0	0	0	0	0	0	0	0	0	1	1	0	0	1	1	0	0	1	1
1	51133603	G	A	1	13578-p1	SSC08287	male	male_female	Phase1	1	0	85	-0.192878	-0.0938392	DMRTA2	ENSG00000142700	244488	DMRTA2	ENSG00000142700	244431	-244431	0.0562131	0.28284	FAF1	ENSG00000185104	0	-0.0683326	0.0945002	AATGCTGACAATGTTAATGCTTTTGGCAAAGAACCATCTTTATATTTTGATAATGACTATATCCCTTCCCACTCTGGTAGCACCACGCTGATGCTCAGACGTGATGTGATGTTTATGTTTGCTTTGCTGTTTTCTGTTGCCCATCCAGGCCTTTGCCTTTCTCTGAGATGTGAAAAAAGTGGTGGGAACCATCAGCAACAG	0	0	0	0	0	0	0	0	0	0	1	1	0	0	1	1	0	0	1	1
1	51739199	T	C	1	11285-p1	SSC02291	male	male_male	Phase1	0	0	55	-0.542638	0.0992275	RNF11	ENSG00000123091	37227	RNF11	ENSG00000123091	37256	37256						-0.542638	0.0992275	AAGTTATAATACAGCTGTGAAGGGCTAAAGTTAGAGTTGATTACATAAGTAAGTATTCCCCATATAATCTTTTAAAAAGTTGTGTATGATTATTTTAAAATCTCTCTCTCTATATATACCTGTGGGAAGTATTTTTTATTGTTTGGCATTTAATATCATTTAATCATATACTTAGGCTTGATAGCACCAAAGTTTCTAAAA	0	0	0	0	0	0	0	0	0	0	0	0	0	0	0	0	0	0	0	0
1	51768226	G	A	1	12185-p1	SSC03992	male	male_null	Phase1	1	1	123	3.0511	1.91334	TTC39A	ENSG00000085831	28008	TTC39A	ENSG00000085831	42562	42562	0.896206	-0.156514	TTC39A	ENSG00000085831	0	1.97365	0.878412	GGGTCTGTGGGTGTTTGTGGGCTGGGGGTACCGGGCAGCACATGGGGCTCACCTTAGGGTACCGGTTCAGGTAGGGCTTCAAGAGCTTCTCGGCCTCCTCGATGTTGACGTTCCCAGTACCTGGAGGAGATGGTGGGGGAGACACAGAACATGTCACCACCCCTGGCTCCTGTGATCCTGCCAGCAACCCAGCAGGGGCTT	0	0	0	0	0	0	1	0	0	0	0	0	0	0	0	0	0	0	0	0
1	51984265	T	G	1	12623-p1	SSC05124	male	male_male	Phase1	1	0	115	4.1031	3.20689	EPS15	ENSG00000085832	673	EPS15	ENSG00000085832	735	735	0.582683	-0.203566	EPS15	ENSG00000085832	0	2.34289	1.50166	AAAAGGCTGCATTGGGGGTCTGACCCAGAAGGAAACCTGATCAGGAGGGGGGAGAGGCTGAACGGAGGAAGGGGCCGGCAGAGTGGGTAGTTGAGTAGGATGAGACTTCTTTGGAGGCGAGGCTAACTACATTAAACTCTGGGAAGGGAGGGCTTCCGTCGGACCCTGGGAGAAAGGCAGGTCTGGAGAGGAAAGACTGGC	0	0	0	0	0	0	0	0	0	0	0	0	0	0	0	0	0	0	0	0
1	52022010	C	T	1	13218-p1	SSC07096	male	male_male	Phase1	1	0	71	-0.573946	-0.124542	EPS15	ENSG00000085832	37072	OSBPL9	ENSG00000117859	20841	-20841	-0.610765	-0.24089	RP11-191G24.1	ENSG00000227070	0	-0.592356	-0.182716	AACTTTTCAGTACCTGAGTATGTTTCAAAAAGGGCAAAATGATGGTCATTTTATAATTTTTTACTTTTGCAGTAAGTTAAATAAATCATGAAGTCAATTTCATGGGAGTATTTGTATAACCAACTGGAAAGTCTGTAGCATGAGTAATCCCATGTCCCTCCCTAGGCTTTGAAAAAACCCCTGCCTTGAACTCATGGAGTT	0	0	0	0	0	0	0	0	0	0	0	0	0	0	0	0	0	0	0	0
1	52126751	A	T	1	11573-p1	SSC02859	male	male_female	Phase1	1	0	68	-0.346541	0.157832	OSBPL9	ENSG00000117859	43987	OSBPL9	ENSG00000117859	83900	83900	-0.389782	-0.00878503	OSBPL9	ENSG00000117859	0	-0.368162	0.0745235	GCAAACTTAAAAAAAATTTTTTTTAAACCTGAGTCTCAGTTTCTTAATCTCTAAAGAAGAGTAGTGACCTGTTCTGCCTAAATCTCAGGGACCACATTTAAATGCACTATGTGAATGTAAATAGACTTCCAATGTCATTTAAGCAGTGATGAAAAGTATGTGGTTGTAGAGTTATAATGGGAGTAGCTATGCTGTGTATTC	0	0	0	0	0	0	0	0	0	0	0	0	0	0	0	0	0	0	0	0
1	52133877	C	G	1	12326-p1	SSC04497	male	male_female	Phase1	1	0	77	-0.391299	-0.0534792	OSBPL9	ENSG00000117859	51113	OSBPL9	ENSG00000117859	91026	91026	-1.1662	-0.853427	OSBPL9	ENSG00000117859	0	-0.778748	-0.453453	GTCATTTCAACTCCCTTGTCAAGGTCTCTGGTTTTATCAAGGGCACACGGCTTCTCTTATCACCTGAGGCATTTGACCTATTCTGTGTTCTGTAGTCTTTCTCTCTGGAATACTTAAGATACTTTTTTCTTAAGGACATTGAACAATAGATTCCCTATTTTGCTTAGTTTCCTGTCTCTTATCTTAATTCCTGTTGTCTTC	0	0	0	0	0	0	0	0	0	0	0	0	0	0	0	0	0	0	0	0
1	52155419	T	C	1	14495-p1	SSC11639	male	male_male	Phase1	1	0	75	-0.471302	-0.088733	OSBPL9	ENSG00000117859	72655	OSBPL9	ENSG00000117859	112568	112568	-0.474894	-0.167873	OSBPL9	ENSG00000117859	0	-0.473098	-0.128303	AGGTCAAGTTTACCAAATTTCAGGATTAGTTGAGTCTGAGACTCTTCCAGCCCCAAATAAAATTTTGGTAACCTACCACCTCCTAATCTGATTTTCTTCCTGTTTTCTCTATGTTATAAAACAGCACTTCATTTACCCAATTAGCCAAATTTGAAGCCTTCTGTTTCCCTAAGTCTACATTCCCTACATTCCTCTCTGTAT	0	0	0	0	0	0	0	0	0	0	0	0	0	0	0	0	0	0	0	0
1	52369067	A	C	1	13130-p1	SSC07073	male	male_female	Phase1	1	0	101	1.75646	1.277	NRD1		24668	NRD1	ENSG00000078618	24458	-24458						1.75646	1.277	CCTCCAGAAGCTCACTACTAGTGGTGGCAAAGACTCACATAACTAGCTGGGTCACCTAACACTCTGTATCTTAAAGGATCTCCCAGTAGTATCCCATAAAACACTGGGTGCAGCTGCCAAGGCCAGAGGAGGTTGAAACGTGGATGGTTGAGAGAGGTCCTCTTCTTTGCTTCTCTTACTGCCAGTGCTGGAGTGGGTTCC	0	0	0	0	0	0	0	0	0	0	0	0	0	0	0	0	0	0	0	0
1	52724658	C	T	1	12790-p1	SSC05006	male	male_female	Phase1	1	0	61	-0.731835	-0.13659	CC2D1B	ENSG00000154222	107191	CC2D1B	ENSG00000154222	107207	107207	-0.406511	0.00655436	ZFYVE9	ENSG00000157077	0	-0.569173	-0.0650178	CCTTGCTTGCTTTTTTTTTTTTAAGATACTTTGTTTTTTATTCAAAAATCATTATTTGAGATTATTGTCCCAAAGCCTAACTCACTACTTCTGAATGTTCCCAACTATATTAGTTTGCTACAGTTAGCAAAATACCACAAATTGGGCAGCTTAAGCAGAAATTTATTATCTCACAGTTATTAGAAGTCTGAAATTAAGGTG	0	0	0	0	0	0	0	0	0	0	0	0	0	0	0	0	0	0	0	0
1	52829348	C	T	1	13687-p1	SSC08146	male	male_female	Phase1	1	0	98	-0.267973	-0.576791	CC2D1B	ENSG00000154222	2501	CC2D1B	ENSG00000154222	2517	2517	-0.30415	-0.304041	CC2D1B	ENSG00000154222	0	-0.286062	-0.440416	TCTACCCATTAAACATTAACCCCCCTTCCTCCCCTCCTTCCAGCCTCTGGTAAGCACCATTCTTCTGTTTCCATGAATATGACTACTCTAGGTAGAGGTACATCCTTTTTTTTTTTTTTTTCTGAGACAGAGTCTGGCTCTGTCGCCCAGGCTAGAGTGCAGTGGCACTATCTTGGCTCACTGCAACCTCTGCCTCCCGGG	0	0	0	0	0	0	0	0	0	0	0	0	0	0	0	0	0	0	0	0
1	52844361	C	G	1	14465-p1	SSC11965	male	male_female	Phase1	1	0	100	-0.699317	-1.17943	CC2D1B	ENSG00000154222	12512	CC2D1B	ENSG00000154222	12496	-12496	-0.694863	-0.793467	ORC1	ENSG00000085840	0	-0.69709	-0.986448	GGGAGGCGGAGGTTGCAGTGAGCCAAGATTGTGCTGCTGCACTCCAGCCTGGGTCACAGAGCAAGACTGTCTCAAAAAACAATGACAACAACAACCCACCCCAAGACTCTAAAAGGAAGGGAAGCATCAGGAGAAGATTTAAAAATATAATTTTGCAAGTTAGTGCCAGGCGCGGTGGCTCACGCCTGTAATCCCAGCACT	0	0	0	0	0	0	0	0	0	0	0	0	0	0	0	0	0	0	0	0
1	53072212	A	C	1	14511-p1	SSC12131	male	male_female	Phase1	1	0	87	0.0830702	0.0731851	GPX7	ENSG00000116157	4140	GPX7	ENSG00000116157	4168	4168	-0.218604	-0.0526694	GPX7	ENSG00000116157	1	-0.0677668	0.0102579	TGTGTGCACACATCTGTAAGCTCCTGAATGTTTGATTTCATATGTGCCTGTCTGTGTGCATGTGTTTGTGTATGTGTGAGAGCACTGGACACACATTTACATATGTGTACACAGTGTTCTTGTATGTGTGAGGCAGTATTAACTGTTGAGGGAGTCACATATGTGGATGTGTCAGGGCATGTACAGGTTCATGCCTCTTCA	0	0	0	0	0	0	0	0	0	0	0	0	0	0	0	0	0	0	0	0
1	53165218	C	G	1	11792-p1	SSC03788	male	male_male	Phase1	1	0	84	-0.420988	-0.313534	COA7	ENSG00000162377	1199	COA7	ENSG00000162377	1180	-1180						-0.420988	-0.313534	CATTCCAGCCTGGGCGACAAGAGCGAAAAAGAATGAATGAGGTAGAAAAGGAACATGTCAAGGAGATGGGGAGGAGGAGAGGAAATTTACCTACATTTTGCTTTGTTTTCCTGCTCCTGTTCCTGCTAAGAATCATCAGTTCCATAAAGCTTAGATGGAAAGTTCTCCTAAGACAGCCACTTCCTATTCGTCTTTTTTTTT	0	0	0	0	0	0	0	0	0	0	0	0	0	0	0	0	0	0	0	0
1	53366538	G	A	1	12037-p1		male	male_male	Phase1	0	0	90	-0.717614	-0.799004	ECHDC2	ENSG00000121310	20863	ECHDC2	ENSG00000121310	26346	26346	-0.46874	-0.357171	ECHDC2	ENSG00000121310	0	-0.593177	-0.578087	GTCATCTTGCCTTTGATTTTTACCTTATGCCCTTCTTACTCCTCTGTTCTTTTAGATTTGCTTGCCATATGTGTTATTATTTAGGTAACTACCCAATAAAGGAAGTAATCTTGGCCAGGTGCAGTGGCTCACGCCTGTAATCACAGGGCTTTGAGAGGCTGAGGCAGGAGGATTGCTTGCCCAAAGAGTTTGAGACCAGCC	0	0	0	0	0	0	0	0	0	0	0	0	0	0	0	0	0	0	0	0
1	53487290	G	C	1	12706-p1	SSC06246	male	male_female	Phase1	1	0	96	-0.726656	-1.01534	SCP2	ENSG00000116171	6670	PODN	ENSG00000174348	40434	-40434	-0.399396	-0.397058	SCP2	ENSG00000116171	0	-0.563026	-0.706201	CCATGTTGGCCAGGCTAGTCTTGAACTCCTGACCTCAAGTAATCCTCCCACCTTGGCCTCCCAAAGTGCTGGGATTACAGGCATGAGCCACCGAGCTCGGGCTTTTTCTTTCCTTTTCTTTTTCTTTCTTTTTTTTTTTTTTTTTGGGACAGAGTCTTGCCTTGTCACCCAGGCTGGAGTGCAGCAGTATGATCTCATCTC	0	0	0	0	0	0	0	0	0	0	0	0	0	0	0	0	0	0	0	0
1	53496631	C	T	1	11002-p1	SSC03070	female	female_male	Pilot	1	0	68	-0.78526	-0.281072	SCP2	ENSG00000116171	16011	PODN	ENSG00000174348	31093	-31093	-0.521815	-0.140917	SCP2	ENSG00000116171	0	-0.653538	-0.210995	CACTGTACTCCAGCCTGGGTGACAGAGCGAGACTCCACCTCAAAAAAATTAAAAAAAAAAAAAAAAAAAAAGGCTTTGCCAACCTAGTAGGAAAAAATATCTCATTGTTTCTTGAACTTCTTTCATTACAAGTGTTCCTATAAAATGAAGTTGCACTCTATAAAGTCTCGGCTTAAAAGTTTTGGTTTTTAAAAATGCTGC	0	0	0	0	0	0	0	0	0	0	0	0	0	0	0	0	0	0	0	0
1	53668233	C	T	1	12001-p1	SSC03606	male	male_female	Phase1	1	0	93	-0.201341	-0.402186	CPT2	ENSG00000157184	5737	CPT2	ENSG00000157184	6132	6132	-0.285474	-0.232484	CPT2	ENSG00000157184	0	-0.243408	-0.317335	CCCAGAGCCCTCCATAATGAAAAGTAAGGCATATTCTCTCCTGTTTTGGTCTCAGAGATATTTTTGGTGAGACCAGCAAATGAAGTAACGTCTCATCCTCCCTTCCTGAGGTAAATTAAGGCTGAGTGTGTTCCTCCTCTACTGAGGTGTTGACTTGAGCCCATGCTCAAGAATGATGGCCAGCCTTCTCTGTAGATGGGA	0	0	0	0	0	0	0	0	0	0	0	0	0	0	0	0	0	0	0	0
1	53679996	G	A	1	11679-p1	SSC03262	male	male_male	Phase1	1	0	88	-0.202516	-0.222821	C1orf123	ENSG00000162384	6280	C1orf123	ENSG00000162384	6293	6293	1.09985	1.28815	C1orf123	ENSG00000162384	0	0.448666	0.532665	ATTCCTAATCCTCACAAAGATCTTTCCAACAGCAAGTTCAGTAAGTTCAGGTAACAGTACGTCACCATTGGCTTCTGGCTCATTGAGTGATGGTGGGATCGCGGTTTCATCTCTGTAAACTTGCCCTTGACTGGGGAGATACCATCTCCTTAAAAATACTCTTCATTTTCCTAAGGAGTGAACTGCTGCTGCACGAATTCT	0	0	0	0	0	0	0	0	0	0	0	0	0	0	0	0	0	0	0	0
1	53974078	C	T	1	13239-p1	SSC07569	female	female_male	Phase1	1	0	123	2.69026	1.55193	DMRTB1	ENSG00000143006	48524	DMRTB1	ENSG00000143006	49006	49006	0.478121	-0.575536	GLIS1	ENSG00000174332	0	1.58419	0.488195	GGTGGTATGTGCCCGGCTGAGGCCTCAGTGCTTGTCCCTATATACCTGTCCCTCCACCCTCCCGCTCACTACCTCAAAGCTGCCCCAAGGGCCTCTGGGGCGGGTCTCAGGTTCCCCTTTGTTGGAGCCCTGGAAACCTCCTGTTAGACCTGGGCCCCGAGGCTGTTTTGAGGGTGGGTCTCAGCTGGAGGAATTCAGGGA	0	0	0	0	0	0	1	0	0	0	1	1	0	0	0	0	0	0	0	0
1	54045292	C	T	1	12498-p1	SSC04977	male	male_female	Pilot	1	0	118	1.65514	0.637511	DMRTB1	ENSG00000143006	119738	DMRTB1	ENSG00000143006	120220	120220	0.000304787	-0.815779	GLIS1	ENSG00000174332	0	0.82772	-0.0891339	CACAATATGGAGACAATTAAAGAGCTGGTGCTTCGAAGCCATGAGCTGCCAACCTCCCGACAGAGGTGCTGACTGCAGGCATCATACCCTCTGTTCCTATCAGCTGGAGCTGGAAGCAGCCCTCACTCCTCAGGACCACACCTTGTCTTCCCCCAGTACGCAAGCTGTGCTTGCCGCGGGGGCAGCCATGGGGGCAGCCGT	0	0	0	0	0	0	1	0	0	0	1	1	0	0	0	0	0	0	0	0
1	54117821	C	T	1	11942-p1	SSC03619	male	male_male	Phase1	1	0	96	0.950073	0.662547	GLIS1	ENSG00000174332	85893	GLIS1	ENSG00000174332	85958	85958	-0.229838	-0.227311	GLIS1	ENSG00000174332	0	0.360117	0.217618	ACAGCTGGCGGAGGCAGAAGACTACAGGATTCAGAGTCCGAAAGACCAGGGTTTAAATCTCAGATATGCACTTCCTAGCTCAGTGTCTTCATCTGTAAAACGGGCTGTTCTGTGAATTCTGTGTGTCCCTGTATGTAATGAGCCTCTCACATGCTTAGCACACAGCAGATGATCATCAAAGGTTGGGCCCCTTTCTTCCCT	0	0	0	0	0	0	0	0	0	0	1	1	0	0	0	0	0	0	0	0
1	54138515	G	A	1	14132-p1	SSC10588	male	male_female	Phase1	1	0	121	0.985837	-0.120033	GLIS1	ENSG00000174332	65199	GLIS1	ENSG00000174332	65264	65264	-0.320563	-1.31583	GLIS1	ENSG00000174332	0	0.332637	-0.717931	CCACCTGCTCCTCTATCTCCCCTTCCCGACACAAACCTCGAGTTTTCTCTCTTTCTATGCCCCACAGCACCCAGCTCAGGGCTGGGTATAAAAGCGGGCCGTGATCTCCCAAATGTAGCTGCCCACAGTGGCAAGAGCGCCCTGGAGCTGCTGTGGCCCTACCCTACTCTCTGCTGGGACTGGCTGCAGGGCTCAGGCAGC	0	0	0	0	0	0	0	0	0	0	1	1	0	0	0	0	0	0	0	0
1	54155966	C	T	1	13298-p1	SSC07418	male	male_female	Pilot	1	0	132	2.59397	1.20041	GLIS1	ENSG00000174332	47748	GLIS1	ENSG00000174332	47813	47813	1.95052	0.35316	GLIS1	ENSG00000174332	0	2.27225	0.776785	GATGGCATCAGGCCAGGGAGCCTCACCGCCCAGCAACGCTCGGCACCACGACACCGCATCTTCAGGGCCACAGGCAGGGATGGCTCACTGCCCCAGGCTCCGCTGCCCCCATCAGCGCATGATGGGGAAGAGGGTGGTCTCCAAGGCCCTTGTTCTGTGAAGACCTGTGCTGCAGGACACAGCTGGGGCGGCTTCCACTGG	0	0	0	0	0	0	0	0	0	0	1	1	0	0	0	0	0	0	0	0
1	54181357	C	T	1	13687-p1	SSC08146	male	male_female	Phase1	1	0	120	0.527682	-0.557647	GLIS1	ENSG00000174332	22357	GLIS1	ENSG00000174332	22422	22422	0.479973	-0.364853	GLIS1	ENSG00000174332	0	0.503828	-0.46125	AGACCAATGAGGAGACTCCTGCAACCACTCAGACCAGGCAGTGTGCACAGGTTCAGGACTGAGGCAGGGACGCCAGCAGGGGGCGGCAAGAAGGAGCTGCCGGTGCAGGGAGACAGCTAGGGCCCACCAGGAATGGTCACTGTGCCTAATGTTACTGAGAGGACGAGTGAGATGGAGGCAGACAGGGTGACCAAATCTGGC	0	0	0	0	0	0	0	0	0	0	1	1	0	0	0	0	0	0	0	0
1	54198143	T	A	1	13942-p1	SSC10148	male	male_female	Pilot	1	0	80	1.84628	2.09087	GLIS1	ENSG00000174332	5571	GLIS1	ENSG00000174332	5636	5636	0.161277	0.447053	GLIS1	ENSG00000174332	0	1.00378	1.26896	GACCAAAGTAGCCACAAAACTACTTTTCCCCCTCTTTTCTGCTTTCCTTACTCAGTAACTCAGCTGTCAGTCCCTGGACTTTGCTTCCAATGCTGAAAGCTTTTTTTTTTTTTTCATTGTAAACTATTAATTTGGGCAGTGGCTGCTGATAAACAAGAAGTCCGTTTTTAAACTGCTAGAATCATTAGCACAGTGAAGGCG	0	0	0	0	0	0	0	0	0	0	1	1	0	0	0	0	0	0	0	0
1	54319996	G	C	1	12212-p1	SSC04392	male	male_null	Phase1	1	0	93	-0.531666	-0.732714	NDC1	ENSG00000058804	16027	NDC1	ENSG00000058804	15463	-15463	-0.388669	-0.335784	YIPF1	ENSG00000058799	0	-0.460168	-0.534249	GCTTGGGCAACAGAGTGAGACTCTGTCTGAAAAAAAAGAAAAAAAAAAATTCCTTCTCCTGCTGCCAACTTTTAATGGGTGGCCAGAAGCGAAGAGGTTGGGAATTCTTGGCACTTAGGCCAGAGGGAGAAAAGTAAGATGCTGTTGCCCTTTGTGCCAAAGTTGGTCCCTAATGTCACCATCAGCCAGCACTTCCTTACC	0	0	0	0	0	0	0	0	0	0	0	0	0	0	0	0	0	0	0	0
1	54372855	C	A	1	13812-p1	SSC08627	male	male_null	Phase1	1	0	109	0.124669	-0.668331	DIO1	ENSG00000211452	12995	DIO1	ENSG00000211452	15943	15943	-0.229218	-0.59366	DIO1	ENSG00000211452	0	-0.0522748	-0.630996	TAACATTTGCGGCAGGCCTGAACCAGGGCTGGCGGGGTAGAAGTCTCAAGGGGAATGGAACCCGTGGTTTGGAGCTGGAAATGCTGGACGCAGGGATGTGCGGCAGAAATGCATTTCAGGCTCCCTTTCTTGTGATTGCTTCCTCTCAAAAGTTCCAGCCTGGTCAGGGTGAGGGAGGTAAGCACAGCCTCTGACTCTTTA	0	0	0	0	0	0	0	0	0	0	0	0	0	0	0	0	0	0	0	0
1	54703052	C	T	1	12517-p1	SSC05433	male	male_male	Phase1	1	0	86	-0.0371784	0.0446992	CYB5RL	ENSG00000215883	37360	RP11-446E24.4	ENSG00000256407	37306	-37306	0.398608	0.628639	SSBP3	ENSG00000157216	0	0.180715	0.336669	AGGACTTTTAGTTTGTAACCTCCGAATCAGGAAATGTAACCTTCTTGGTTTGCGGTGCAATCAAGGGAACAAGATGATAATGGCGTCCATTCAAGGAGTGCGCCCAAGCTAATTCTGCGACCACTGTTTTTGACTGAGAACTGCTGTCTCTTTGGAGGTCAAAAAAACCTTGATTTAGAAAGATATGCCTCAGACTTGAGA	0	0	0	0	0	0	0	0	0	0	0	0	0	0	0	0	0	0	0	0
1	54722345	C	A	1	14339-p1	SSC11394	male	male_female	Phase1	0	0	89	0.306116	0.256861	CYB5RL	ENSG00000215883	56653	RP11-446E24.4	ENSG00000256407	56599	-56599	0.29917	0.450604	SSBP3	ENSG00000157216	0	0.302643	0.353733	TTCTTGTTTTGAGTTGGGTCTGGGAAGCAGGCAGACATTGCTGAAAAACTCACAAATCTCCTGCTCTGCTGCATCCAGGCTCCTGATCTAAGCATTCCTACGGGCCATTTCCCCCCCTAATAGCAGGATTATATTTACCAGCCTTGGCAATTCTCAAAAGCTTCCAGGAAAAAATGCACATTGTCAATTAGCTTCATTAAG	0	0	0	0	0	0	0	0	0	0	0	0	0	0	0	0	0	0	0	0
1	54778911	T	C	1	13892-p1	SSC09326	male	male_male	Phase1	1	0	107	2.39456	1.73651	SSBP3	ENSG00000157216	93156	SSBP3	ENSG00000157216	100241	100241	0.662753	0.35945	SSBP3	ENSG00000157216	0	1.52866	1.04798	AATCCAAGACAATGGGTGTACAACGGCAGAGAAATCAGCTCCAGATGCAGGCCAGAGACAGCTGCCCAGGGACCAATCGGGGTAATCAATCCTGTTGATATGTTTGTTCTCCAAAGAAGAACCTGGGGGAGGGGGCTGCAGCCTCTGCCTCGCCAGACAATGGAAGGCAGCTGGGAGCACAGTCTATAACCCTTCTTTCTG	0	0	0	0	0	0	0	0	0	0	0	0	0	0	0	0	0	0	0	0
1	54926016	C	T	1	11214-p1	SSC02800	male	male_female	Phase1	1	0	107	0.998618	0.33922	SSBP3	ENSG00000157216	53949	SSBP3	ENSG00000157216	46864	-46864						0.998618	0.33922	CACTGTGCAGACCCAAGGATGAGGTTCTCAGTGAGCTTGGGGTCTGGCTGGAATTGCACTTGAAACAGCTTATCGTGATCATGGGGCACAGGAAAGAGATCGCTGAGGGGAGGTGCCAAGGAATAAGCCCAAGGATGGTCCCTCCTGCAGAATCCTGACCTGAGAATAGGGGTAATCCTATGTGGCCAGAAGAGACAGGTC	0	0	0	0	0	0	0	0	0	0	0	0	0	0	0	0	0	0	0	0
1	55081794	G	A	1	13340-p1	SSC07250	male	male_male	Phase1	1	1	104	2.98796	2.41269	FAM151A	ENSG00000162391	7404	FAM151A	ENSG00000162391	7435	7435						2.98796	2.41269	CTTTTGGGAAGAGCCCAGCACAGCGTCCAGCCACTGCTCCAGTGTGTTGTCACTGTAGATAGTGGGGGGGTGTGCCATGATGGGAACTCCTGTCTCATTGGCTGTGCCGAGCCCTTCTACATTGACGTCAGCCTCCAGGACTGTGATGTTGCCTGTGGAAGGGGCAACAACTCAGTGAGTTCCTTTTTTTAAAAAAAGAAA	0	0	0	0	0	0	0	0	0	0	0	0	0	0	0	0	0	0	0	0
1	55340714	T	A	1	12924-p1		female	female_female	Phase1	1	0	104	-0.230107	-0.808175	DHCR24	ENSG00000116133	12154	DHCR24	ENSG00000116133	12177	12177	-0.177068	-0.402415	DHCR24	ENSG00000116133	1	-0.203587	-0.605295	ATAAGGGGCTACACAAATTTTTGTTTACAGATATAGACCCAGACTGAACAGGTACTGGGAATGAAGCACACCTAGAGGAGCCACCTCCCTGACCTCAGGATCCTTAATGCCCAGAGCAGGCTGGCATGGACATCTCCCATTGCTGAACTCACCGGAGTGCATCGCACAAAGCTGCCATCAGCCAGGACCAGCTCGTAAGCA	0	0	1	0	0	0	0	0	0	0	0	0	0	0	0	0	0	0	1	0
1	55522190	C	G	1	13180-p1	SSC06904	male	male_male	Phase1	1	0	134	4.04187	2.63769	PCSK9	ENSG00000169174	16969	PCSK9	ENSG00000169174	16969	16969	0.601446	-1.30322	PCSK9	ENSG00000169174	1	2.32166	0.667234	GTGGCCCCGCCATGCGCCCACGTAGCGGCGCCTACGTAGCCACGCCCCCACACCCCGTCCTGGCCACTCTCCCTCCTGAAGGTCTTCTGGTACCCGCCCCCTCCCCATCTCCATCCCCAGGCCCTGCGTCCTCTGCCCAATACTCTTTGGGCCTCCCTGTTGTCCAGCTCTCTCCGCGGCTCCATGACTGACAACTTGAGC	0	0	0	0	0	0	0	0	0	0	1	1	0	0	0	0	0	0	0	0
1	55555480	C	T	1	14230-p1	SSC10917	male	male_male	Phase1	1	0	84	0.725435	0.83343	PCSK9	ENSG00000169174	50259	PCSK9	ENSG00000169174	50259	50259	-0.153571	0.0867384	USP24	ENSG00000162402	1	0.285932	0.460084	TTCAATGGTAGCAATCCATTCTTCAGTATCAACCCTTTAAAAAAAAGCAGATACAGCAATGTTAGGAGCATAAGCCCAGCCAATGACCTCATGCAGTGCACTCTTGTTGGTTCTTATCCTTTCTATCTATGAATGTCTCTCTGTATGTCTCTCGTGGGTAGAGTGGAGGGATAAGAGATACTTAATGACTGCCCACTACCA	0	0	0	0	0	0	0	0	0	0	1	1	0	0	0	0	0	0	0	0
1	55951829	T	C	1	11916-p1	SSC04515	female	female_female	Phase1	1	0	101	-0.327368	-0.808458	USP24	ENSG00000162402	270794	USP24	ENSG00000162402	271043	-271043						-0.327368	-0.808458	TGCACTCACTGAGAGTAGTTTCTCAGACCTGATGGCTGGCCAGTGCATGGGACTTCGGCATGCTGACACTCCTGGCTTCCCAGCCTCAGTGGCAGAGGAATGTCCCAGGGTTTATTGCAGCAGGTAGAGGAATGGCTTTTTCTCTCACAGGTTTTCCTTCCCCATATACAACTCCAATTTTAATCTTTCCTCTACCTGGCT	0	0	0	0	0	0	0	0	0	0	0	0	0	0	0	0	0	0	0	0
1	55971755	T	C	1	11378-p1	SSC02094	male	male_male	Phase1	1	0	96	0.45365	0.165781	USP24	ENSG00000162402	290720	USP24	ENSG00000162402	290969	-290969						0.45365	0.165781	CCTGTCAGATCTGCTCATCTTTCCACCCCAATCCTCTGCCTCACTCCCTACCCTGCCTGGCCAGAGGGTTCACTCCTGTAAAGCTCTATTAAAAATCTTTTATGCCACCTTAGTGCAGCCTCCCATCTACCCTATACCATATGCGGGCTTGTTAATTCCTTAGAGGTATACTTATGGCACAACTTTGAGACAAAGGCACAG	0	0	0	0	0	0	0	0	0	0	0	0	0	0	0	0	0	0	0	0
1	56075665	T	A	1	14670-p1	SSC12572	male	male_null	Phase1	1	0	79	-0.316618	-0.0535268	USP24	ENSG00000162402	394630	USP24	ENSG00000162402	394879	-394879	-0.452176	-0.191258	RP11-90C4.1	ENSG00000234810	0	-0.384397	-0.122392	TAGCATACCCTCTGATTTTCTAAGAGACACTATGCAGTGGCCAATATGCAGGTCCCAGTCAATGAGACCTTGAGTAAGTCAATGTGCTATCTTGAGACCCTCTATTTTTTTTTTCCTTTATTTTGCAGGCAAGAACAGAAACCCAAAGTTCCTACAATTCTAAATATTTCATGGTTTGGGCATTGTTTGTAAAGCCCCTCA	1	0	0	0	1	1	0	0	0	0	0	0	0	0	0	0	0	0	0	0
1	56082648	C	T	1	12664-p1	SSC06115	male	male_male	Phase1	1	0	84	-0.25812	-0.150589	USP24	ENSG00000162402	401613	USP24	ENSG00000162402	401862	-401862	-0.392418	-0.152294	RP11-90C4.1	ENSG00000234810	0	-0.325269	-0.151441	TTTTCTTTCTAGGGTGATGGTAACTATTGATGCTAACATTGGTTCCCAACTTCACTTCCCCAACAAAGCAGGAAACAGCTAGAGCCCACTGGCTTTAGAACATGCTGTTAGAATTTTTTGAGTCTCATCAAAACTTCACAGAAATCCTAGCTAAGTTTTTCTTTCCATTCGGGTGTAACCTCTGAACGCCCCCTGCAAACT	1	0	0	0	1	1	0	0	0	0	0	0	0	0	0	0	0	0	0	0
1	56455122	A	C	1	11198-p1	SSC02405	male	male_null	Phase1	1	0	89	-0.298083	-0.347667	PLPP3	ENSG00000162407	589958	PLPP3	ENSG00000162407	655852	655852						-0.298083	-0.347667	TTTCTGTAATATCTATAATACTGTAGGACATTCATGGGCCTCATTTCACTTTTGCAGATGCAGGTGAAGAACCACTGCTTTTTATTAAGCTGCTGCCAGGACTCAAGCCCAACCTCTAACCCTAAAGTCCTTCTAGCCTCTGCAACTCTATGATGTAATCTGCTAGCCTGGACTTCTGAATAACCCCTGGGTACACTCCCA	0	0	0	0	0	0	0	0	0	0	0	0	0	0	0	0	0	0	0	0
1	56536284	C	T	1	12091-p1	SSC03972	female	female_male	Phase1	1	0	61	-0.654566	-0.0592801	PLPP3	ENSG00000162407	508796	PLPP3	ENSG00000162407	574690	574690						-0.654566	-0.0592801	CCTAACCCAGTTTGTTTAATTATTTGGAAGTGATTTTGTATCTAAACAACCCACACACTGGACATAAGCAATCCTGGATAAAATAGAAGTTTATTAAACTCATCTTCATATTTACATAAATTATTTTTTAAAAAGACACCATCTAGGCCAAGACCAGTTTTATTTTTCCCTTCAAAGAATAATGTTGAGGATCAATTTCTC	0	0	0	0	0	0	0	0	0	0	0	0	0	0	0	0	0	0	0	0
1	56824337	C	T	1	12572-p1	SSC05286	male	male_female	Phase1	1	0	80	-0.679842	-0.43632	PLPP3	ENSG00000162407	220743	PLPP3	ENSG00000162407	286637	286637						-0.679842	-0.43632	TCTTACAGTGGACAAGCCTGTGCTGGATTCTGCAGTCACAGAGGTGAGAGAGGAGGCAGAGTATTTCACTGGTTCCAAGTTAAAACAACCATGACTAAGACCTGCTTTATTCATATCAAAGAATTTTCAGGGTAGGTAAAGAATATGTATAACCACGTGGCTATGATACAATTAATATTGAGGGTAGCAAGAGCTTTAAGA	0	0	0	0	0	0	0	0	0	0	0	0	0	0	0	0	0	0	0	0
1	56829237	G	A	1	13741-p1	SSC08750	male	male_null	Phase1	1	0	88	1.76612	1.74683	PLPP3	ENSG00000162407	215843	PLPP3	ENSG00000162407	281737	281737						1.76612	1.74683	TGTTTAAAGTGAATAGCGTGCAAACAGCTCGAGGCAGACAAAGAATCACTGTCCCTCTGTTAATGAATGGGAATGCTTGCCCTTAGTCTGAAGCTTCTGCGCCTGCTTGGGTTTTCACATCTCTGGAATCTGATAAAGTTGTGACCCAATAACTAGAGAGAGCATGCATTGCGGAGAATAATGAGTATAAAAGGTCTGGGT	0	0	0	0	0	0	0	0	0	0	0	0	0	0	0	0	0	0	0	0
1	56936565	G	T	1	14022-p1	SSC09205	male	male_female	Phase1	1	0	75	-0.203461	0.179211	PLPP3	ENSG00000162407	108515	PLPP3	ENSG00000162407	174409	174409						-0.203461	0.179211	TATTTTAAAGAGTTCAGATGTCAAGTAGAGAAAGGGGAAAATAGCCACGTCAGAGTCTACTGATGAGACAATCAGAGAGGGAAACACACAAAGTACTGTAGCTCTTGTCTGATTAAAAAGTACACACAAGTGTTAAAAGGAAGTAAAAGTTCACCACTCAGGGCAAATTATTTACAGGCACCAAATATTCTGAAGGAAATC	0	0	0	0	0	0	0	0	0	0	0	0	0	0	0	0	0	0	0	0
1	56999726	G	A	1	14692-p1	SSC12193	male	male_male	Phase1	1	0	77	-0.571112	-0.233364	PLPP3	ENSG00000162407	45354	PLPP3	ENSG00000162407	111248	111248	-0.392125	-0.0788472	PLPP3	ENSG00000162407	0	-0.481619	-0.156106	GGAGAGAAGGAGATTCATCCGTGACTCAACCATGCATCAATTCCTAGATATTAAGAATCTGTATAAACCCCTTTTAGGTTCTGAGCGAGGCAAGCACTGAGCCCATGTATATTTAAAATGAATACTTAGCATTTCTGCCCATTTTAAATCTTTGCCCATGATACTCTTTGTAATACAGTGCAAGACAAAACTGAGAGATAG	0	0	0	0	0	0	0	0	0	0	0	0	0	0	0	0	0	0	0	0
1	57020812	C	T	1	11572-p1	SSC12236	male	male_female	Pilot	1	0	94	-0.200077	-0.429941	PLPP3	ENSG00000162407	24268	PLPP3	ENSG00000162407	90162	90162	-0.324486	-0.232137	PLPP3	ENSG00000162407	0	-0.262281	-0.331039	GTTATTTTGTATTCATGTGAGGAAATTAAGAAAAGGAGTTGTAATTTGCCAAATGATACTTAGTGGAAAGGGACAGAGGTGGCCATGCCCTGCACAACTCCGAGGAACACCACTCACAGGCTTCAATCTCAGTTAGGGCTGAAACCAATGCTGTTGCCATTTCCACTCCTCCATCATGGAAGCAGCTGAACCGGCCCCATC	0	0	0	0	0	0	0	0	0	0	0	0	0	0	0	0	0	0	0	0
1	57021793	G	C	1	13852-p1	SSC08053	male	male_female	Phase1	1	0	83	-0.620096	-0.447675	PLPP3	ENSG00000162407	23287	PLPP3	ENSG00000162407	89181	89181	-0.419693	-0.160911	PLPP3	ENSG00000162407	0	-0.519894	-0.304293	GATGAAAATGTATCATTTTAGAGTCAGGCCTAAATGCAAATCAAACTACTTGGCTTGGGCCTCAATTTCCTCACACATAATTTGAGGGGTAGAGAGAAGAGGTTTAAAGGTAAATTGTGCCCTCTCCCACCAAATTCATGTTGAAGTGGTCACCCCCAGCACCTTAGAGTATGAAGTTATTTGGAGATAGGGTCTTCATAG	0	0	0	0	0	0	0	0	0	0	0	0	0	0	0	0	0	0	0	0
1	57028884	A	G	1	11916-p1	SSC04515	female	female_female	Phase1	1	0	76	-0.335974	0.00280705	PLPP3	ENSG00000162407	16196	PLPP3	ENSG00000162407	82090	82090	-1.25959	-0.97502	PLPP3	ENSG00000162407	0	-0.797781	-0.486106	TCTAAGTGTGTAGGATCTGTACAAAATGGACCTACTCTAAGTCCTATTTAACTTTTCCATGGGTCTGTGTTTGTCAAAGCTTCATGCCAACTCTGTCAGAAAAAGAAATGCCACAAAACTTCTTTTAGGAAAGGGAGAAAAGACCTACTTTATACACTTGCTTTCATGCTAATCACACCACCATTCAAATCCCAACTGAAT	0	0	0	0	0	0	0	0	0	0	0	0	0	0	0	0	0	0	0	0
1	57264951	T	A	1	12091-p1	SSC03972	female	female_male	Phase1	1	0	48	-0.753406	-0.0469053	C1orf168	ENSG00000187889	20117	C1orf168	ENSG00000187889	20418	20418	-0.345351	0.160642	C1orf168	ENSG00000187889	0	-0.549378	0.0568684	TCCCCAGTTTACATAGTTAGAGAATTTAAATCCAAGTCTGTGTAACTCCAGGACTGCTTTTATTTATTCTGCAATAAATATACAAATATATTGACAAATATACCTTTCTTATAAATTTAGCTTCAATTTAAAATTCTTCTATTAATTCATAAAAATATCATAATCAATTTTGTATATGTCACATTTACTTTAGAGATTATG	0	0	0	0	0	0	0	0	0	0	1	1	0	0	0	0	0	0	0	0
1	57466784	G	A	1	14371-p1	SSC11286	male	male_female	Phase1	1	0	88	0.262104	0.242041	C8B	ENSG00000021852	35096	C8B	ENSG00000021852	34971	-34971	-0.464799	-0.277805	DAB1	ENSG00000173406	0	-0.101347	-0.0178822	AATTATCCCCACTAATGAAGGGGAGCAGTGGTGTGGAAAACCCCCAGCAGCAGATAATCCCAAAGTCTGACACTGTGATGCATTATACGTTTTGGCAATAGCTGTACCTTCCTTATTATGGAATCTTAGACTGTCAGACTTAGAGGGGAGCTAAAGAATCATTGGATTCAGAAATTTCCAACCTGGCCTCTGTCAAGGTCA	0	0	1	0	0	0	1	1	1	0	1	1	1	1	1	1	0	0	0	0
1	57822440	G	A	1	12628-p1	SSC06711	male	male_female	Phase1	1	0	85	0.936354	1.03593	DAB1	ENSG00000173406	67278	C8B	ENSG00000021852	390627	-390627	-0.601133	-0.375037	DAB1	ENSG00000173406	0	0.167611	0.330448	GAAAATATAATGTGCTTTTCAAACGATGCAGTTTGTAGGAACAAAGCTCAGCTGTGGCCAAATGAAGGTCCTAAAGCCATGTGTCCTTACTTCTTTGGGGGACTGATACCATCCTACAGCTACCACAGCAACTTATAATACTGCTTGGAAATTAACTGCCTCTCGCAATAGACCACATGCATCTTAAGAGAAGAAAGCCAC	0	0	0	0	0	0	0	1	1	0	1	1	1	1	1	1	0	0	0	0
1	57839519	A	G	1	12430-p1	SSC05595	female	female_null	Phase1	1	0	78	-0.362914	-0.0588681	DAB1	ENSG00000173406	50199	C8B	ENSG00000021852	407706	-407706	-0.388921	-0.0826676	DAB1	ENSG00000173406	0	-0.375918	-0.0707678	GGTGGCTCTCGCGCCACGGGTATAGGCATGAACATATTTCAAGAACATAATCGCCGGGTTCTTATAAAATTTGAGTTCATCTTTTCCCGTTGCAAATTATATATCTGTGGCAACCTTCTGAAACACATATCAGAAGATACTTAAAGGGTTATTAAAGAATTGGATACAATTTTTCCAGCCTTATTTCAGACTCCTCCAGGA	0	0	0	0	0	0	0	1	1	0	1	1	1	1	1	1	0	0	0	0
1	57887418	C	T	1	14339-p1	SSC11394	male	male_female	Phase1	0	0	74	0.0997211	0.48632	DAB1	ENSG00000173406	2300	C8B	ENSG00000021852	455605	-455605	0.0956278	0.41172	DAB1	ENSG00000173406	0	0.0976745	0.44902	GAGAGCCTTTGTGTATGGAAAAGAACAATAGCGCTTCAAAAGACATTTCTGCGAGTTCTTCAATATTCCATTTGAATGCTGGGGTTTCAATCAAGGACATCAGCAGACAATTTCTGATTGCTTAGAAGTTGACTTTTATACAGCTTTGATTAGGTGCCCTTCTCAATAGGAAATCAAGAAAATCTTTGATCACTTTCAGTT	0	0	0	0	0	0	0	1	1	0	1	1	1	1	1	1	0	0	0	0
1	57890482	A	C	1	13557-p1	SSC07826	male	male_null	Phase1	1	0	122	2.69397	1.68716	DAB1	ENSG00000173406	764	C8B	ENSG00000021852	458669	-458669	1.29867	0.246757	DAB1	ENSG00000173406	0	1.99632	0.966959	TCGCTCCCAGCCGCCAGTGCAGGTTCGGCGGCTCCTGTTTTGACTGAGGTTTCCCAGGCAAAGTTCGGCAAGTTGGGAGGGAGAAGGCTGGCACGTGTCAAGTTTCCGTCAGTCCTCAGGAGAGACCCGTGCCCCTGAGAGCACGCAGACCACGGTTAACTCCGGCTTACTCCCCGCGACTCCCCTACTCGGCTCTTAGAA	0	0	0	0	0	0	0	1	1	0	1	1	1	1	1	1	0	0	0	0
1	58014130	G	T	1	12636-p1	SSC05598	male	male_female	Phase1	1	0	70	-0.604745	-0.141439	DAB1	ENSG00000173406	124412	C8B	ENSG00000021852	582317	-582317	-0.902954	-0.52799	DAB1	ENSG00000173406	0	-0.75385	-0.334714	TGAATTTAAATCCCATGACAGCGTTCACATTCTTAATCACCATAGAAGGAACTGCTCTTTATTCACCTTTTCAATCCCTACTGCACCAACAGAGGTTTTTGTATATACAAAATCTGTTCAACAAAGATCTACACTTTTAGCTATGAAATCTAACACCTTCCAAGTAAACAGAAAGTTATAAGCAAACCCCATTTTGAGTCT	0	0	0	0	0	0	0	1	1	0	1	1	1	1	1	1	0	0	0	0
1	58562252	A	T	1	13724-p1	SSC08582	female	female_male	Phase1	1	0	72	-0.387838	0.0490161	OMA1	ENSG00000162600	450134	DAB1	ENSG00000173406	450154	450154	-0.393247	-0.0485304	DAB1	ENSG00000173406	0	-0.390543	0.000242857	ATGTGTGTGTGCGCTTATTTACACGTCTGTTAATGAGGTCATTAGATATTGGATAAAAGTAGTCATTAAGACAATGATACTTTGTTATTGCCTGTATTTAACGAATGAGGAAACCACAAATTGAGATGGTTCAACACTTGCCCCATAACATATACCCAGAAAAGTCTTCTTTCTAGTTGCAATGTGAAGGCAGATAAGGAA	0	0	0	0	0	0	0	1	1	0	1	1	1	1	1	1	0	0	0	0
1	58733403	T	C	1	14022-p1	SSC09205	male	male_female	Phase1	1	0	70	-0.573502	-0.110183	OMA1	ENSG00000162600	278983	DAB1	ENSG00000173406	279003	279003	-0.536629	-0.161421	DAB1	ENSG00000173406	0	-0.555065	-0.135802	TGGGATGGGGAAGGATGGTTCCCCAGAGAAATGAATGCTGAGCGAACATCAGTATATGTCAATCTCATAAGGATTAGATAAGTATATAACAAGAACCTTATACACAATACCTTCTATTTTTTTAACCCAACGATGAAATCATTCCTAAAACCCTCTTCGAAAAGTTCTTGCTTCCATGCATTAATATCTATTTAGATCATT	0	0	0	0	0	0	0	1	1	0	1	1	1	1	1	1	0	0	0	0
1	58771663	C	A	1	13946-p1	SSC10098	male	male_female	Pilot	1	0	115	1.59587	0.696616	OMA1	ENSG00000162600	240723	DAB1	ENSG00000173406	240743	240743	0.162235	-0.624748	DAB1	ENSG00000173406	0	0.879053	0.035934	GTGCTGACATGCAGGGGAAAGCTTCACAATGAGGGTCTTTCCACAGTTCCAGTGAACTCTCAGGCCTGGCAGGGCTGTGACAGGAGCACCCCCCCACCCCCCTCCACACACATTATAGTCCTCCTCCTATGAAGGGAAGAATCAGCCCTTCCAGGGCAGACACACATTGGTCAGGGTTCGCCTGTGTGGGTGATGAGGTGG	0	0	0	0	0	0	0	1	1	0	1	1	1	1	1	1	0	0	0	0
1	59121520	G	A	1	11749-p1	SSC03247	male	male_male	Phase1	1	0	60	-0.683511	-0.0834664	MYSM1	ENSG00000162601	44213	MYSM1	ENSG00000162601	44244	44244	-0.354848	0.0960961	MYSM1	ENSG00000162601	0	-0.51918	0.00631486	AGTACTGGTAAACTAGAGATGCTGATCAAATTTGTTAAATTATTTATTTACCCTGATGAAGCAGATGATTATAAAAATGTGTGTGCTTTTCTTTGTGCTTGGATAAAAGAAGTTTTCCTAAATACCATATATTGGTAGAGTATAGGTGAAAAAAAAAATAAAATTTGGGCACCCTTACTGAATTTCTACTGAGAATTCCAT	0	0	0	0	0	0	0	0	0	0	0	0	0	0	0	0	0	0	0	0
1	59255686	A	G	1	13066-p1	SSC06526	male	male_male	Phase1	1	0	76	-0.56007	-0.221377	JUN	ENSG00000177606	5967	JUN	ENSG00000177606	5687	-5687	0.0121548	0.297626	LINC01135	ENSG00000234807	0	-0.273958	0.0381243	TTTTTTTAAATAGCCTTTTCCATAGTGGAATGAAGGGGGTGTTTTAATGATTGAGTAGCAATAGTACCTTGTTTTAATACATAATATGTGGAAAATGTCAAATTCCCCTGCTGAAGCCTCCTTAAAGGCATCCTATTAGCTTAAAAGAGCTAGGACTTCTCATCTCACTTTTCTCCAGCCACACTGCCTTTGGCTGAATCA	0	0	0	0	0	0	0	0	0	0	1	0	0	0	0	0	0	0	1	0
1	59398982	T	A	1	12367-p1	SSC04367	male	male_female	Phase1	1	0	98	-0.444434	-0.753378	JUN	ENSG00000177606	149263	JUN	ENSG00000177606	148983	-148983						-0.444434	-0.753378	TGGGACAAGTGTGTTTGCTTTACCCCAGGACAGCCCTGCATTCAAGGGAGATTTTATTTGCTGCTTTCCCCTGGGCCTTTCTGTCTTGGCTCACACAGTTTGACAAAGTAAGAAGCCCTAGCAAGCCATGTTGCAGGCTCACCTCTTCTGTCTCATAGTTGAGGGCCTCTCTGAGTCTGTATCTTTGTCTGGAAAATCGAG	0	0	0	0	0	0	0	0	0	0	0	0	0	0	0	0	0	0	0	0
1	59629787	G	C	1	12390-p1	SSC04518	male	male_male	Phase1	1	0	96	-0.0869892	-0.375234	FGGY	ENSG00000172456	132979	FGGY	ENSG00000172456	132523	-132523						-0.0869892	-0.375234	CATCCCAGGCACACCACAGTGACGCCCAGGAGGAAGCATTGAATGGAGAGTCCAGACATTGACTCTGCCCTGAGTACTCTGGCCTCAGGTTCCTCAGCAGGGCTGCCCCTTTAGGTCTAAAATCTCTCAATAGGAGAATGAAATACCTAATTCTATCCTGAAAGATATAGGTCTTAAGGGACATGAAGACCAAAACTCACA	0	0	0	0	0	0	0	0	0	0	0	0	0	0	0	0	0	0	0	0
1	59650716	C	T	1	12377-p1	SSC03990	male	male_female	Phase1	1	0	90	0.0222145	-0.0587727	FGGY	ENSG00000172456	112050	FGGY	ENSG00000172456	111594	-111594						0.0222145	-0.0587727	ACATGAAACAAAGCTTGCATCACTCCTGGTCTCCCCAAACAAGGAGCTCCGTGGCAGCGTGAGGCTACATGAAGGGAATCCTGAGAGTGATGCCCTTCCCCTCTTGTTGCAAAGCAACAAAGTTCACAGTCAAACAGCCTCAACAATACTAATGTAAAATGATACAGGAATTTAAGTGACCTTACTTTAAATCAGCCTAGC	0	0	0	0	0	0	0	0	0	0	0	0	0	0	0	0	0	0	0	0
1	59731864	C	T	1	12605-p1	SSC06545	male	male_male	Phase1	1	0	71	-0.661953	-0.212582	FGGY	ENSG00000172456	30902	FGGY	ENSG00000172456	30446	-30446						-0.661953	-0.212582	CATCTTCTATGTATCAGGAACAGTGCAAGGTAATGTGCTTAGTGAGTATTCAAACAATGGTAGCAAAATTTTTATAAGTGTGCTTTCTTTGTCCTCATAACTGTATGACCTGCTTTACCAACTTGGGGTTCAATTAATGTCACATTATTATTATTTAAAATTAAGATGAGCTTAGCTCAGGCTCCCCTCTCTTTTTGCTTC	0	0	0	0	0	0	0	0	0	0	0	0	0	0	0	0	0	0	0	0
1	59763759	T	G	1	12493-p1	SSC05066	female	female_male	Pilot	1	0	71	0.107025	0.556691	FGGY	ENSG00000172456	993	FGGY	ENSG00000172456	1449	1449	-0.470655	-0.100688	FGGY	ENSG00000172456	0	-0.181815	0.228002	GAGACCAGGAGGGGTGAGGTGCTTATTCTTTTGACTTGTAAATCAGAATGAAAGAAGGGAAAGTCTTTTATTTTGTGGCTGTTATTTAAATGGTAGAGTTTTGCTTTGTATAGTTTTTGCTTGCTTTTCCTCTTTTTTTTCTATGATCCACCACGTGTATGTCCTGATTTTTTTCCTTTTTAACTTGCTTGCTGGATTTTC	0	0	0	0	0	0	0	0	0	0	0	0	0	0	0	0	0	0	0	0
1	59985325	A	G	1	12304-p1	SSC04633	male	male_male	Phase1	1	0	66	-0.0116981	0.525005	FGGY	ENSG00000172456	222559	FGGY	ENSG00000172456	223015	223015	-0.455365	-0.0564386	FGGY	ENSG00000172456	0	-0.233531	0.234283	AAGTGGAATTTATATATTTTTTGCGACTTTTAAACTTCAACTAGGCTTCATTTCTAATAATAAAATAATAACATTGTTAATTAGAACAAATACAACCACCACTCTGACTGGTACTACTATGATGACCATTTCTTACATGTGTCCTATGTGCCAAGTACTCTACCTGATACTGCTCAGACTTTATATCTTGCTCCTCACGAT	0	0	0	0	0	0	0	0	0	0	0	0	0	0	0	0	0	0	0	0
1	60240639	A	G	1	12832-p1	SSC06014	female	female_female	Phase1	1	0	72	-0.764768	-0.328061	HOOK1	ENSG00000134709	40002	HOOK1	ENSG00000134709	39819	-39819	-0.600768	-0.256187	FGGY	ENSG00000172456	0	-0.682768	-0.292124	TACGGCTCATCAAATTAGATATTCTGCAAATATGTTCAGCCAAATCCTTCCACCTGCATCTAGATTTACAGTGATATCAAACTATAATTTTCTTTAGAGGAATCCATGTTCCTCACCAGAAAGGAAGAATAAAAGGCAGTTTTCTCAAATTTGAAGAACACAAGGAATCATCATAGTTGCCATCCGAGTTTAGATCCATAG	0	0	0	0	0	0	0	0	0	0	1	0	0	0	0	0	0	0	0	0
1	60366825	C	T	1	12676-p1	SSC06174	male	male_male	Phase1	1	0	117	0.587269	-0.38064	CYP2J2	ENSG00000134716	25618	CYP2J2	ENSG00000134716	25637	25637	2.04079	1.26738	CYP2J2	ENSG00000134716	1	1.31403	0.443371	CTCTGTGGGGTCCCTGTGCAGCGCCGTCAAATTGGTCAGGATCATGGTACCCTAGAGAAAGCAGCAGAGACTCAGGCAAGGCTTGACCCATGAAAAAGCACACCTATGCAGAGGGGTGGTCATCCTCCGGCTTCCTTGCCGGGGGCCTGAACATACTGCCCCACCCTCCCCAATTGTGGTACACAGTCTCCTGTGTCCCCC	0	0	0	0	0	0	0	0	0	0	0	0	0	0	0	0	0	0	1	0
1	60596107	C	T	1	12798-p1	SSC04942	male	male_female	Phase1	1	0	68	-0.37181	0.132552	C1orf87	ENSG00000162598	56665	C1orf87	ENSG00000162598	56665	-56665	-0.245561	0.135544	RP11-575B7.3	ENSG00000238242	0	-0.308686	0.134048	CAAAGCTGAGAGATTAAAAAATGGGTACTGTGTTAAGCTGCTAAATTTGAGGTTTGTTTGTTTGTTTTCAGCAACAGAAAATGAATGAAATATCCAAGGGCGGAAATAGTTTTAACTGCACATTTACAGTCCAACATGAGTTCATTCCGAACATCATTTCTTACTTGCTAGGTAACTTTGGGATTAACTTCTCTAAATATT	0	0	0	1	0	1	0	1	0	1	0	0	0	0	1	1	1	1	1	1
1	60671034	A	G	1	11285-p1	SSC02291	male	male_male	Phase1	0	0	61	-0.863771	-0.268595	C1orf87	ENSG00000162598	131592	C1orf87	ENSG00000162598	131592	-131592						-0.863771	-0.268595	TTTTTACATTTATCTGATTTTTTTCCTTATATGGATATCTAAATGTGAAATTCATGGGTAAAATTATGTGCACTTTACCAGACTGCCCTTTATATTTTCTATAAATTCATGCTTCCTTTCATGGTATATGCATTGGTTAAGGCAATGTAAGGTGCTTAAACTGATAAGCCCAAATCTTAGTGGCCTAAGAAAAAAGAAATT	0	0	0	1	0	1	0	1	0	1	0	0	0	0	1	1	1	1	1	1
1	61001037	C	T	1	11590-p1	SSC00848	male	male_female	Phase1	1	0	90	0.844937	0.764398	C1orf87	ENSG00000162598	461595	NFIA	ENSG00000162599	329894	-329894	-0.353881	-0.242211	RP11-776H12.1	ENSG00000226476	0	0.245528	0.261094	GACAATATTGAAACACCAGAAACCAGACCTACTGTGACCTGGGGATTCCCTTTGACTAGGGTTTGTTCCTAGGTCCATAATGGTGAAATCATCAAACTTACGGCATTTAATTCTCTATTGAAGATGGATGTCTTGTGCCAGGAACTATCTGTCCCCCACATTCCACTCAGGATGGCGTCCTCATTGCCAGCCAGTTAATGA	0	0	0	1	0	1	1	1	1	1	0	1	1	1	1	1	1	1	1	1
1	61545371	C	T	1	13478-p1		male	male_male	Phase1	1	0	85	0.611626	0.711049	NFIA	ENSG00000162599	2922	NFIA	ENSG00000162599	214440	214440	-0.631289	-0.405218	NFIA	ENSG00000162599	0	-0.00983176	0.152916	AGGTTATTTCCAATAAGGGGTTTATCCTTCCTAACAATGGGTCATTTATATGATTGCAGTGAACTAGTTTCCATACTTCACCTGCGTTTCCTCCACTGCTCTCTCTACTATCCTTTCTTTCTTCCCTCCTCCTCCATCCCTGCTCTCTCTCAAGTGCCTTAGTATCTTTGTGAACTCTGGACAAGGATTTACTTTTGCAAC	0	0	0	0	0	0	0	0	0	0	0	0	0	0	0	0	0	0	0	0
1	61736185	A	G	1	13001-p1	SSC06615	male	male_male	Phase1	1	0	61	-0.551273	0.0440667	NFIA	ENSG00000162599	187892	NFIA	ENSG00000162599	405254	405254	-0.469134	-0.0561253	NFIA	ENSG00000162599	0	-0.510203	-0.00602926	TACTTTAAGGTGCTACCTGGACTTAAATAGCATGTTTACACTTGATAGAGGGCATTTTATTATTTCAATAAAAGTTTGTGCAGACATCCAGGTACATGAAAATAATGCATGTAGATTATAACTCAATTATCCTTCATTTTCATTTGAAGCATGTATTTTATAGTAGGAAAGAATACAGGGACATTTTCTACATTAAGTAGT	0	0	0	0	0	0	0	0	0	0	0	0	0	0	0	0	0	0	0	0
1	61763067	C	T	1	14483-p1	SSC11572	male	male_male	Phase1	1	0	86	-0.171904	-0.0900946	NFIA	ENSG00000162599	214774	TM2D1	ENSG00000162604	428028	428028	-0.430157	-0.200834	NFIA	ENSG00000162599	0	-0.30103	-0.145464	CTTCCACTTTTGTATTTCCTCTATAAGAGGCAGTGCCATTAACCTTAGCAGGGCTGAGTGTGATTGTCTTTCGATCAGCCCCATCATTGCAAACCACTGACCCATAGCTTACATTACTTAAACCACTGGTTCCTAAACAGAAAAATAGCCCCATTACCTTCCTTGGAATGGTGATGGGCTGTCTGAAAAGTCCTTTCAAAA	0	0	0	0	0	0	0	0	0	0	0	0	0	0	0	0	0	0	0	0
1	61963371	T	A	1	11792-p1	SSC03788	male	male_male	Phase1	1	0	68	-0.680281	-0.176049	TM2D1	ENSG00000162604	227434	TM2D1	ENSG00000162604	227724	227724						-0.680281	-0.176049	ACCCAGGACAGGAGCCCCAGTTGCCTGGATTTAATTAAGAGTGGTACTGATTTCATCTCTTGAAACTTGTCCTTTAGAAAATGAGTGCCTAAGGCTATATTTTTTTTTAAAAAATTAAGTTTTATTGATATATAATTAGCATACCACACAATTCACCAAGTTAAAGTGTACAATCCAATGGTTTCCAGTATATTCACAGAG	0	0	0	0	0	0	0	0	0	0	0	0	0	0	0	0	0	0	0	0
1	61963373	T	A	1	11792-p1	SSC03788	male	male_male	Phase1	1	0	67	-0.587216	-0.0594347	TM2D1	ENSG00000162604	227432	TM2D1	ENSG00000162604	227722	227722						-0.587216	-0.0594347	CCAGGACAGGAGCCCCAGTTGCCTGGATTTAATTAAGAGTGGTACTGATTTCATCTCTTGAAACTTGTCCTTTAGAAAATGAGTGCCTAAGGCTATATTTTTTTTTAAAAAATTAAGTTTTATTGATATATAATTAGCATACCACACAATTCACCAAGTTAAAGTGTACAATCCAATGGTTTCCAGTATATTCACAGAGTT	0	0	0	0	0	0	0	0	0	0	0	0	0	0	0	0	0	0	0	0
1	62074816	G	A	1	12115-p1	SSC05123	male	male_male	Phase1	1	0	98	-0.257611	-0.566421	TM2D1	ENSG00000162604	115989	TM2D1	ENSG00000162604	116279	116279						-0.257611	-0.566421	CAGCTGAGACTCCAGAGAGCTTTCCCCGCTCCTCTTCCATGTGAGGATATAATGAGAAATTAGCTCCCTAGCAGCTCATAATGAGGCTGTCATCTACTGCGGTGAGAGGGCAGAGAAAGTTAAGGTCAAAGTGGCCAAGCACCAGAAAAGGTTAAATGACCAACCAAAGCATATCTGTTATGCAGGGTCAGGGCCTTGGCT	0	0	0	0	0	0	0	0	0	0	0	0	0	0	0	0	0	0	0	0
1	62127128	G	T	1	14645-p1	SSC12781	male	male_female	Phase1	1	0	76	-0.616963	-0.278292	TM2D1	ENSG00000162604	63677	TM2D1	ENSG00000162604	63967	63967						-0.616963	-0.278292	TGCTTGATAACCTACAAATTAATGTAGAAACCTATTACGAGATGCAGCAGAGTGAGGATAATGTGCATTGTATCAAGGAATATAAAGAGTCCACCAAGCTGATAGAAACACTTCAGAAAAGATCTGGGCCACAGAAAGTGGTAAAATAGAAATGAAATGGAAGAAATGGTACTGACCCTGCGGCAAACTCTTCAAAGATTA	0	0	0	0	0	0	0	0	0	0	0	0	0	0	0	0	0	0	0	0
1	62165679	T	C	1	13562-p1	SSC08364	male	male_female	Phase1	0	0	76	-0.518599	-0.179889	TM2D1	ENSG00000162604	25126	TM2D1	ENSG00000162604	25416	25416	-0.481856	-0.196736	TM2D1	ENSG00000162604	0	-0.500228	-0.188313	CTGTCAGAAATATATCTACCATCAACCCCACAGTGAAGACTTCTCTTTCATCTTTTGTGGGTAGCAACATGGAAGAAATAAGGTTAGCTTTGCTAGCTAGTAGGCAGAGCATTCAAAAACTTTAAATTTGCTCAGTGAAGGGCTAATATAGAAGCAGAGTACTACAGTAAATAAAGCATGATCTCTGGAGCCAGAAAATTT	0	0	0	0	0	0	0	0	0	0	0	0	0	0	0	0	0	0	0	0
1	62268270	A	G	1	14670-p1	SSC12572	male	male_null	Phase1	1	0	63	-0.848662	-0.283933	INADL		60118	INADL	ENSG00000132849	60121	60121	-0.977804	-0.564697	PATJ	ENSG00000132849	0	-0.913233	-0.424315	CAAACTCCTGAGCTCAAGCCATGCTCCCACTTTGGCCCCCCAAAGTGCTGAGATTATAGGCGTGAACCACCTTAGCTTATATATTATCATTGATATGTCTATATCTATAGATTATTGCTGTTTATACACATATAGCATATGTTTCTTTTTCATTATACATGTTTTTTATTATAAAAATTAATAATGTATGCATTTCTATAA	0	0	0	0	0	0	0	0	0	0	1	1	0	0	0	0	0	0	0	0
1	62472133	A	G	1	12779-p1	SSC06612	male	male_female	Phase1	1	0	67	-0.733904	-0.206185	L1TD1	ENSG00000240563	188388	L1TD1	ENSG00000240563	188370	-188370	-0.455272	-0.0892108	PATJ	ENSG00000132849	0	-0.594588	-0.147698	CCGCCTTGGCCTCCAAAAGTGCTAGGAGTACAGGCGTGAGCCACCGTGTTCAGCCCAGTATAAATTTCTATTCATGTTAGTTGAACTATAAAAAATTAACAGTAGTTGAAAACCTATCACTTCATGATATTTTTGAATAGTTAATTTTATTGAAACAAATCTCATTAAAGATCTCTAAAGTGAAAGTTTGTATAGTATAAC	0	0	0	0	0	0	0	0	0	0	1	1	0	0	0	0	0	0	0	0
1	62677726	A	C	1	12029-p1	SSC03636	male	male_male	Phase1	1	0	84	-0.126579	-0.0189852	L1TD1	ENSG00000240563	17205	L1TD1	ENSG00000240563	17223	17223	0.743042	0.984044	L1TD1	ENSG00000240563	0	0.308232	0.482529	CACTCCGTCTCAAAAAAAAGTATATTGTGCTAGCTTGTCTAAGAATAAACTTCTATACTGTTGGGGGAGGGCTGCACCTGTCAAGATAACCTGTCAATGTAGTAGGAAAACAGGAGGGGACAGTAACAGAAAAGCACGGGAAAAGATGGCAAGGTTAGTTAAAATAGAAAAGTGCTCAGTTCCTCATACCTGTAATCCCAG	0	0	0	0	0	0	0	0	0	0	0	0	0	0	0	0	0	0	0	0
1	62848721	A	G	1	12185-p1	SSC03992	male	male_null	Phase1	1	0	70	-0.746979	-0.283729	USP1	ENSG00000162607	54000	USP1	ENSG00000162607	53247	-53247						-0.746979	-0.283729	CACACAAGATCTTCTGTTCTTCAACCGTGAATTCTATTAATAAAGAGTTTCTAAGAGATGTAACCATCATGGTCAGAGAGGGAATAATGTACAAATCTTGACCATTTTCATTTGCAGATGATTTCATATTTGATCTTTATATCAGAGCCAATGGTTTGGGTTTTTTTTCTTTTTCCCAAATGGCACCTTCAGGATGGTAAG	0	0	0	0	0	0	0	0	0	0	0	0	0	0	0	0	0	0	0	0
1	62959980	C	T	1	14244-p1	SSC10985	male	male_female	Phase1	1	1	86	1.51894	1.60161	USP1	ENSG00000162607	57259	USP1	ENSG00000162607	58012	58012	1.1532	1.38388	DOCK7	ENSG00000116641	0	1.33607	1.49274	CAGTGAGAAAAGCTAAAACCAAAAAAAGATATACCTTGATTTAATGTACATCTGGAAGATTCCTACCTGAAATGTTACACATCCCACAGGAAGATATTTCCGGTCCTCCAGCATGCTCAAATATTCAGCAACAAGTGCTGCTGAGTGGACTAGACACTGTGCAGCTTCAGCATGATTGCTTCGTTCTGAGTGCTTGCCTGC	0	0	0	0	0	0	0	0	0	0	0	0	0	0	0	0	0	0	0	0
1	63062915	C	A	1	14498-p1	SSC11617	male	male_female	Phase1	1	0	48	-0.322761	0.384891	ANGPTL3	ENSG00000132855	276	ANGPTL3	ENSG00000132855	243	-243	-0.503511	0.00167474	DOCK7	ENSG00000116641	1	-0.413136	0.193283	TGAGAAATGCATACTTAATTCATTACTTTTTTCCCCTCAACTTTAATAATAAATTTACCCAACAAAAAAGTTTATTTTTGACTTGTAAATCTCTTAAAATCATAAAAAAGTAAAATTAGCTTTTAAAAACAGGTAGTCACCATAGCATTGAATGTGTAGTTTATAATACAGCAAAGTTAAATACAATTTCAAATTACCTAT	0	0	0	0	0	0	0	0	0	0	0	0	0	0	0	0	0	0	0	0
1	63110295	T	C	1	12212-p1	SSC04392	male	male_null	Phase1	1	0	66	-0.712933	-0.176531	DOCK7	ENSG00000116641	43720	AL138847.1	ENSG00000269624	36858	36858	-0.396114	0.00285549	DOCK7	ENSG00000116641	0	-0.554524	-0.0868376	ACTTACTCCTGGGAAATTATGATTTCTTAGCATTTCTTGGCTAAATTCATATCAACTTGACCATGCCTAGAAGATATTCCCCTGAATGTATAAATCACTATGTTACTGACAAATAGTCTTCTTAATAGTAGAAATAATGTTCTCATCCAGGATAAAGGAAGGCTGTTCTTAGGGAACAAAATGTAAGAGAAATGATTTTCA	0	0	0	0	0	0	0	0	0	0	0	0	0	0	0	0	0	0	0	0
1	63158039	C	T	1	12460-p1	SSC05149	male	male_male	Phase1	1	0	106	-0.700831	-1.35375	DOCK7	ENSG00000116641	4024	DOCK7	ENSG00000116641	4000	-4000	0.0706145	-0.230994	RP11-230B22.1	ENSG00000235545	0	-0.315108	-0.792374	ATCTCCTGACCTCGTGATCCACCAGCCTCGGCCTCCCAAAGTGCTGGGATTACAGGCATGAGCCACTGCGCCCGGCCAGGCATGGGTTTTTATGAAACACCGCTGGTTTCATACAATAAGATCAACATGGAGCTTCCTTCTTTGGAAGCCTCTAGCAAGGCCAAATGAATGTGGCCCAGAGAAAGGGAGAACTGAGGCATG	0	0	0	0	0	0	0	0	0	0	0	0	0	0	0	0	0	0	0	0
1	63329322	G	T	1	11775-p1	SSC03348	male	male_female	Phase1	1	0	71	-0.504358	-0.0549271	ATG4C	ENSG00000125703	79514	ATG4C	ENSG00000125703	79516	79516	-1.29909	-0.929671	ATG4C	ENSG00000125703	1	-0.901725	-0.492299	CAGAGATTAGAATGGACCTTCTGACTCAGTTTACTGCCTAGATTACCAAACAGTCTTCTACAATATTTTATCATAGTCAGTGATACCATTTTGTTTCATTGTCTATTACTACCTAAAGAAGATAAATTACAACCTAACTCTCTAGTATTTCTTCAGACTAATGTGACCAGAAAACTTACTTTGGGGAAGTGGGAGGTGAGA	0	0	0	0	0	0	0	0	0	0	0	0	0	0	0	0	0	0	0	0
1	63366011	G	T	1	13204-p1	SSC07097	male	male_male	Phase1	1	0	71	-0.67626	-0.226895	ATG4C	ENSG00000125703	116203	ATG4C	ENSG00000125703	116205	116205	-0.880653	-0.510956	RP4-771M4.3	ENSG00000234318	0	-0.778457	-0.368925	AGCATCATCTTGGAGCCTCAAGTCTTGTTTAAATAAAGGGGAAACATAGGGACAAAGAAAGTGATCATACCAAATATTATCTATGAACATACATACCTTTGTTTCACAGATGTTTTATTAACCCTGGCTCGATACAAATCCAATAATAGGACCAGAGCTCATCTCTAGAGACTATTTTGTTTCAATCTTTTTCATAGGCAG	0	0	0	0	0	0	0	1	1	1	0	1	1	1	1	1	1	1	1	1
1	63408953	T	C	1	11835-p1	SSC03487	male	male_male	Phase1	1	0	64	-0.230574	0.352531	ATG4C	ENSG00000125703	159145	ATG4C	ENSG00000125703	159147	159147						-0.230574	0.352531	TTTTTTTTCCTAATGTGAATCTTAAACCTAATAAGAATGCAGATCCCAGCAGACCTACTCTCTCTCTTATAATCTATTAGGAACATGAGATTGCCGTCTCTGGAAAACTTAAAAAACCATTTAAAAACAAAAAGATGAATAAATGAAAATGTTATGAACCTGGAAATGTTAATTAAGCCATTCTCAAAGAACAGGCTTTCC	0	0	0	0	0	0	0	0	0	0	0	0	0	0	0	0	0	0	0	0
1	63468220	G	C	1	11839-p1	SSC03674	male	male_female	Phase1	1	0	65	-0.735823	-0.19333	ATG4C	ENSG00000125703	218412	ATG4C	ENSG00000125703	218414	218414	-0.240444	0.15622	RP11-5P4.1	ENSG00000229537	0	-0.488134	-0.0185551	ACTCCAATTTTCAACTCCAAGATCTCTCAGGAAATGGGTCTCATTTGTAAACCACGTAAACTGGGTTTATTAAAAGCTGAGACAGATAGGTGCATTAACAGAATATATTTCTTACTTTAAAATGTACTTTATTTGTACATCTTTGTTTGTTTTGCAGCTAATAGAGAACTTTACAATGAAGTCTGGTTTCTATAGAACACA	0	0	0	0	0	0	0	1	1	1	0	0	1	1	0	1	1	1	0	1
1	63511978	A	G	1	12493-p1	SSC05066	female	female_male	Pilot	1	0	79	-0.600881	-0.337907	ATG4C	ENSG00000125703	262170	ATG4C	ENSG00000125703	262172	262172						-0.600881	-0.337907	ATGACTATCTATTACCACTGTAATCAGAAAGCAATGTTAACAAAAGGAATCCTATGGGAGGAAAATAAAGCCTCCTTCAATAGAAATACATGCTGAAGTCATAAGCCCAGGTTCTCTAGGGCAGTTCTGATTTGAAATACTTGATTCCATTGACCCCAAAGTACTGTACTCTCTTGTCACCTGTGTTGCTGCAGTCTAAGT	0	0	0	0	0	0	0	0	0	0	0	0	0	0	0	0	0	0	0	0
1	63627024	C	A	1	13300-p1	SSC06854	male	male_male	Phase1	1	0	94	-0.0216834	-0.251429	FOXD3	ENSG00000187140	161214	FOXD3	ENSG00000187140	161688	-161688						-0.0216834	-0.251429	TACCAAACATCAAAATAAAACACACTGGTTAGCCTTCAAAGTTCCCACAGGTTGTGGGGAGACAGATTGGGGCTGGGCAATAATGCCACAGGTATGCCCACGCATACACTGAAATGATGCCCCAGTAGAATAGTAACTCCTTATTCCTCACCTGCCATCTCCTCTATGTAGCCTTTCCTGTTTCACGCCCTTCATAGAGCT	0	0	0	0	1	0	1	0	0	0	0	0	0	0	0	0	0	0	0	0
1	63629298	A	C	1	14479-p1	SSC11954	male	male_female	Phase1	1	0	63	-0.157967	0.407086	FOXD3	ENSG00000187140	158940	FOXD3	ENSG00000187140	159414	-159414	-0.354675	0.0589532	LINC00466	ENSG00000224209	0	-0.256321	0.23302	ATCAATGTTTGTTCCTTGCCCTCCTTCCCTCATCTTCTAGGACTTCCAATATACTGTTTTAAACCTACATTTTTGGCAAGAAGAGCAAAACTCCGTCTCAAAAAAAAAAAAAAAAAAGCTACATTTGTTAGCCACTAAATTGTTTAAGGTAAATAAATGAAGCATTTGCTTTTTTTCAGAAAAGGAATTTTTTTTCTTTCG	0	0	0	0	1	0	1	0	0	0	0	0	0	0	0	0	0	0	0	0
1	63664722	A	T	1	14427-p1	SSC11341	male	male_male	Phase1	1	0	90	0.192442	0.111548	FOXD3	ENSG00000187140	123516	FOXD3	ENSG00000187140	123990	-123990	0.0290257	0.141029	LINC00466	ENSG00000224209	1	0.110734	0.126288	GCAGACTTGCCTCTGAATTCACAGGCTCCTCTTACAATGCAAGCCACAATTCTGAAAAATAAAAGGGGATCTCAAGCAGAAAAAGAGATTACAAATAAGGATCATTCAACAACAATAACCAAAACATAAACCCTGGCAACCACTGTGCTAAGCAGCCCTGGCGGATGCCAGTCTTGCCTTCTCAGTTCCTGCTCTGATCGG	0	0	0	0	1	0	1	0	0	0	0	0	0	0	0	0	0	0	0	0
1	64349766	C	T	1	14642-p1	SSC12878	female	female_male	Pilot	1	0	98	-0.110975	-0.41968	ROR1	ENSG00000185483	110078	ROR1	ENSG00000185483	110073	110073	-0.667015	-0.667334	ROR1	ENSG00000185483	0	-0.388995	-0.543507	GCATGCTTGACTGGGTAATGATAGTAGGGGGAAAAGCAGTGAAAGGAACATCACAGGTTTTACTCAAGTGGAGTAATCCCTTCCTGATTTACAGGCATTTCGGTGGCTTTGGTGCAGACAGAGTGGCTGGTCTCATTCTTTTCACACCAATGGCCAGCAGCCCCCAGAAAGCAGTTGGACTCTTCGTACCCCTTTGATGTC	0	0	0	1	0	1	0	0	0	0	0	0	0	0	0	0	0	0	0	0
1	64361604	A	G	1	11641-p1	SSC00604	male	male_male	Phase1	0	0	86	-0.346555	-0.264833	ROR1	ENSG00000185483	121916	ROR1	ENSG00000185483	121911	121911	-0.575403	-0.346204	ROR1	ENSG00000185483	0	-0.460979	-0.305519	CTATTTTGTCTTGCCTTTTTTATTTGATTTGATACTGAGTGTTTTGTGCTCAGAAAATAATACCCAGTGGTGTCTTGGAGTTGGCATCTGTGAGATTAGAACTATGACCCCTCTAAGTTCTGGATACCCTCTGTTCAGTAAAAGGGCTCACAGGTCGCTAGATGGACTTGGAGGTCCTGATATCCAGCCTCCTCTAAGATG	0	0	0	1	0	1	0	0	0	0	0	0	0	0	0	0	0	0	0	0
1	64384525	G	T	1	12113-p1	SSC05087	male	male_male	Phase1	1	0	97	0.758057	0.394193	ROR1	ENSG00000185483	144837	ROR1	ENSG00000185483	144832	144832	-0.375354	-0.392004	ROR1	ENSG00000185483	0	0.191351	0.00109451	CAAATGCTGCCCACACAAGTAGTGAGGCATGAGGCTGAGTGCGTGGAACAGTTCCATAGCTAGCCCTAGGCTCTGAAGAGTGTCCTGAGACCTCATCTGGGTCCCAAAATCGGTGGGCAGTGCTGTCTCCGCGAGACAATGACCAGCATGAGGAAATACCTTTAACCATTCATCTTTTTAAAAAGATAAGTTTGCTAAGCA	0	0	0	1	0	1	0	0	0	0	0	0	0	0	0	0	0	0	0	0
1	64453241	A	G	1	12582-p1	SSC05882	male	male_male	Phase1	1	0	68	-0.187425	0.317015	ROR1	ENSG00000185483	213553	ROR1	ENSG00000185483	213548	213548	-2.15434	-1.77467	ROR1	ENSG00000185483	0	-1.17088	-0.728828	CTCAATTGTGGGATCTGGGAATGTTAATCTTTGTATCATAGTGACTTTTAAGTTAGATTATTTAAACATGTCATTCTAATCATAATGCAGAGACACATGCATGCTTTCAGAGAGCAGCAGAAATTCAGTTTTAATTTATCATTGCATTGAAGCTGGAAGAAAACCTGAGGGTATTGTTCTCAGAAGTTTTAACGAGAACAA	0	0	0	1	0	1	0	0	0	0	0	0	0	0	0	0	0	0	0	0
1	64488239	C	T	1	12430-p1	SSC05595	female	female_null	Phase1	1	0	90	-0.378944	-0.46015	UBE2U	ENSG00000177414	181067	UBE2U	ENSG00000177414	181071	-181071	0.194598	0.306746	ROR1	ENSG00000185483	0	-0.0921731	-0.0767021	CTTGCTATTCTTCTGTACTGCCAGGTCTCTGAGGGCTACAAAAATGAATTTAACATTGCAACGCTAACTGTTTTTACTTAGTGCTACAGCCCCATTTCCCCGTAAGAGCCCTGGCATGTCCACTAATAAGGTAACCCCAGGCCATTCACTAAACCTCTCTGGACTTCTTGTGTCCTCAGTTGTCACACAAGGGTAAAAATG	0	0	0	1	0	1	0	1	1	0	0	0	1	1	1	0	0	0	0	0
1	64566356	C	T	1	14242-p1	SSC11000	male	male_male	Phase1	1	0	71	-0.563605	-0.114196	UBE2U	ENSG00000177414	102950	UBE2U	ENSG00000177414	102954	-102954	-0.648153	-0.278303	ROR1	ENSG00000185483	0	-0.605879	-0.196249	TTTACTTTATATCAGCATCACTTAATTTTGATAAATACTCCAAGCCTTCATTTTGTTTTTAAGTAAAAGATGTAAAACTCATCTGGGAATATATCAAACCCCTACTAGTGCCTGCCCTCAAATGATCAAGCCTACACATAGCTGAGTCGTAACAAATGTGTTTTAAGGGAATATCAAGCATTAGCAATCTACCCACCACAG	0	0	0	1	0	1	0	1	1	0	0	0	1	1	1	0	0	0	0	0
1	64647696	A	G	1	12715-p1	SSC05691	male	male_female	Phase1	1	0	67	-0.328973	0.198919	UBE2U	ENSG00000177414	21610	UBE2U	ENSG00000177414	21614	-21614						-0.328973	0.198919	CTTCCAAACATACTGATAAAATAAATGGGGCCATTTAATTGTCACAACTTATCTTTATGACCTTATTTGCCCAAAAGAAAGAGTTCCTCATCTGGCAATTAATACACATGGTCAAGGAAAATGAGTACCATAATGAAAGTTCAAAGAAGTTGTCCATATCTGCTATTTAACACAGAAAGGAATACAATAAAACCTTTAGGG	0	0	0	0	0	0	0	1	1	0	0	0	1	1	1	0	0	0	0	0
1	64662601	A	G	1	14460-p1	SSC11528	male	male_female	Phase1	1	0	81	0.16076	0.366824	UBE2U	ENSG00000177414	6705	UBE2U	ENSG00000177414	6709	-6709						0.16076	0.366824	GCCAGCCACGGATGGGCACTATTTTATACAGCAGTGGTCTGGCTTTCTTGGGTTTACGTTTTAACAGCAGGTAGAAATGCAGCCACAATAGTTAACAAAAACAAAAATAACAGCCGGACAAAAATATTCTCACAACTATTGAGAGTAGCAATAATTTACTGAAGGCCGGAGAGCTCACTTAGTAGAACATGAGATACTTGT	0	0	0	0	0	0	0	1	1	0	0	0	1	1	1	0	0	0	0	0
1	64670794	C	T	1	12424-p1	SSC04859	male	male_female	Phase1	1	0	68	-0.487553	0.01676	UBE2U	ENSG00000177414	1488	UBE2U	ENSG00000177414	1484	1484	-0.425553	-0.0445822	UBE2U	ENSG00000177414	0	-0.456553	-0.0139111	ATAATAGAGAGACAGGGCTCACCCAGACAAGCACTAACATACTTAATAACTATGTGGATGCTCAGAAGTGTTTTTATGTGTTTGTAAGTGTGTTACTTAACGTAATTCATAAGGTTTTCTATGAAATACATTCTTGTCCCTCCATTGGAACAACTCCTCAAGTATAGGAAAACTTTGCTTTTATATACAAGTGTAATTTTG	0	0	0	0	0	0	0	1	1	0	0	0	1	1	1	0	0	0	0	0
1	64687356	C	T	1	13945-p1	SSC10001	male	male_male	Phase1	1	0	77	-0.475312	-0.137526	UBE2U	ENSG00000177414	18050	UBE2U	ENSG00000177414	18046	18046	-0.748166	-0.435121	UBE2U	ENSG00000177414	0	-0.611739	-0.286323	CAGTCTGTAAATGTGGCATCAGTTCATCTTGAACACCTGAACAAGGTATAGGCCTAGAAACACACATACGGTTCGGCGGCATTTAATTTCTTGAGCATTTCCATCAGCTTTATCTTGATAGTCAATCAGATTTAGAAAACAGCCAATTAACTAGTGTTGTAACAGTGTTTACTTTAGCTCATATTTCCTTGACTAGCTCTG	0	0	0	0	0	0	0	1	1	0	0	0	1	1	1	0	0	0	0	0
1	64936174	C	G	1	13515-p1	SSC07797	male	male_male	Pilot	1	0	166	2.08798	-1.20447	CACHD1	ENSG00000158966	193241	CACHD1	ENSG00000158966	301	-301						2.08798	-1.20447	ACTCCGATTCCGACTGTCAGCCCCGGGGCCCGCGCACCCCGGCCTGCGGGCGCCCCTGCTCTCGGAGACGCCCTCTGCGCCGCGGGGCCCGTGTGGGCGCCGGGCTCCGGGGACCGCTCGGGCGGCCGCCTCCTACCCCCACCGCCGCGGAGCCCCGCGATGGTGGCCGCCCGCGCTCCCGCGCTGTAGCCGGGCGCCCCC	0	0	0	0	0	0	0	0	0	0	0	0	0	0	0	0	0	0	0	0
1	65138734	A	T	1	14370-p1	SSC11348	male	male_female	Pilot	1	0	80	-0.496734	-0.253134	CACHD1	ENSG00000158966	9319	RAVER2	ENSG00000162437	72044	-72044	-0.434443	-0.149091	CACHD1	ENSG00000158966	1	-0.465589	-0.201113	CTCTACTCTAGGTGACCCGCAACCTCAAAAATCATGTACCTGTCTACCTGCCTGCCAGCTTCCCTTCATTTTTCCAATGAGTATTTATTGAGAACCTGGGATAAATGCAGTTTGTTTCAGGGCTAGCAAGATAAATGCTCTCTGAATACGTTTGAAAAAAAAAAAAACAGCTGATATGAATGAGGGGCATAACTTGTTTTG	0	0	0	0	0	0	0	0	0	0	0	0	0	0	0	0	0	0	0	0
1	65294849	A	G	1	13237-p1	SSC07144	male	male_female	Phase1	1	0	85	-0.426717	-0.32779	RAVER2	ENSG00000162437	84091	RAVER2	ENSG00000162437	84071	84071	-0.110071	0.116421	RAVER2	ENSG00000162437	0	-0.268394	-0.105684	GGTCTCAGTTGGTTCTCACTGTGAATGGTGTTAGCACCATTGGGAAGCCCTTTGAATAAAAGAATGTAATAAATTTCCTATCTGGCTTCTGACAGTGAAGATGGTATAGAAAGACAGAAACCCAGGCTGTTGCTTTGCTGCATGCCAAGACATGAAAGAATAGATAACTACATGGCAAGAAGAATTGGGGAAGGTGGGTGA	0	0	0	0	0	0	0	0	0	0	0	0	0	0	0	0	0	0	0	0
1	65442008	T	C	1	12290-p1	SSC04351	male	male_female	Phase1	1	0	91	-0.569221	-0.678216	JAK1	ENSG00000162434	9776	JAK1	ENSG00000162434	9821	-9821	-0.549945	-0.419392	LINC01359	ENSG00000226891	0	-0.559583	-0.548804	GCTGCAGGTGTGCTTTTCCAAGGCCATTTCCACACTCTGTGAAGTCAGCTCCTCTGGGTGGTGTTATGTATGACCTGTGGACCCCACAGTCATGGACCCATGCATTTTGAGATTTTATGTAGCATCTTTTTTGGCTACATATTTGCCTCTAAAGAACACTATGCACTATTAACCGTCTTTGCAATTCCTGCAGATCAAGCC	0	0	0	0	0	0	0	0	0	0	0	0	0	0	0	0	0	0	0	0
1	65785940	G	A	1	13858-p1	SSC09402	male	male_female	Phase1	1	0	85	-0.533398	-0.434522	DNAJC6	ENSG00000116675	65795	DNAJC6	ENSG00000116675	72038	72038	-0.480841	-0.254649	DNAJC6	ENSG00000116675	0	-0.50712	-0.344585	ACTGTGACTTGGTGATGAGAGGTTTCATGAGCTGCAATACCAGAGGCAGTTGCATTTCATTCAGATGAAGGAATGAATTTTACTAATCCACAGCCCGAGAGTATAAGATAATAGCTCACCATTTCTTCCCCTCCATCTCTCTTACTTTACCTCTGTAGGAAAGCAGATCTTTCTCTTCTTCTTCCCTGTTGCTGAAGCCTA	0	0	0	0	0	0	0	1	1	1	1	1	1	1	1	1	1	1	1	1
1	65804581	A	T	1	12793-p1	SSC05767	male	male_female	Pilot	0	0	96	-0.344328	-0.632751	LEPROT	ENSG00000213625	81803	LEPROT	ENSG00000213625	81689	-81689	-0.858622	-0.856794	DNAJC6	ENSG00000116675	0	-0.601475	-0.744772	ATTGGATGTGAGGTATGAGAATAGAGTTGAAGCTAATGCCCAGGTATGACATGATTGACTGATAGAATTGAACCACCTGGCCCCGAGTGCCCTTCTTTCCATGTGGCCTGGTTAGCCTCATTCATCTTTGCAAACTCCAGCTTTCTTTGCTCTCAGGTGCTCTCCTCTGTGCTCCATTGATGCCCTCTGCGTCACATTATC	0	0	0	0	0	0	0	1	1	1	1	1	1	1	1	1	1	1	1	1
1	66334197	G	A	1	14635-p1	SSC12261	female	female_female	Phase1	1	0	78	-0.650162	-0.346234	LEPR	ENSG00000116678	342863	PDE4B	ENSG00000184588	76000	76000	-0.451461	-0.14525	PDE4B	ENSG00000184588	0	-0.550812	-0.245742	TTCATAGAGAATGTGAAAATTAGCCAGAGTTTCAAAGGATGACATACTGAGTTGAGTTGACGTTTTATTTCCACTGTTCCTCCTTCTTCCATATAGCTGGGATTAGCCATAGAGCATTCACCTATTTATTCATTCATTGAATAAATACTTATCAAGCACCAACTATGTGAGAGGGACTCTGCTAGGCAGATTCAGCAGGTG	0	0	0	0	0	0	0	0	0	0	0	0	0	0	0	0	0	0	0	0
1	66435735	A	G	1	13393-p1	SSC07280	female	female_female	Pilot	1	0	44	-0.677486	0.0369873	PDE4B	ENSG00000184588	362278	PDE4B	ENSG00000184588	177538	177538	-0.609569	-0.121123	PDE4B	ENSG00000184588	0	-0.643528	-0.0420679	CACTCTCAACTACTTCTAAATATCAATCTCAAAAGTTCATTTAATAATTCAACTTTCTTAGGTATAGTAATAAACAATGTATAAGTGCCTTTTAATATACATCTTAAAGTATTATTTTTATATTTATTAATACTTGTATTCATTTATAAATTTACTTATTTAACAAACTTTTATTGTACTCATGTAGCAGGCATTCAAACT	0	0	0	0	0	0	0	0	0	0	0	0	0	0	0	0	0	0	0	0
1	66531996	T	C	1	11641-p1	SSC00604	male	male_male	Phase1	0	0	67	0.176216	0.704323	PDE4B	ENSG00000184588	266017	PDE4B	ENSG00000184588	273799	273799	0.139405	0.50589	PDE4B	ENSG00000184588	0	0.157811	0.605107	AGTGTTTTCATATAATTTATGTAATTTTGTTGCACTTAGTAATGAGATAGTCCCTACCCGCAGCCTCCTCCATCCCCTACATTACCTAAATTAATTAGTATACATTTTTTAGTCATGTAGATACAGAAAAAGCTTGCCCTGAAGCTTTGCAGATTTGGTGAGTAGTATTTATTATGCAAATTTCCTAAGTGTTCAAAGATA	0	0	0	0	0	0	0	0	0	0	0	0	0	0	0	0	0	0	0	0
1	66601058	G	A	1	13529-p1	SSC08423	male	male_female	Phase1	1	0	75	-0.714106	-0.33163	PDE4B	ENSG00000184588	196955	PDE4B	ENSG00000184588	342861	342861	-0.787433	-0.480622	PDE4B	ENSG00000184588	0	-0.75077	-0.406126	TTAGGTGATGAGAAATCATTGAAGAGTTTTATACCATCAGATTTTTACTTTTTATAGATAACCCTAATGAAGGGATTCGCAGTGTCAGCAGTTAATTTGAGTTATCAGGACTAGAATCAGAGAGACAAGTCAGTCTCGCCATCAGGGGAAGCAATGATGAAGATCTGAATTAGCACACTGGCAATAAGAATAGAGTGTGAA	0	0	0	0	0	0	0	0	0	0	0	0	0	0	0	0	0	0	0	0
1	66709774	G	A	1	14455-p1	SSC11163	female	female_male	Phase1	1	0	69	-0.422436	0.0802904	PDE4B	ENSG00000184588	88239	SGIP1	ENSG00000118473	289292	-289292	-0.404579	-0.0224575	PDE4B	ENSG00000184588	0	-0.413507	0.0289164	AACTTCCTGTCTTAATCTATCTGAAACTTCTGTGTGACCTCATTTAAATGTTGAAGTAGCTACAAGCTCAAAGTTATCAACTGCAACATTATTCAGAATTGCAAATATGAAGAGTGAAAGTAGAGAAAATGCTTGAGAAAATTGTGATACAGCAACTGAATGAAGCAGCTCATGGAAAATGCTAATTCTGAAAACTGTAGC	0	0	0	0	0	0	0	0	0	0	0	0	0	0	0	0	0	0	0	0
1	66750479	T	A	1	12321-p1	SSC04755	male	male_female	Phase1	1	0	80	-0.727654	-0.484151	PDE4B	ENSG00000184588	47534	SGIP1	ENSG00000118473	248587	-248587	-0.63234	-0.347128	PDE4B	ENSG00000184588	0	-0.679997	-0.41564	TATAGGTTTAATTGCTTAGTTATTGGAATGAAAGTCACCCTAGGGGATTAGTGAAGAAAGGATAGGGTGTAGGGATATGCAGGACATTAGACAGGAAAGATGGCTGGGCAAAGAAAAAAGGGCTTTGCATACCTTCCAAGATTTTATTTTGTGTGCAGCGAGGAGCCACTGATATTTGTTCATCAGGGAAATACATTATCA	0	0	0	0	0	0	0	0	0	0	0	0	0	0	0	0	0	0	0	0
1	66835931	G	T	1	11474-p1	SSC00137	male	male_male	Phase1	1	0	56	-0.753825	-0.0944034	PDE4B	ENSG00000184588	37918	SGIP1	ENSG00000118473	163135	-163135	-0.98286	-0.524469	PDE4B	ENSG00000184588	0	-0.868342	-0.309436	CTCAAAAAAAAAAAAAAAAAAAAAAAAAAAAGAAAGAAATCTGTGAAAGTGCTCTGAAGTCTAATATACTGTAAAAATGCAAGTTAACATTGTTAATGAGGGTTAATTCGAATAGCCCAAAGGCTTAAGTGGAACAAGATATGAATCAGTAAGGAGGAATAACACCCTTTTATTAATAGCAGTGATGTTTTATGTTTATAT	0	0	0	0	0	0	0	0	0	0	0	0	0	0	0	0	0	0	0	0
1	66929676	A	G	1	13835-p1	SSC08955	female	female_female	Phase1	1	0	70	-0.687235	-0.223961	SGIP1	ENSG00000118473	70160	SGIP1	ENSG00000118473	69390	-69390						-0.687235	-0.223961	CAAACTGCATGTTGAATCCATTATTCATTTTGGATATATCTCTTCTAAAAAGAAGCAAATAAGGACAATTAAATTTAGAAAATTGGTTTTCGAGTAAAACATAAGAAGCATAAGGAGAGATCAGTCACCCAACAGGTATATCTGAATGCCTTCCATTTGTCTAGCTCTATGATATGCACTATGGGGAGCAGGCACACAAAA	0	0	0	0	0	1	0	0	0	0	0	0	0	0	0	0	0	0	0	0
1	67082759	G	C	1	12568-p1	SSC05497	male	male_female	Pilot	1	0	80	-0.598377	-0.35482	SGIP1	ENSG00000118473	82923	SGIP1	ENSG00000118473	83693	83693	-0.636203	-0.350994	SGIP1	ENSG00000118473	0	-0.61729	-0.352907	TCTCCCAAAAGGTTCAGTGCTCAGCTCAGAATGATGAGGTATTATCTTGTAAAGAGGTTTTGTGCATACTTAGTACAGAGATCACCTGGATTTCCTTTAAGTCAAGTAGAAATGTAGGTGAAGCATTCAGACCAAAACCACATGCCGACCGACTTTGAACAGTTCATTTTGGTTAGAATTGCAAATATGTAGAACGGCTTG	0	0	0	0	0	1	0	0	0	0	0	0	0	0	0	0	0	0	0	0
1	67101464	T	A	1	11544-p1	SSC00962	male	male_male	Phase1	1	0	95	-0.113156	-0.386156	SGIP1	ENSG00000118473	101628	SGIP1	ENSG00000118473	102398	102398	-0.121997	-0.13228	SGIP1	ENSG00000118473	1	-0.117577	-0.259218	CTAGTGCCTGGGACATATCTTCCTCCTCCTCCCTTCTTCTCTTGGCCTAACCAAGCTGGCCTGCTGAATAGAGCCTCATTATGGGCCCCAAAGTCCACTCTTTGCTTAAGGAACCCTGCCAAGATTGGTAGGCCGTATGATTTGGCCTAGAGATGGTTTCTTCTATGGTATGTTTGCTGACTCCATGTAATTCTTTATATG	0	0	0	0	0	1	0	0	0	0	0	0	0	0	0	0	0	0	0	0
1	67653791	A	G	1	13159-p1	SSC07013	male	male_male	Phase1	1	0	72	-0.661746	-0.224998	IL23R	ENSG00000162594	21650	IL23R	ENSG00000162594	21708	21708						-0.661746	-0.224998	TGCCATTGCACTCCAGCCTGGGCTACAGAGTGAGACTCCATCTCAAAAAACAAAAAAATAAAAGAAAAATAAAAAAACTCAAGTGCAGTCACTTAAATAGACATGGACTTATTTATATCAGGTCATAATTATATGTAGTAACAGATGGCATGATAATTCAGTAATACCCCAGGGATCTAGGCTCTTTTCCTCTTTCTACTC	0	1	1	0	0	0	1	0	0	0	0	0	0	0	0	0	0	0	0	0
1	67805236	T	C	1	14670-p1	SSC12572	male	male_null	Phase1	1	0	74	-0.0461771	0.340366	IL12RB2	ENSG00000081985	31680	IL12RB2	ENSG00000081985	32189	32189	-0.686726	-0.371131	IL12RB2	ENSG00000081985	0	-0.366451	-0.0153825	CTCGAGCTTGGGTGACAGAGTGAGACTACGTTTCAAAAAAAAAAAAAAAAGAAAATCATACAAACAGGAATAGAAAGCAGCCCTTCCTCAGGAATGGTAATAAAACAGTAGTAAATTAGACAACTTTCCAGAAAACAGTGAAGCCTGACATTATCATAGAATGCGAAAGTTTCACAAAGCACTGAAAGCTGGCATTACCAT	0	0	0	0	0	0	0	0	0	0	0	0	0	1	0	0	0	0	0	0
1	68055395	A	T	1	14236-p1	SSC10722	male	male_female	Phase1	1	0	81	-0.145369	0.0605581	GADD45A	ENSG00000116717	95489	GADD45A	ENSG00000116717	95349	-95349						-0.145369	0.0605581	TACGATCTTTAATAGGAATTCTTAGCCTTATGTCAGAGATGAAGCAATTGAAGTTTAGGATTATTAAGCAGTTAGGAAGTTGTCGAGTTGGTCTAGTAGGATATGTCTTGGGTCAGAGCTTCCGTCACACTGTTTTCTTATCTATCTTCTCTGTTGAGCCATGAGCTCTCTTAAGGCAAGGACCAATCCTATCTGTTCCCT	0	0	0	1	0	1	0	0	0	0	0	0	0	0	0	0	0	0	0	0
1	68097789	G	A	1	11581-p1	SSC00624	male	male_male	Phase1	1	0	88	-0.0221452	-0.0423558	GADD45A	ENSG00000116717	53095	GADD45A	ENSG00000116717	52955	-52955						-0.0221452	-0.0423558	TGATTTGCCTCTAGCCTGTGCTGTTAATAACCTAAAGTTTCTCTGAAGAGCTGTTGAGGTGATGAGCTGTGCTGGAAGAACCTGGCCAATGCCTTCTGGTGGAGGCAGGCCTGGGCTCTCTTCATAAAGAAGCATTTTGTTTTAGCTAATTGATCCCTATGGACCATTGTTCTAGTTTACTATTTCTCGTCCTTAGCTATA	0	0	0	1	0	1	0	0	0	0	0	0	0	0	0	0	0	0	0	0
1	68222289	G	A	1	12833-p1	SSC07207	male	male_female	Phase1	1	0	104	0.380773	-0.196763	GADD45A	ENSG00000116717	71405	GADD45A	ENSG00000116717	71545	71545	-0.292793	-0.518295	GNG12	ENSG00000172380	0	0.0439898	-0.357529	ATGATGGCTCTGGACACCAGTTTCCCATCTTCTGGGTTCAGGATGGGGAGTGGGTTTGACTTGGAGGCCACAAGATAGGGTGTGATGGTTTTAACCTGGTGTGAGCATGAGTGCACGTGTGTGTGCATATGTGTGTGATGTGACGCTCCGCCTCCTCATTTACCACATCTCACAGTTAGGTGAGCACAGGAATGGCTCTGG	0	0	0	1	0	1	0	0	0	0	0	0	0	0	0	0	0	0	0	0
1	68547685	T	C	1	13462-p1	SSC07472	male	male_male	Phase1	1	0	72	-0.711455	-0.274726	DIRAS3	ENSG00000162595	31375	DIRAS3	ENSG00000162595	30371	-30371	-0.46164	-0.116968	GNG12-AS1	ENSG00000232284	0	-0.586547	-0.195847	ATAAGGTTCTGTAGGAATCAGAAATCAAATATTCTCAGGAGGCAGAGAGGATTTATAGAGTAGCACTAATTACAGTTTTGAATATGCTGCCAGCATAGTCTTCTTAATTAAATGAGCCAGAATACTTCTTTGGAAACTTTCCTAGATGATCAGGTCTGTGTAAGTGAATACTTATGCCTTATACTCAAAGGAATGCACCAA	0	0	0	0	0	0	0	0	0	0	0	0	0	0	0	1	1	0	0	0
1	68559397	T	A	1	14483-p1	SSC11572	male	male_male	Phase1	1	0	89	-0.713371	-0.763182	DIRAS3	ENSG00000162595	43087	DIRAS3	ENSG00000162595	42083	-42083	-0.120818	0.0302419	GNG12-AS1	ENSG00000232284	0	-0.417095	-0.36647	CCAACCAGTCTCAGTGAGATGAACCAGATACTTCAGTTGGAAATGCAGAAATCACCCATCTTCTGTGTCGATCGTTGTGGGAGCTGCACACCCTCTTTCCTTTCTTTTATAACAACAGCAGCAATGGCAATGACAACACTCCCCTCCCCCCACCAGAAAAATGGCCCAGTTATTAAACTGTGCTCTCAGATTAAAAATTAA	0	0	0	0	0	0	0	0	0	0	0	0	0	0	0	1	1	0	0	0
1	68605010	C	T	1	11948-p1	SSC04304	female	female_null	Phase1	1	0	62	-0.874994	-0.273598	DIRAS3	ENSG00000162595	88700	DIRAS3	ENSG00000162595	87696	-87696	-0.554997	-0.116918	WLS	ENSG00000116729	0	-0.714996	-0.195258	GTGTTTTCTGGCAAAGATGGATTTCATAACCATTACTAATTTTAGGACAATGTACCAGCATTCAAGCTACTTAGGACTTCTTAGAAATGTCTCCAAATGTCGCTCTTCTTTAAGTGCAGAATATACTAACTTTATAAAAACTATATTACTTAGAGCATCTTATGATGATTTTTATTGCATATAATGGAAAGGAAAAGAAAG	0	0	0	0	0	0	0	0	0	0	0	0	0	0	0	1	1	0	0	0
1	69091162	A	G	1	14547-p1	SSC12311	male	male_male	Phase1	1	0	50	-0.671995	0.0202042	DEPDC1	ENSG00000024526	128397	DEPDC1	ENSG00000024526	128258	-128258						-0.671995	0.0202042	ATATCTTTTAGCATTAGAATTTAAGGCTAACATAATTGTGACTAAAATTATAGTTTAGCCATAGAAAGATGTTAGCAGGATTCTTTCTTCTTCTTTAAAGAAATAGTTATCTAAAAAGATTTTATTCATAGTTCACAGGTTGGGCTTTAAAAAAATGGAGATAATTTTTAATTTTTAAAAAAACTGGATATCTTTCTCTAC	0	0	0	0	0	0	0	0	0	0	0	0	0	0	0	0	0	0	0	0
1	69159517	T	C	1	12271-p1	SSC04536	male	male_male	Phase1	1	0	72	-0.518303	-0.0814997	DEPDC1	ENSG00000024526	196752	DEPDC1	ENSG00000024526	196613	-196613						-0.518303	-0.0814997	GAAGTAGTTCTCTCCAGGTCTTCCATGGTTTTACATCTTAACCAGGAAAATTCAGAAACAATCTAGTTCTTTATATGTCTTTAGAGTTTTATTTACACAGTACTAAAAAGATCAAATGAAAAGCAAACCTGAATAATTTTCTCCAACTTGCTGATAATAAAGATGGACTTAGGGCCGAGCGTGGTGGCTCATGCCTGTAAT	0	0	0	0	0	0	0	0	0	0	0	0	0	0	0	0	0	0	0	0
1	69697768	C	T	1	13514-p1	SSC07843	male	male_null	Phase1	1	0	61	-0.847376	-0.252192	LRRC7	ENSG00000033122	335840	LRRC7	ENSG00000033122	336313	-336313						-0.847376	-0.252192	TCCATATGCCATATAGTGAGGCCACTCCAGTTATGATAGGTATCACCTCAGAATAGTCATCTATTTTTTTCCATGGACAAATATATTCCTTTTTATATGTCATTTTCATGTTTAGTATTAAAAATACTAGCAGAGTGTTCCTCAAATTTGAAGACTTGAACATATTTATAACTGTGTTCAAAAATACTTTGAATTCTACTC	0	0	0	0	0	0	0	1	1	1	0	0	1	1	1	1	1	1	0	1
1	69700095	T	A	1	13514-p1	SSC07843	male	male_null	Phase1	1	0	69	-0.696218	-0.193604	LRRC7	ENSG00000033122	333513	LRRC7	ENSG00000033122	333986	-333986						-0.696218	-0.193604	CTTCATTGAAAGCCAAACTAACCACAAAACTGAGCATTTATAATTCATGTTTAAGAGTAAGAAACAGTGGCTAACTTTTATCAAAAAGTTTACCTTTATCTCTGTCCTAGCAAGGCATGGCAGGGAAGAATCAGCTATTATCTTTGACTTGTATAGAACTAGCTGAGTGTGAATTAAATGAAAGAAGCAGTAAAAGATGAG	0	0	0	0	0	0	0	1	1	1	0	0	1	1	1	1	1	1	0	1
1	69932513	C	T	1	11456-p1	SSC02926	male	male_male	Pilot	1	0	63	-0.663074	-0.0982579	LRRC7	ENSG00000033122	101095	LRRC7	ENSG00000033122	101568	-101568						-0.663074	-0.0982579	AAAATTTTTGCAAGATCATCTGATTTAAAAATTCTATTTCAGTTTGTTTAGCCTAGCTTTTCCCAAATTTATTTAACCACAGATCCTCCTTTGTGAAATACACACAAAAAAATGAATTGTGACAATGCAAAAAGAGCAATATCAAAATTTTTATTCTCAAGCCTAGATGCTTTTTCCTAAGTACACTTGCCTGGCCAAGTG	0	0	0	0	0	0	0	1	1	1	0	0	1	1	1	1	1	1	0	1
1	69971372	A	C	1	11620-p1	SSC03094	male	male_female	Phase1	1	0	60	-0.660911	-0.0608541	LRRC7	ENSG00000033122	62236	LRRC7	ENSG00000033122	62709	-62709						-0.660911	-0.0608541	CTACTCCTAAGTAGCAAGTTAATGCAACAATCATAAATCACATCTTATTCACTTAATTTGGTAGATGGCTTCACAGTAATACATTATTTCTGCTAAAAAAAAAAAAAAAAACTGTGACTATTTAGTTTACTTACCTCTATTTTACTTATTAAGCATCTTTTTGCTTTTGAATGCCTCTGATTGTTCATCATATGTCCAGGG	0	0	0	0	0	0	0	1	1	1	0	0	1	1	1	1	1	1	0	1
1	70183181	A	G	1	12875-p1	SSC06020	male	male_female	Phase1	1	0	60	-0.68319	-0.0831444	LRRC7	ENSG00000033122	149573	LRRC7	ENSG00000033122	149100	149100	-0.514906	-0.0641167	LRRC7	ENSG00000033122	0	-0.599048	-0.0736306	TTCACAGATAAATCTATCATATATTTATACAATTGGAACCACACATTTTGATAAGAAGAATACTAAGCAAGGACTCAATAGAGATGAAAAACATTTTTATAATGAAAATTATTAGTCCTTAGTGTATTTGATTTATAAAATTAGACTCTTCATCTTAGATTGCCATAAAGTGGCACACGCTTATCCTATGAGGGGGTGGAA	0	0	0	0	0	0	0	1	1	1	0	0	1	1	1	1	1	1	0	1
1	70191161	A	C	1	13997-p1	SSC09784	male	male_male	Phase1	0	0	61	-0.526446	0.0689069	LRRC7	ENSG00000033122	157553	LRRC7	ENSG00000033122	157080	157080	-0.593245	-0.18035	LRRC7	ENSG00000033122	0	-0.559845	-0.0557214	TCCAAACAACTTCCAAGTTCATATCCTACTGAAAGTATATCAGTCATTCTGTTAGGAAGCCAAAGAGAAATTTTAAATAATATAATATTGTCCATGAAGAATAACCTAAAATTGAAAACCAATTGTTACAGGTTAGAGGTGGCATTTATATGGGCAGAAATTGAAAATCTAAAGAATGAAATTGATGACAAGATTCTTCAG	0	0	0	0	0	0	0	1	1	1	0	0	1	1	1	1	1	1	0	1
1	70420369	A	G	1	14076-p1	SSC10364	male	male_male	Phase1	1	0	52	-0.677243	-0.0230972	LRRC40	ENSG00000066557	250874	LRRC40	ENSG00000066557	250934	250934	-0.399703	0.0812287	LRRC7	ENSG00000033122	0	-0.538473	0.0290658	CTCAACAACTTCTTTTTCATATCATGTTGATAGGAATTCACATTTTTAGCAAAATCTCTTACTGACTGGGTAATGTGAATTCAAATATAAGATAACCACAATAATTATAAAGAAAAACTGTTTTTTTAAGAAAAGCATTCTGTTCACACATGAAGAAAATATTAGCTTGTTACAAAAAGGACAATAAATTTGTAGTTAAAA	0	0	0	0	0	0	0	1	1	1	0	0	1	1	1	1	1	1	0	1
1	70847772	A	G	1	11376-p1	SSC02780	male	male_female	Phase1	1	0	84	-0.215165	-0.107614	HHLA3	ENSG00000197568	27278	HHLA3	ENSG00000197568	27284	27284	0.173175	0.413737	HHLA3	ENSG00000197568	0	-0.0209949	0.153062	AGCTTCTGTCTAATGTCTGTCTAATGACCATGGCTTGGATATGAGTTCCATTGGACTATACAAGGCTCTATCCTGACTAAGAACCAGTGAACCGCAACTGATATGAGATTGTTGAAGGATGAAGCTTTTGGGAGTGCAGGGAGGTCAGAAGAATATGGTACGTTTATTGCAACCTTAGAGAGTGTGAAAATACTATTTGGC	0	0	0	0	0	0	0	0	0	0	0	0	0	0	0	0	0	0	0	0
1	70893320	A	C	1	13324-p1	SSC06920	male	male_male	Pilot	1	0	72	-0.616719	-0.179953	CTH	ENSG00000116761	16369	CTH	ENSG00000116761	16419	16419	-0.535717	-0.191093	CTH	ENSG00000116761	0	-0.576218	-0.185523	CCTTAGGCCTCACCTACTTTGACCCCATCCCTTTAGGAACCCTAAATGAAAAGTTCCCATAGCCACCTATACTAATATCTTCCAAAGACTAAACAGCTCTAATGAGGGTGAAATAAAAACACACAGTTCTATGTTTAGGAAAATGTAAAGGGAAAGATGTTGATAATGTATGTTTTTGTTTGTTTGTTTGTTTTGAAATGG	0	0	0	0	0	0	0	0	0	0	0	0	0	0	0	0	0	0	0	0
1	70994270	G	T	1	13146-p1	SSC07026	male	male_female	Phase1	1	0	91	-0.334204	-0.443065	CTH	ENSG00000116761	117319	CTH	ENSG00000116761	117369	117369						-0.334204	-0.443065	CTCTGAGGAGGAGCCCTGTGTGCTCTCTGAATGAGGGGGATAGAATCCCAGGAAGTATGAGCATCTGTCCTGTAATCAATTTCTGCCTGAAACCACACAAGGAGGTGTTTCATGATATCATGAGGATCCTATGCCGCTAAGAAAGAAGGACCATAAAATACAGCGTCAAAGGGAAAATGGTCTGTTGGAATTTTGATTGCC	0	0	0	0	0	0	0	0	0	0	0	0	0	0	0	0	0	0	0	0
1	71108970	C	T	1	13892-p1	SSC09326	male	male_male	Phase1	1	0	73	-0.477604	-0.0597206	CTH	ENSG00000116761	232019	CTH	ENSG00000116761	232069	232069						-0.477604	-0.0597206	TAGTTTTTGATTCCCTTGCTATAGCAAGCCCTGAATAAATAACCTCTTCTTGTTCTCACTGGGTTGGTCTTTATTACCACAAAAGGCTTGCTTACTGAACCATGCTTTAAAAACAATTTTTACAATTAATCCCATTTCTTTCCCAAGAGAACATATTATAGGCCATACTTACAAAAACTCCCTGAAGAGGAATTCCAAGGG	0	0	0	0	0	0	0	0	0	0	0	0	0	0	0	0	0	0	0	0
1	71266897	T	G	1	13462-p1	SSC07472	male	male_male	Phase1	1	0	71	-0.692025	-0.242666	PTGER3	ENSG00000050628	246602	PTGER3	ENSG00000050628	246594	246594						-0.692025	-0.242666	CAAGCTAAAAAGGCAAATGTAAGCATTCTTTATTAAGGATGCATCATAAGCTGTTTTCTTTCGGTGAATGGAGTGTTTGTTTGATGGAGAAACACACCTTTGTAAGCAAACCTTAAGATTATATTGTGGCTACATGTTTCTTTCTGCATTGGTACCTTTGATGCTTGTCATAGTTCTCCCATTGTATTGTAAGTTTCATGA	1	1	0	1	1	1	0	0	0	0	0	0	0	0	0	0	0	0	0	0
1	71286596	C	A	1	11219-p1	SSC02050	male	male_female	Phase1	1	0	65	-0.700141	-0.157632	PTGER3	ENSG00000050628	226903	PTGER3	ENSG00000050628	226895	226895						-0.700141	-0.157632	AGATATGTGATATGGAATATATCAAGATAGACTGAATTTTTTAATTTGATTATGCTGTGGAAAAGTTTGGAAACAGCACAATAAGCTCTAATGAAAGGTACAAAAATCACAAATCATGAATTGGGCACATGGCATCTAAGGCACAGTAAATATGACAGTGGCCTCCTAATAACTTTGTTCAGAAAACATTGCTGATTTATT	1	1	0	1	1	1	0	0	0	0	0	0	0	0	0	0	0	0	0	0
1	71478393	T	C	1	14591-p1	SSC12280	male	male_female	Phase1	1	0	69	-0.140046	0.362796	PTGER3	ENSG00000050628	35106	PTGER3	ENSG00000050628	35098	35098	-0.663818	-0.281886	PTGER3	ENSG00000050628	1	-0.401932	0.0404552	CAACATTTATACTTGGATAACACAGTCCTGAATTATACAAGACATTCCTAGGTATTTTCCCACATTTGTGGCTATTTATCATGATGTAGCTTTTAAAACATGCATGTCTTCAGGCTCTTGATTCTTGGAATTTAAGAAGCTTGAAAATAACACATCTCAAAATGAGCCAAAGTCATGTTTGTTGCAGAAAACACCACAAGT	1	1	0	1	1	1	0	0	0	0	0	0	0	0	0	0	0	0	0	0
1	71486183	G	A	1	14167-p1	SSC09651	male	male_male	Phase1	1	0	69	-0.38358	0.119162	PTGER3	ENSG00000050628	27316	PTGER3	ENSG00000050628	27308	27308	-0.367669	0.0144791	PTGER3	ENSG00000050628	0	-0.375624	0.0668208	CATTTATCTCTGAACTTTATTAAATTTATTAGTAAGCAGTGGGGCTGGACTGGATGGCCTCTGCATACACCTCTACAGTTTTTTTTTGATGATTTTTGGGGCAAAGCTGGAAAATGAAAGGATTTCATTTGGCAAATAATTAAAACCTACAGGAAATAGGTGTGAAACAAAAGTCAAAATTCCTCTTCAAAAAAAAACTCC	1	1	0	1	1	1	0	0	0	0	0	0	0	0	0	0	0	0	0	0
1	71519830	G	A	1	13564-p1	SSC08141	male	male_male	Phase1	1	0	106	0.278687	-0.373334	PTGER3	ENSG00000050628	6331	PTGER3	ENSG00000050628	6339	-6339	0.92759	0.627207	ZRANB2-AS1	ENSG00000235079	0	0.603139	0.126937	AAGGACATAACTGGAAAGAAATGCCCACGTTTTTCACTGTGGGGCATGAAAATACAGGGAGGCCGGAGCCTGATGTGTCTGCGGCCACCCAGCTGGAGGCGGATGGGCTGCGCTTCTCAAATTGCTTTGAGGAACGTTCTTTTAGTGGGGAGGGAGTGCCTTTCCTGAAGAAGTCCTTGGGATGGACATGCTGATCCTGAA	1	1	0	1	1	1	0	0	0	0	0	0	0	0	0	0	0	0	0	0
1	71691447	A	G	1	11894-p1	SSC03389	male	male_male	Phase1	1	0	60	-0.70512	-0.105087	ZRANB2	ENSG00000132485	144729	ZRANB2	ENSG00000132485	144467	-144467	-0.622271	-0.171585	ZRANB2-AS2	ENSG00000229956	0	-0.663695	-0.138336	AAAAGAATCTTTAATATGAAGTCAAGAATATGATTCATCTTCATCTTTATGAGTGGTAGAATACATTTAATACTTGAAATGTTTTTGAATTGTCAAAGTGAGGGTCTAAGTAATTTATCTCTTCTGAGAGTGCCTTTTGCTGAATATCCAGTATTATTGTTCATTTGTAAGATAAACTTGTCTGTGTCTAGTCTTGGACAA	0	0	0	0	0	0	0	0	0	0	0	0	0	0	0	0	0	0	0	0
1	71944745	G	A	1	13835-p1	SSC08955	female	female_female	Phase1	1	0	56	-0.582829	0.0767212	ZRANB2	ENSG00000132485	398027	ZRANB2	ENSG00000132485	397765	-397765	-0.0454813	0.414221	NEGR1	ENSG00000172260	0	-0.314155	0.245471	GACAATATATTCCTTTTCTTAGGCCATTTTAAGATTTCATCTGACACTTAAGTGTATAGTTATTACAGTCTCACAAACCACTGCTTAAAATTTATACAATGTGCAACATAAGTTACTTTATTAATAAAATGTTTTTTTCCATATGAAATAGGCAGAAATGAACATTTCACTTTACCATTACAGAAATAGCATAAAGAACCT	0	0	0	0	0	0	0	0	0	0	0	0	0	0	0	0	0	0	0	0
1	71999419	T	A	1	14314-p1	SSC11871	male	male_male	Phase1	0	0	49	-0.655904	0.017588	ZRANB2	ENSG00000132485	452701	ZRANB2	ENSG00000132485	452439	-452439	-0.43836	0.057207	NEGR1	ENSG00000172260	0	-0.547132	0.0373975	CAATATAATTTTCCAGCAAATATCTAACAAATAAATTCTATGGTATTTTAAACAATGTATATAGTTGTATTTAAGATTTCTATTTTTAAACTTATCTTCTTAATAGAATTGTTTCTTTTGAAGTGTTAAATGATGGTGATAATAAAAGTACCAGTGATACAAAGACTAAACACCATCACTGGCAATGCTAAAGGATATTAA	0	0	0	0	0	0	0	0	0	0	0	0	0	0	0	0	0	0	0	0
1	72009224	T	G	1	13034-p1	SSC06324	male	male_female	Phase1	1	0	64	-0.290558	0.29252	ZRANB2	ENSG00000132485	462506	ZRANB2	ENSG00000132485	462244	-462244	-0.597009	-0.193815	NEGR1	ENSG00000172260	0	-0.443783	0.0493523	AAATTGAAATAGTAGAGTCTGACCAAGATATGTGCTTTCCTGACCATATCATAATTTTTAAATGTTTTATTCTCCTGCTATTTAGTTACAAAATGATTCCTTATCAACAGAAAGAAAACATAATGTGGGAGGGCATAATGAGTTGGACCTAAGTGTGTCCTAATTGCACAATTCACTGTACATACATAAAAGAAATATGTG	0	0	0	0	0	0	0	0	0	0	0	0	0	0	0	0	0	0	0	0
1	72088818	T	C	1	12706-p1	SSC06246	male	male_female	Phase1	1	0	59	-0.761048	-0.157234	ZRANB2	ENSG00000132485	542100	ZRANB2	ENSG00000132485	541838	-541838	-1.66325	-1.21739	NEGR1	ENSG00000172260	0	-1.21215	-0.68731	TTAATTCTATAAAATGAATAATTCATTTTGCTAATATATTCTAAAGAATTACTTTCCAAACACACTGTCTTATAAGAAGAAAAAGAAAGCTTTCAGGATCTAGAAAGAAAAAGAAAAAAATAAGATTTATATCATAGAAATATAGTTGTAAACTACCCATTTCTCCCTGCCTCAACCCCGCCTTCAGTTACGTGACAGTGT	0	0	0	0	0	0	0	0	0	0	0	0	0	0	0	0	0	0	0	0
1	72146836	G	A	1	11700-p1	SSC03248	male	male_female	Phase1	1	0	55	-0.857919	-0.216338	ZRANB2	ENSG00000132485	600118	ZRANB2	ENSG00000132485	599856	-599856	-0.378289	0.0930858	NEGR1	ENSG00000172260	0	-0.618104	-0.0616262	CTTCAGACTAATTTAAAAGCACTTGCATATTAACATACACATCTATGATTATCAAGTCTGTGAACAAGAAAGGTGGATTTTTAGATATCAGCATTTAAGTGTTTTCATTTAAAAGTGATGTGTGTCATTAACATTTATTTATCCAATAACATAATCAACTTTAAGGGGGTAAAAAAATACAAGTTTCTATTCTTTCTGTAA	0	0	0	0	0	0	0	0	0	0	0	0	0	0	0	0	0	0	0	0
1	72273577	G	A	1	12212-p1	SSC04392	male	male_null	Phase1	1	0	55	-0.667473	-0.0257197	NEGR1	ENSG00000172260	474604	NEGR1	ENSG00000172260	474840	474840	-0.398643	0.0726988	NEGR1	ENSG00000172260	0	-0.533058	0.0234896	TGCAACTGAGAGGGAAACAGTGAGTATCATCACCAAAAAAGCTCTGAGATTTCTAAGCACATTCTTTTTTATTTACTTCTGTTTTCATAAATATAAAAATGCATAAAAAGGAGATTTGTCATATATTATAATTTGTTCCACTCTCCAAGAAAATATCTACTATCTAATTCTTATACATATACACATATTGTATCCTTTAAA	0	0	0	0	0	0	0	0	0	0	0	0	0	0	0	0	0	0	0	0
1	72374028	T	G	1	12786-p1	SSC07045	male	male_male	Phase1	1	0	65	-0.477729	0.0648759	NEGR1	ENSG00000172260	374153	NEGR1	ENSG00000172260	374389	374389	-0.71802	-0.321703	NEGR1	ENSG00000172260	0	-0.597875	-0.128414	ATCTCAGCAAAGAGGAATGTTCTATACAACATTTTTGAATCTTCTCCAGCACAGCTTTCATTCTAACTTGATGCAAACATTTCCAAAAGTTTAATCACAATTACAAATCTGGATTATGGCAATGTCTGAATACAAACATTGAACAAAATCTAACAAATGTTCTGTCATTTAAAGAACTCCAGACAAACAGAAGAGTAGGAA	0	0	0	0	0	0	0	0	0	0	0	0	0	0	0	0	0	0	0	0
1	72483365	T	C	1	12377-p1	SSC03990	male	male_female	Phase1	1	0	58	-0.655402	-0.0282482	NEGR1	ENSG00000172260	264816	NEGR1	ENSG00000172260	265052	265052	-0.561329	-0.104881	NEGR1	ENSG00000172260	0	-0.608366	-0.0665644	CTATCAGTCCAACTGGCATTATACTGCAGAATCAGAGCTTTTCTTAAGACAGATGTAGTTGGTCTTTCTTGTAAATCTGTTACAATCCAATTATTTTTTTTTTTCAGAAAACTGGTTTTCTTTTAATTAGTCACAGTTTAAGAAAAAAAAAACTTTCTGAAACTACTTTGGAAAGTTGTTTTATACATCAGCACAAAAATA	0	0	0	0	0	0	0	0	0	0	0	0	0	0	0	0	0	0	0	0
1	72494694	C	T	1	12924-p1		female	female_female	Phase1	1	0	57	-0.549258	0.0907293	NEGR1	ENSG00000172260	253487	NEGR1	ENSG00000172260	253723	253723	-0.891845	-0.450324	NEGR1	ENSG00000172260	0	-0.720551	-0.179797	TCAATATACTGTTTAGTGAATGAACGACACAAAATACGCAAAAGAATTGAGCACTTGTAAAAATGAAAATTTAAGAATGATAGTGCGAATATATCTAAAACGCTAAAGGAAAAAGCATAATGGGTCAAATGACTGGTTAAACAAGATACCAGATCAACCAATTATTTAGATTAATATATAAAGATTGATTCTTAGAGTACA	0	0	0	0	0	0	0	0	0	0	0	0	0	0	0	0	0	0	0	0
1	73052541	G	A	1	11440-p1	SSC02495	female	female_female	Phase1	0	0	59	-0.762255	-0.158441	NEGR1	ENSG00000172260	304360	NEGR1	ENSG00000172260	304124	-304124						-0.762255	-0.158441	TTCATCTGTAAAATCAAGCAAATAATGCTAATCCTATACAATTTTTTTAGTAAGTAAAATGGTATTTATAAAGCATTTCTCTTAGAGCATGCAGAAGATGGATATTAAGTATCAGCTATCATCATCTTTATTATTGTCTGTGTAACTGAGATGCAGTTCTTTTTCTTTATTCACTAACCTGAGCAAGAAACTGGAAATAAC	0	0	0	0	0	0	0	0	0	0	0	0	0	0	0	0	0	0	0	0
1	73439983	G	A	1	14202-p1	SSC10728	male	male_female	Phase1	1	0	65	-0.970903	-0.428511	NEGR1	ENSG00000172260	691802	NEGR1	ENSG00000172260	691566	-691566						-0.970903	-0.428511	GATTGCTGAATATCCCATTTCTTCTCTTAACTGACTCTTTTTGTGGTTATTTGGTCCATGCATGTTTTTATGTATTTATTTTTCTTTAATTGTGGGTGGAGTTGACACTTTCCAAGTGAGTCTTGTATGTCTAAAATTGTGAAAGTATGTACATATTACTTCAAAAGTCACCAGATATTTAATACCTCTGGGCTTTTTTGT	0	0	0	0	0	0	0	0	0	0	0	0	0	0	0	0	0	0	0	0
1	73483961	T	A	1	14370-p1	SSC11348	male	male_female	Pilot	1	0	54	-0.84577	-0.203371	NEGR1	ENSG00000172260	735780	NEGR1	ENSG00000172260	735544	-735544						-0.84577	-0.203371	GAAAATTATAATTTAATTTGTCATATATGTTTTTATTTAATGTATATTCTGTGACAGCAAGTGGTAAATTGAACTATTGTCTAAAGCTATACATCAGAAGTCATTATCTTTTGGGTTTTTGTAGTATTTTTAACAGGACATTTTGGATATGTCATGCTAGTCTGATTGTCTGACTTTTTATTTCTCTTAACTCTTGTTCAT	0	0	0	0	0	0	0	0	0	0	0	0	0	0	0	0	0	0	0	0
1	73835050	T	C	1	12871-p1	SSC06434	male	male_female	Phase1	1	0	66	-0.705787	-0.169382	LRRIQ3	ENSG00000162620	828810	LRRIQ3	ENSG00000162620	828821	828821						-0.705787	-0.169382	ATCTAAAAAATTTGACAGGTGTCAAATAACTATAGCATCTTCTCCATATTTATGTCCAATGAGAAGTTAACATAAGAAATGCTTCATTAGTGTGCCCTTGTAGTCATTGTATTAGTTTGCAATCTTTCAATTTGCAGTTATGCAGATGTATCATGTGTAATGGGCTCTATTCAGCAAGCTATTTTCTTTATTGGTTGCTTC	0	0	0	0	0	0	0	0	0	0	0	0	0	0	0	0	0	0	0	0
1	74165576	T	A	1	14360-p1	SSC11642	female	female_female	Phase1	1	0	88	-0.447909	-0.46834	LRRIQ3	ENSG00000162620	498284	LRRIQ3	ENSG00000162620	498295	498295	-0.238053	-0.0508694	RP4-788P17.1	ENSG00000223479	1	-0.342981	-0.259605	GCTACTTTGTGGAAAAATGGAGAGAAGAGAAGACTACAGTGATGGGACCAGGTACTATATCCAGTGGTATTTTTCTTGGGAGGTGCTGGAGTCAACCTACTGTTTCCAATACACTTCTTAGTAAGATTAAGAGAAATGGCAATCAAATTATGGTCAGACCAGAGTCATGATGTCATGGTGAGAGGGTAGGGAGGGGATGGC	0	0	0	0	0	0	0	0	0	0	0	0	0	0	0	0	0	0	0	0
1	74231784	A	G	1	13997-p1	SSC09784	male	male_male	Phase1	0	0	73	-0.654572	-0.236756	LRRIQ3	ENSG00000162620	432076	LRRIQ3	ENSG00000162620	432087	432087						-0.654572	-0.236756	TTCTCTCTCTCTCTCTCTCTCACCACATTACATAAGCCTTTGACGGGTGAAATTCTCTAATTTCTCACAGTAGACTACATACTCCAATTTATTCTCTATTAGTATCAGTCTCACATTTTGTCTTAATTCTCAACTGATTCAACACTATGGGAGTTATGGTGCTCATTCAAATTGTGAGCATTGTTGAGAAAGAGACAATCT	0	0	0	0	0	0	0	0	0	0	0	0	0	0	0	0	0	0	0	0
1	74234217	G	C	1	11214-p1	SSC02800	male	male_female	Phase1	1	0	61	-0.804428	-0.209221	LRRIQ3	ENSG00000162620	429643	LRRIQ3	ENSG00000162620	429654	429654						-0.804428	-0.209221	CCAAGAAAGTGTTGACACATTGAAGTTGTCATTAATGTGGAGTGAGTGCTCAAGATTTTGGATTCATTCAGTATAATCATAATACTGAAGACTTCAAAAAGTTCTATACTTGGGAGACGGAGTTATATTTGCACAGTTGTTTTCCCCAAACTTATATATACACAATTCTTTACTATATATGACTAACATAAATTAAAATAA	0	0	0	0	0	0	0	0	0	0	0	0	0	0	0	0	0	0	0	0
1	74294988	G	C	1	13947-p1	SSC10211	male	male_female	Phase1	0	0	79	-0.616467	-0.3535	LRRIQ3	ENSG00000162620	368872	LRRIQ3	ENSG00000162620	368883	368883						-0.616467	-0.3535	ATGGCCTAGTCGTTGTGATACAGTGCCTTTCCAGAGAGCCAGAATTCCCTCCTCCTAGATTCCCAAATCCTACTTTGTTATGACTGGGATGGAAATTAGAGAAAATGTCAAACTATATAAGGACATCTACTCATTTTACCTTCAACAGACTTATCTGCCATAAAGTTTTTTTAATGTTTGGGAGTCATTTGCTGTGCCTAG	0	0	0	0	0	0	0	0	0	0	0	0	0	0	0	0	0	0	0	0
1	74335451	G	T	1	13577-p1	SSC08407	male	male_female	Phase1	0	0	63	-0.548462	0.0164078	LRRIQ3	ENSG00000162620	328409	LRRIQ3	ENSG00000162620	328420	328420						-0.548462	0.0164078	AAAGTATTTGTTAAAAAAAACTCTCCTTTGTTTTTCAACCCTAGATTGAGGACAAATTAAAATTTAGGCAAATAAAGGTAAAAAGATTACCTATATTTATGATAAATCTATAGTGATGACCATGGCTTGCTGATTATACTCTATCCCAGACCTAAACTGACCCTCTGAATTGTTAACAGCATTGTACAATAGCCTACTTAC	0	0	0	0	0	0	0	0	0	0	0	0	0	0	0	0	0	0	0	0
1	74335452	A	T	1	13577-p1	SSC08407	male	male_female	Phase1	0	0	63	-0.489313	0.0755847	LRRIQ3	ENSG00000162620	328408	LRRIQ3	ENSG00000162620	328419	328419						-0.489313	0.0755847	AAGTATTTGTTAAAAAAAACTCTCCTTTGTTTTTCAACCCTAGATTGAGGACAAATTAAAATTTAGGCAAATAAAGGTAAAAAGATTACCTATATTTATGATAAATCTATAGTGATGACCATGGCTTGCTGATTATACTCTATCCCAGACCTAAACTGACCCTCTGAATTGTTAACAGCATTGTACAATAGCCTACTTACT	0	0	0	0	0	0	0	0	0	0	0	0	0	0	0	0	0	0	0	0
1	74464134	G	C	1	13952-p1	SSC09872	male	male_male	Phase1	1	0	70	-0.636966	-0.173672	LRRIQ3	ENSG00000162620	199726	LRRIQ3	ENSG00000162620	199737	199737						-0.636966	-0.173672	CTAAAGTGAAAATATTTATTAACATTCAAGTTGAATAAAAAAGGATGTTTAGAGCCTATATCAAATAAAAATGCGTTGCAAATAAGAGTTCCATGACTCTGTCTTGGGGCTTGAGGAGCACTTACAGAAAGACTGCCTTCTTGAATGTTAGGGGACACTGTTTTAGTTACAGTAACTGTCTTGCCATAAGCTTGAATATGT	0	0	0	0	0	0	0	0	0	0	0	0	0	0	0	0	0	0	0	0
1	74764105	G	A	1	12804-p1	SSC06095	male	male_female	Phase1	1	0	52	-0.675873	-0.0217255	TNNI3K	ENSG00000116783	63034	TNNI3K	ENSG00000116783	63020	63020	-0.460471	0.0203103	FPGT-TNNI3K|TNNI3K	ENSG00000259030|ENSG00000116783	0	-0.568172	-0.000707602	GTGTAAATAGTAATGAATGATTGCAGTAAAGTTGTAAGAGCTCTTGGTTACTTATATGAATATATAGGTAAGCATTTTAAAATAAAGAATTGTCATTTGTGTATGTCCGATTTAAGTATAAATGTTTGCACAACTGCAAATTGATAATTGAAATTTTTATCATGATATAAAAATTACACTGATCTTTTGGTCACTCAAATT	0	0	0	0	0	0	0	0	0	0	1	1	0	0	0	0	0	0	0	0
1	74795771	A	G	1	11497-p1	SSC01991	male	male_null	Phase1	1	0	66	-0.724727	-0.188329	TNNI3K	ENSG00000116783	94700	TNNI3K	ENSG00000116783	94686	94686	-0.449508	-0.0505773	FPGT-TNNI3K|TNNI3K	ENSG00000259030|ENSG00000116783	0	-0.587117	-0.119453	TGTGTAATATTTGACCAACTGAAGAATAGACAGTACATTAGCAAAGTCCACAATGAAAATGAACACATTTGAAGGAAATTATTTCAATGTGTTGAACAGAAAAGAGAGACTCGAAGACAGGTATTTAGGAGAAGAAATTGGAAATATTAACAAGTTTGTTGTGAAAGGTAGCAAAATATGCTTCCCCAAAATAGGCTACTT	0	0	0	0	0	0	0	0	0	0	1	1	0	0	0	0	0	0	0	0
1	74983773	A	G	1	11002-p1	SSC03070	female	female_male	Pilot	1	0	92	-0.483657	-0.639417	LRRC53	ENSG00000162621	5475	LRRC53	ENSG00000162621	5475	-5475	1.09734	1.21384	FPGT-TNNI3K|TNNI3K	ENSG00000259030|ENSG00000116783	0	0.30684	0.28721	CAGCATACGGTGGGAAGTCATTCAAAGTTTTTGAGCAAGCGATGACCTCGCCAGAATAGCACTTTTAGGAGATTAATAGGGCAGCCGTGTGCAGGTTACTAGAGGACAGATGGTGGACCAGGAGGTTCCCAGGTAAGTCAAGAAGAAGCAAAGAAATGATAATAGATGTTGAGAAATATTGGCCCAGTGGAGTAGATGGAG	0	0	0	0	0	0	0	1	1	0	1	1	1	1	1	1	1	0	0	0
1	75037957	T	C	1	11625-p1	SSC03013	male	male_male	Phase1	1	1	94	0.982728	0.753649	LRRC53	ENSG00000162621	59659	LRRC53	ENSG00000162621	59659	-59659	-0.0952743	-0.00266999	ERICH3	ENSG00000178965	0	0.443727	0.375489	CCCTCCTCCTTCTTTCCTCAGAGCTGTTATGTTTTCCAGCGACTTTTCAAATCCAGGCGTTGCTTCAAATATGGGAACCACTGTCTCTTTTAGTGAATCTTCTCCTAGAAGCCCTGGATTGTCAGACAACTCAGAAGCCTCCACAGGTGCTTCGTTCTCAGCATCAGATCCCATTTCATTTGGGGGAGCTTTTGTCTCTTC	0	0	1	0	0	0	0	1	1	1	1	1	1	1	1	1	1	1	1	1
1	75091514	G	C	1	13831-p1	SSC09785	male	male_female	Phase1	1	0	87	-0.874782	-0.885145	ERICH3	ENSG00000178965	47842	ERICH3	ENSG00000178965	47908	47908	-0.401831	-0.236049	ERICH3	ENSG00000178965	0	-0.638307	-0.560597	GCTATATTCTCATTTAGAGGCAGGACAAGTATATAGATGATTGCAATAGTTCCATTAAAAGATTAGTTATCAAGCCCCTGAACTAGAGATGTAGCAGTAAGGATGAAAAAGGATTATCAGGTACATGAGCCACTGTTCAGGTGGCATCTAGAGCTGTGCCATCCAGGACAGCAGCCACTTCTCCCATTTGGATGCTGGGCA	0	0	1	0	0	0	0	1	1	1	1	1	1	1	1	1	1	1	1	1
1	75182176	A	G	1	12724-p1	SSC05468	female	female_male	Phase1	1	0	96	-0.623896	-0.912513	CRYZ	ENSG00000116791	16556	TYW3	ENSG00000162623	16660	-16660	-0.442284	-0.439994	CRYZ	ENSG00000116791	0	-0.53309	-0.676253	ATAACACTCAGCCTGGCCTTCCATGCTGCTGTCCTTTACCATCTTCTAGTCACTGAAGACTAAGACCTGGCACATAGGCTTTCTCTCCCACCCCAAATCCAGCTCCAATCAAGGAGACACTGCATTCCCCAGAAAGAAAATCAAGCATCACAGTTCCTGAATTTTCCTCCACTTATAGCCACTCTCTCCCAGGGCTTAACT	0	0	0	0	0	0	0	0	0	0	0	0	0	0	0	0	0	0	0	0
1	75311867	T	C	1	14109-p1	SSC10566	male	male_female	Phase1	1	0	70	-0.915337	-0.452152	TYW3	ENSG00000162623	113031	CRYZ	ENSG00000116791	112775	-112775						-0.915337	-0.452152	CATATTGTTCTTTATGATCAAATATATGAATAGAATATTCTAGAGGATGTGCCTTAAATTAAGAACATTTGACAGTCCTTAGTGGTACAGACTCCCTGTTTACTGTAAAATGCCCCAGCTATCAACTCAAAGGCCAATCTATATTATAGTAAAGTTGCAGTAGTAGGAATAGTAGTTGTAATTGTAATAGCAGCACCCACC	0	0	0	0	0	0	0	0	0	0	0	0	0	0	0	0	0	0	0	0
1	75375746	G	T	1	12937-p1	SSC06286	male	male_male	Phase1	1	0	60	-0.578192	0.0219104	TYW3	ENSG00000162623	176910	CRYZ	ENSG00000116791	176654	-176654						-0.578192	0.0219104	TACTGGAAGGCTGTTTTGTGTTTTTGAATAGCTGAAAATATACTGCCTATTTCTAAATTGCAATTAACTATTGTTTTCTTAGGCATGAGTCATTGAATTTGGTCATATGCCACCTCTGAATTCATTGATATAAATTTGTATTCACAAATATTAATAGCAGAATATAATCCACAACCTTTATCCACACAAATTGCAGTAAAT	0	0	0	0	0	0	0	0	0	0	0	0	0	0	0	0	0	0	0	0
1	75964124	A	G	1	14154-p1	SSC10708	male	male_female	Phase1	1	0	56	-0.736984	-0.0775505	SLC44A5	ENSG00000137968	112639	SLC44A5	ENSG00000137968	112677	112677	-0.552636	-0.0936428	SLC44A5	ENSG00000137968	0	-0.64481	-0.0855967	GAACCAACAATAAACCTTCATAACAAAACTACTGGAGTAGCAGCACAACCTTCCTAAAATTTGATATTACTTCAGTCCATTTAATCATAATTTCCTTTTTACAAATTCTAACCTTATGTTGCATTCTTTAAAATGCATAGGAAAATATGGTACTCATTCAACTGTCTTAATCTATTTTCTTTAACATAATAGCAATTTTTA	0	0	0	0	0	0	0	0	0	0	0	0	1	1	0	0	0	0	0	0
1	76034514	T	A	1	14146-p1	SSC10730	male	male_female	Phase1	1	0	71	-0.55521	-0.105799	SLC44A5	ENSG00000137968	42249	SLC44A5	ENSG00000137968	42287	42287	-0.596569	-0.226685	SLC44A5	ENSG00000137968	0	-0.57589	-0.166242	GTCTTCCTTACCTACATCATTCTATTCCTCACAAGAATAGAACATCCTAAAGCACAACGTTTTCTCATAAAGATGCTTTCAATTTCCCTTCACAGAGGAATCTAATGGCTCCCATTTGCTTCCACATCAAATCCAAATTCCTGATTATATGAATCATTTATCACCAATCTCCATCAATATTTATATGAGCATCTCCTTACA	0	0	0	0	0	0	0	0	0	0	0	0	1	1	0	0	0	0	0	0
1	76672121	C	G	1	14161-p1	SSC10584	male	male_female	Phase1	1	0	85	-0.518633	-0.41975	ST6GALNAC3	ENSG00000184005	131690	ST6GALNAC3	ENSG00000184005	131717	131717	-0.300626	-0.0742878	ST6GALNAC3	ENSG00000184005	0	-0.40963	-0.247019	TGACCATTAGAGTTAGTTCTGGATTCAAATCCCAACTCTGCTGCTTTCCACTTGTACAGATTAGGCAGTTGACAATATTTCCTAGCAGAACTAAATACATCCACATCTTTCAGAGATGTGAGGAATTGCACTAATGATCACAGCTGGAAAAATGCTGTTGGAGTTGGGCGGATCATGAGGTCAGGAGATCAAGACCATCCT	0	0	0	0	0	0	0	0	0	0	0	0	0	0	0	0	0	0	1	0
1	76775946	T	C	1	13523-p1	SSC07999	male	male_female	Phase1	1	0	74	-0.325063	0.0613738	ST6GALNAC3	ENSG00000184005	235515	ST6GALNAC3	ENSG00000184005	235542	235542	-0.479111	-0.163384	ST6GALNAC3	ENSG00000184005	0	-0.402087	-0.0510053	AACAAGCTACCAAATGACGATTAAGAAAAAGGTTCTTACCTGTTTACTTAATGGGTGACTGGCCTCTTTGCTTTTATTTAGCCATCTGTTCTGGTCTATGTCCCTTTAAACTTGTAAGATCCATCACTTCATTAAACTGTTACCTTGACACATTGCAATGTTGTGGACATAATGATTCCACAGAGGAGCAAATTAAAACAG	0	0	0	0	0	0	0	0	0	0	0	0	0	0	0	0	0	0	1	0
1	77038899	G	A	1	12078-p1	SSC03846	male	male_female	Phase1	1	0	96	0.312723	0.0247552	ST6GALNAC5	ENSG00000117069	294266	ST6GALNAC5	ENSG00000117069	294227	-294227	0.220691	0.223719	ST6GALNAC3	ENSG00000184005	0	0.266707	0.124237	TGCTGAAGGCAGTGCTGAACAAACCTCTGAAGTCACTTAGCCATGTCTTTTCCAGGGGGCATGCAAGGCGACTGCTGATTTCTACAGACACTTTTTAAGCGATTACCAGTGCTGGCAAGTGGAACTACCTTTCCGGTCCTCTTACAAGCATCCAGTCACTTGCTGAAATGTCATAAGCGATATAAACCTGCTGACAGGCCA	0	0	0	0	1	0	0	0	0	0	0	0	1	1	1	0	1	0	1	0
1	77050121	T	C	1	14236-p1	SSC10722	male	male_female	Phase1	1	0	75	-0.658174	-0.275678	ST6GALNAC5	ENSG00000117069	283044	ST6GALNAC5	ENSG00000117069	283005	-283005	-0.353987	-0.0468837	ST6GALNAC3	ENSG00000184005	0	-0.506081	-0.161281	TAAACGCTGAATGAATGAATATGTTGTAAGCCTGTTGATCCATGAATTCACTAATAAGCATCTGTGATGCAAAGCCCAATTCCTCCTGCTGCAAATCATGTCTGTCAATCTTAATGTGTACAGAAAATGTTTTTTAAAGCCATGATTTCATAATTGTAGGGTTCCAGGAAAACATCCTCTTGGGAGAGTCAGCAGCATTAA	0	0	0	0	1	0	0	0	0	0	0	0	1	1	1	0	1	0	1	0
1	77134421	C	T	1	11012-p1	SSC00827	male	male_female	Phase1	0	0	63	-0.662731	-0.0979148	ST6GALNAC5	ENSG00000117069	198744	ST6GALNAC5	ENSG00000117069	198705	-198705						-0.662731	-0.0979148	TAGATTATCAGACAGCAAGAGTTAGAAATATAAATCTTGTGTCTTCAGATAGCCATGTTCCTATTAAAATGCAATATAAAGTATTGATAAAATGAAATTCCAGTTTGGGAACTGCTAGGTGCCTAACCTTTGCCCTGAAGAGTATTTTTGGGAATAGTATCAATTTATAATAGTGATGGTATAAACCCTTTATCTTCTAAA	0	0	0	0	1	0	0	0	0	0	0	0	1	1	1	0	1	0	0	0
1	77265742	G	A	1	14629-p1	SSC12631	male	male_male	Phase1	1	0	85	-0.233123	-0.134104	ST6GALNAC5	ENSG00000117069	67423	ST6GALNAC5	ENSG00000117069	67384	-67384						-0.233123	-0.134104	CTAGAGCAAATCTAAAGCCCCTGGAGAAAAGAATGTTTTATTCTTCACCAAAATCTCCTGTTGGCTGGACAAGCCACATGACCAAGAAACTGTGACACCTGCCAAAGCGAAGAGGAGCTCCTTTCTCTAATTTGCACAAAATTACAGTCTAGGCAGACTGCATGCCAGAATATGAAGAATATTCTGAGTGTAGAATGGACA	0	0	0	0	1	0	0	0	0	0	0	0	1	1	1	0	1	0	0	0
1	77459508	T	C	1	14123-p1	SSC10598	male	male_female	Phase1	1	0	73	1.09898	1.51745	ST6GALNAC5	ENSG00000117069	126343	ST6GALNAC5	ENSG00000117069	126382	126382	-0.480021	-0.142545	ST6GALNAC5	ENSG00000117069	0	0.309477	0.687454	GTTTAGCTTTCGGCTCTGGAAACACTCTTTGAATGCCTCCTTTGTGCAGATTTATCCAACTCTCTCCTCTTTCTTTCATTAAGCTTGCCCTGTAAAGCCATATTCCTTCTGTTTTCAATTGTGAATTTATTTCCTCTGGAGCTTTCTGACTTAGAATCTATTTGAACTTCTATAGAAACTTTGGTTGAAAAGGAAAAAAAG	0	0	0	0	1	0	0	0	0	0	0	0	1	1	1	0	1	0	0	0
1	77555460	A	G	1	11508-p1	SSC02393	male	male_male	Phase1	1	0	61	-0.674594	-0.0793184	PIGK	ENSG00000142892	129651	PIGK	ENSG00000142892	129655	129655	-0.4676	-0.0545897	PIGK	ENSG00000142892	0	-0.571097	-0.066954	AATCAAAACCATAAATGCATGGATTATTTTTTGCATTTAATTCTAATATTTCTTGATCCAATTTAATCAGCTTTGTATCCAAACTACATTTTCCTTTCATAAACTGCAAATGAATGTCTTTCGTAATTTTAAAATCCACATTATTTGATTTCTTTTTCTCACACAGGCTGCCTTTGCAGGATGGCATCATTATACCCTGTC	0	0	0	0	0	0	0	0	0	0	0	0	0	0	0	0	0	0	0	0
1	77993916	T	G	1	14410-p1	SSC12049	male	male_male	Phase1	1	0	86	-0.0481958	0.0336762	ZZZ3	ENSG00000036549	155167	ZZZ3	ENSG00000036549	155188	155188	-0.492087	-0.262816	AK5	ENSG00000154027	0	-0.270141	-0.11457	ACTCCTTAATGCCCTGCAGGGCCCTTCATTTGTAGCTCCCCTCCAAATTACAAGCAAGAAATTCATTTGAAATTTGACAAAGACAAATGCAGACATCTGATTTTCCCCAGAGATTCAAAGTAATCAGCTTGGTTGAAAGCATAGTATTTCCCCTAGTGCATCAGGCCTGCAACTATGTTTGAGGTCCATTCAAGCCTGGAG	0	0	0	0	0	0	0	1	1	1	0	0	1	1	1	1	1	1	1	1
1	78019994	C	T	1	12060-p1	SSC03987	male	male_female	Phase1	1	0	86	0.165618	0.247598	ZZZ3	ENSG00000036549	129089	ZZZ3	ENSG00000036549	129110	129110	0.612706	0.84292	AK5	ENSG00000154027	0	0.389162	0.545259	ACTGTTCACTGAAAAATCTATGTGCTTTCAGATCTCTACACCTTTGCCACCTTTATTATCTTCCAGTACATGTCTATTCTTCTAGGCCGAGCTTAACTGGCAACACCAAACTAAACTGAACAATCCTGACACCTGCTGAGAGGAGCTCATCCCCACTAAAAAGTGAGCTCAGATTTGGAATAGCATAGAACATCCAGGCTG	0	0	0	0	0	0	0	1	1	1	0	0	1	1	1	1	1	1	1	1
1	78107923	A	C	1	13444-p1	SSC07987	male	male_female	Phase1	1	0	62	0.276336	0.878301	ZZZ3	ENSG00000036549	41160	ZZZ3	ENSG00000036549	41181	41181	-0.0553224	0.383195	ZZZ3	ENSG00000036549	0	0.110507	0.630748	GAAAATAAATGTTATTTAAAATAAACTGACATGTAGGTATACAAACATTCCTTAAAGGTAAGCTTCTTAAAAACAGACTTGGTTGACGGTTACAAGTTGGAGAAATAGATCTACACACTTACATTGATGACCAAAAGCACCGTACAGAATTTTAAGTCATTTTAACCAGTTTATCAGTGAAAAAAAGGAGCTACAAAAGAA	0	0	0	0	0	0	0	0	0	0	0	0	0	0	0	0	0	0	0	0
1	78238861	C	T	1	13868-p1	SSC09284	male	male_male	Phase1	1	0	92	-0.69615	-0.852038	FAM73A		6448	FAM73A	ENSG00000180488	6448	-6448						-0.69615	-0.852038	TACATCTCAAGTTGGGGGACACAAAAGGGGGCCACAAAGGCTGATCATTCAAAATAAAACAAAATAAAAAAGTATTAAGGCAAAGATTAAAAAAATTTTGCGGCGGGGCACGGTGGCTCACACCTGTAATCCCAGCACTTTGGGAGGCTGAGGCAGGCAGATCACAAGGTCAGGAGATCAAGACCATCCTGGCTAACACAG	0	0	0	0	0	0	0	0	0	0	0	0	0	0	0	0	0	0	0	0
1	78311226	A	G	1	12041-p1	SSC04857	male	male_male	Phase1	1	0	49	-0.705191	-0.0317993	NEXN	ENSG00000162614	43083	NEXN	ENSG00000162614	42972	-42972	-0.910585	-0.416834	FAM73A	ENSG00000180488	0	-0.807888	-0.224317	AAAAATATTTTGCTAAGTGTTCATTGTACTCACTTTAAATTTATTGTTTAATAAAGTTTAATAAAAATTATTAAATACTTGTGGAAAACAAAATGCATGAATATACATGAAAAGGACTTACTATTCAAGAAATACCCTAAGAATGCTTCCATGGTATAAATGTATGGTCTCAGAATGTGAATGTTCCAAGATAAATTATTT	0	0	0	1	1	1	0	0	0	0	0	0	0	0	0	0	0	0	0	0
1	78523256	A	G	1	11027-p1	SSC00542	male	male_male	Phase1	1	0	61	-0.725757	-0.130508	GIPC2	ENSG00000137960	11506	GIPC2	ENSG00000137960	78030	78030	-0.00831772	0.405111	GIPC2	ENSG00000137960	0	-0.367037	0.137302	TCAGGGAATTTAGAATTACTGGTGGAATTTTAATTTTTCAAAAGAAATCACTGTGGAGATATTTCTTCCTGTTATGTGTATAAAGAACCAAATACAGGGAAGAAAGAACTAAAAACCCTGTAATAAAAGGTGTGTACCATGTCAAAAAAGTTTACTTTGATCATTTGTACATGTTATGAATTTATAGCTGGAAAGAGTGAT	0	0	1	0	0	0	0	0	0	0	0	0	0	0	0	0	0	0	0	0
1	78676190	A	G	1	12778-p1	SSC05849	male	male_female	Phase1	1	0	63	-0.644387	-0.0795623	GIPC2	ENSG00000137960	164440	PTGFR	ENSG00000122420	93378	-93378						-0.644387	-0.0795623	AAGTCAGTCTTAAATTTACATATATTGGATTCCAAGGCCCATGCTGTTTCACTAGGATAGCCTGCATGCAAAGACAAAGACCTTTATTTTTTCTCAAAATAATAGTGATATAGTCACAAACATGTCTATATCATTTTGCTATTTTAAAACCTCTGAGGGATGTCTTCTTATCTTATTAATGTCTATTTAACATTGAATTCC	0	0	1	0	0	0	0	0	0	0	0	0	0	0	0	0	0	0	0	0
1	79059193	C	T	1	11328-p1	SS0013018	male	male_female	Phase1	1	0	78	-0.630073	-0.326137	IFI44L	ENSG00000137959	26940	IFI44L	ENSG00000137959	26414	-26414						-0.630073	-0.326137	TGGCAATGAGCACTCTTAAAGGGTTGAAGTGCTGGTATGTTCTTACTGAAAGCTGAATGGGATAGACATGATAAGGATATTCTTTTAGAGGGTCTGCCCACTCTGTCTTCCTTGGTATTCCATATGTCTCTCAGTTGAGTTATATAGAGGTTTATAGGTAGATTGAAGAAGCAGTTCATGGATGTAAAAAAGTAAAGGTAC	0	0	0	0	0	0	0	0	0	0	0	0	0	0	0	0	0	0	0	0
1	79108849	T	A	1	12321-p1	SSC04755	male	male_female	Phase1	1	0	67	-1.04593	-0.518345	IFI44	ENSG00000137965	6667	IFI44	ENSG00000137965	6632	-6632	-0.416337	-0.0502479	IFI44L	ENSG00000137959	0	-0.731134	-0.284296	CAATAGTTATCCACATTCTGACAGTCTAATTTAGTTTTAATCAGAATTATACTCATCTTTTGGGTAGTCATAGATATTAAGAAAGCAAGAGTTTCTTATGTCCAGTTATGGAATATTTCCTAAAGCAAGGCTGCAGGTGAAGTTGTGCTCAAGTGAATGTTCAGGAGACACAATTCAGTGGAAGAAATTAAGTCTTTAAAA	0	0	0	0	0	0	0	0	0	0	0	0	0	0	0	0	0	0	0	0
1	79119971	C	A	1	14009-p1	SSC10360	female	female_female	Phase1	0	0	61	-0.845986	-0.2508	IFI44	ENSG00000137965	4455	IFI44	ENSG00000137965	4490	4490	-0.111188	0.302147	IFI44	ENSG00000137965	1	-0.478587	0.0256733	ATTCAGCCAATTATTCGACAACTTCTAATCTACATTATTCTTTGATTATTTCCCCAGATTCACTGGATGAAAGAAAGATAAAAGGGGTCATTGAGTAAGTCAATGTTTTTAAGATTCTATTACTCTCTTCATTATCTTTGACTTATTCTATGATAGGTCTCATCAATATAATTGGCAACACATATTATCACACATAACTTG	0	0	0	0	0	0	0	0	0	0	0	0	0	0	0	0	0	0	0	0
1	79133198	A	G	1	11002-p1	SSC03070	female	female_male	Pilot	1	0	77	-1.1893	-0.851797	IFI44	ENSG00000137965	17682	IFI44	ENSG00000137965	17717	17717						-1.1893	-0.851797	ACGAAAACACTCTTAACAGTTTCTGTATTCTGTAGTACCAAGTAATTGCCAGCTCAGAAAGAAGATCCTAAAATTTTCTCCCACTGGAAAGGAGAATGGCATTGAAGCCAAGCTACAAGATTAGGCCAAGAACTCTGCTTAGGTTATTTACTGAAAAGACATCAATTACCCTCGATGACCTACCTTTATATTAACTGGTTG	0	0	0	0	0	0	0	0	0	0	0	0	0	0	0	0	0	0	0	0
1	79244863	G	A	1	12852-p1	SSC06607	male	male_male	Phase1	1	0	53	-0.725054	-0.0482939	IFI44	ENSG00000137965	129347	IFI44	ENSG00000137965	129382	129382						-0.725054	-0.0482939	AATATTTTTGCCCATCATTCAACATATAATCTTGTTTTATGTATGTTTCTGTTTAAAGACACTTTAATATGTGTTTCTGACAAATAATTAATTACAGGCAGTATTTTTAAAAAATAATAAAACATCAAACAAGAAGAGTATAAAATTTTCCTGACACTGAGTAACATGACCATAAATTCCTTTGGCTTTCAGTCTTACAAC	0	0	0	0	0	0	0	0	0	0	0	0	0	0	0	0	0	0	0	0
1	79367812	A	G	1	14522-p1	SSC12727	male	male_female	Phase1	1	0	67	-0.745708	-0.217994	ADGRL4	ENSG00000162618	104576	ADGRL4	ENSG00000162618	104591	104591	-0.348014	0.0181233	ADGRL4	ENSG00000162618	0	-0.546861	-0.0999354	TATATCACAAAAGGAGAAAAATTTTAATAGATTGCTCTGGGATAGTAACAGTATCAAAAAATGCAGTAAACTCTTGAGATTTATACTTTAGAAAACAGCAATGTTCTTCTACCAGGCATTGACTGCAGAGGAACCCAATTAGATGAATAATCGCTCTGAGATAATGTGGCATTCTGCATGTACTTCAAAACTACTGTTATA	1	1	0	0	0	0	0	0	0	0	0	0	0	0	0	0	0	0	0	0
1	79521237	G	C	1	14178-p1	SSC10589	male	male_female	Phase1	0	0	97	0.0206455	-0.343731	ADGRL4	ENSG00000162618	48849	ADGRL4	ENSG00000162618	48834	-48834	-0.512399	-0.529206	PSAT1P3	ENSG00000230787	0	-0.245877	-0.436469	AACATTCGTCTGGGCACCAGCAAAAATCACACCAAACTTGGACATCCACTGGCTTGGACAGGAAGTTTGAGGACATGTCACAAACCAGTACTGCTCCCTTGACATAGGGTATAAAGTCAAACTCCACACCATGCACCACCTCATTTGCGCAATAATACACATAGGAGGCATCCGGGTTGAGGTTCCAGGTGCTTGGATCTG	1	1	0	0	0	0	1	0	0	0	0	0	0	0	0	0	0	0	0	0
1	79804165	A	G	1	13424-p1	SSC07950	male	male_female	Phase1	1	0	77	-0.602184	-0.264448	ADGRL4	ENSG00000162618	331777	ADGRL4	ENSG00000162618	331762	-331762						-0.602184	-0.264448	TATGCAATATGAGGAAGCTATGCAACAGGGACCAGTAAACAGTGTATGGTTGTCAAGAGCCACCATAGTAATGGGAGTGCAGATCTCCTCCAAATTCTTTATATTATACACATTGGTATAAACATGTCAGTCTTTTCTAAAATGCATGTTGTTGGCAGCTAAGAGAAATGAGAAAACAGGTGATTCATCAAAAGACTTGCC	1	1	0	0	0	0	0	0	0	0	0	0	0	0	0	0	0	0	0	0
1	80057410	G	A	1	11726-p1	SSC05630	male	male_male	Phase1	1	0	78	-0.108051	0.1961	ADGRL4	ENSG00000162618	585022	ADGRL4	ENSG00000162618	585007	-585007						-0.108051	0.1961	CTAGGAAGCATCGGAACTTAGAATCGTCTCAGAGAAAAACGATTTATTTAAATTTCTCAGCAGCTAGAAGTATCTGCTTAGCATGTTAAGAATGCAGACCGTGTCAGGGAATTAGAAAAATGACTTGTTATGTCAATGAATCTCAGAGCACTGGATTGGCTAGAGCAATGCTAGTCTTAGAAACTTGTTCAGTTTCTCTCC	1	1	0	0	0	0	0	0	0	0	0	0	0	0	0	0	0	0	0	0
1	80068549	C	A	1	12321-p1	SSC04755	male	male_female	Phase1	1	0	63	-1.03811	-0.473474	ADGRL4	ENSG00000162618	596161	ADGRL4	ENSG00000162618	596146	-596146						-1.03811	-0.473474	TCTCTTTAGACATCATCCATTGCATTTTGGTGTTCTCAGTTTATATTGTTTATATTCATTTCCTCTCTGTGCATTCTCAATTTTTCCTAGGACTTCAATTCCTATTATAAAATATTTTGATGATTTTCAATTATACTCGTCATTCTGTTGAGTGCAAGGTATTTATCAGTTTGCCCGCTGAAGAACTATACAAAAATACTG	1	1	0	0	0	0	0	0	0	0	0	0	0	0	0	0	0	0	0	0
1	80202588	G	A	1	13583-p1	SSC08151	male	male_female	Phase1	1	0	70	-0.739664	-0.27641	ADGRL4	ENSG00000162618	730200	ADGRL4	ENSG00000162618	730185	-730185						-0.739664	-0.27641	CCAAATGAACATTTCTCATTTTCTTCCACAAAAGTACTTATTTATCGATTAAAGCCAGTTGCATTTTAAAAATATGCCCTCTCATTTCTTCTGCCACATCGCTCACTCCAATCTGAGGTCCTTTTGTTACTAAGAGTTTTAATGCTGGTTTCAAGTATAAGGAAGAAAAAATTACTCCATTACCTTATTAGGGTCTCCAGT	1	1	0	0	0	0	0	0	0	0	0	0	0	0	0	0	0	0	0	0
1	80228271	G	C	1	12852-p1	SSC06607	male	male_male	Phase1	1	0	60	-0.777137	-0.177143	ADGRL4	ENSG00000162618	755883	ADGRL4	ENSG00000162618	755868	-755868						-0.777137	-0.177143	TTTGCATAAAAATAGTACTCAATACTCAATAATTTTTTATTGAATGAATAAATAAGAAAAAGAAAACAAAGTCAAGACAGAAAGCCTGAAAACTCTTACAGAGATATTGAAGCTGCTCAGACATCTGTTCATTATCTTTTCAGATTCAAGCATTTAACTTTGAGGAACTCTGCCATAGGAAATCCCAGAAGAATCATATTA	1	1	0	0	0	0	0	0	0	0	0	0	0	0	0	0	0	0	0	0
1	80375901	T	C	1	14521-p1	SSC12364	male	male_male	Phase1	1	0	60	-0.725396	-0.125374	ADGRL4	ENSG00000162618	903513	ADGRL4	ENSG00000162618	903498	-903498						-0.725396	-0.125374	GGTTAATACACATGGTTTTGAGGTACTTTAGCTACTTATGTGCTGAATCTTTTATTCCCATCTTATTTATTTCATATCTACTATGTACAGTAAAGTGTGCTAAGAAAACCAATTTTGTGTTTCCATAATAAACATACAGTATCACCTAAAAAAAATCATGGAATAAAATCATAGTTGTACACCTTTCCTTAGCTGTTCAAT	1	1	0	0	0	0	0	0	0	0	0	0	0	0	0	0	0	0	0	0
1	80402454	A	T	1	12445-p1	SSC05300	male	male_male	Phase1	1	0	67	-0.500653	0.0271653	ADGRL4	ENSG00000162618	930066	ADGRL4	ENSG00000162618	930051	-930051						-0.500653	0.0271653	GGGTCGAGTTTTGCCGAATAAAGTTTGAAAGAAAATCATTGAAGAGGTGAGGTTAATTAAAAGTTAGTACCAAAAATCTATTTACCTAAACATGGGATGGAAAGAGTTCACTAAATGTAGGTAATAAGAAAAAGTGTGCAATCTACAACAGTAGCTAAATTAGAGAAGAACAAAGTTTATACTGGAAGTCAGGAAACAGGT	1	1	0	0	0	0	0	0	0	0	0	0	0	0	0	0	0	0	0	0
1	80555887	A	G	1	11118-p1	SSC02015	female	female_male	Phase1	1	0	56	-0.961586	-0.302321	ADGRL4	ENSG00000162618	1083499	ADGRL4	ENSG00000162618	1083484	-1083484						-0.961586	-0.302321	TTTAATAATTATTATTCTTCCAATCTATGAATATTAAATATCTTTCCTTTTGTGTTCTTTTTTTAAACTTGTGAAGTGTTTTTAATAGCAGGTGTTTTCTATAGTATGTTGCTGGAAATCAAGAGGTTTATTAGCATGATACATGTTCAGAAATGAGTTAGACACTTGAAAAGTCTAAACACACTGATTTAGGAGTGCATA	1	1	0	0	0	0	0	0	0	0	0	0	0	0	0	0	0	0	0	0
1	80708556	A	G	1	12424-p1	SSC04859	male	male_female	Phase1	1	0	53	-0.798105	-0.121425	ADGRL2	ENSG00000117114	1063295	ADGRL2	ENSG00000117114	1063289	-1063289						-0.798105	-0.121425	CATACCATTATATTTGAACAGTTTTTATAGAACTTATTATTTTCTATCATAATTATATTTATGTATAATAATTTCTAAAAGTTTTATGCTTTTTCAGGCTAACATCTGTATATCTCTATCTACCTCATACCCCACATCACCTAGAACAGTGCCTTGGATATATTTTGGCTCTATAATGGCATATTTAAATGAATGTTTTAA	0	0	0	0	0	0	0	0	0	0	0	0	0	0	0	0	0	0	0	0
1	81164669	C	G	1	13924-p1	SSC10003	male	male_female	Phase1	1	0	68	-0.704835	-0.200613	ADGRL2	ENSG00000117114	607182	ADGRL2	ENSG00000117114	607176	-607176						-0.704835	-0.200613	TTAAATGTAAAGTTCAAATTAACATCATGATGATACACCTAAGTAGTGTTTTGCCAGAAGGTAAAGTTAGGGTACTCTTAATGAGTTTTAAATGCTGCATCCTCACACCACTGTAGTATTCACCAAAGAAGAATCCAGAATTAGGTGAGTTCTTGGATCGATTGTAAGGGAATTTAATTATTGCAGCTATTCCTAATTCAT	0	0	0	0	0	0	0	0	0	0	0	0	0	0	0	0	0	0	0	0
1	81258736	A	C	1	13237-p1	SSC07144	male	male_female	Phase1	1	0	81	-0.64038	-0.434673	ADGRL2	ENSG00000117114	513115	ADGRL2	ENSG00000117114	513109	-513109						-0.64038	-0.434673	GTACCTGTTTGCTTCATTGATGCCAGAGTGCCTTTCTGAATTGCGAATTTCATCATCTTACTTTATTCCTTGAAAGCTTCCACAACAACCCATTGCTTACACAGTCAAGTCTTATTTCTTAGCATTCACTGCTTTCACAGGCTGCCACTGGTTTTCTGTCCTGAGCTAGGACTACTCCTTGAGGTAATATATTAAATAGAC	0	0	0	0	0	0	0	0	0	0	0	0	0	0	0	0	0	0	0	0
1	81360707	C	T	1	11792-p1	SSC03788	male	male_male	Phase1	1	0	74	-0.384168	0.002246	ADGRL2	ENSG00000117114	411144	ADGRL2	ENSG00000117114	411138	-411138						-0.384168	0.002246	CTCTTTTTAAGAGTGCCAGATGCCATTAGGATAAAGATGACGATTTTGTGTGTGAGTGTTCAGCAAACAAAAGACCCTATAGTTAGTACAGCACACCAGTCTTAGAAAGCAATGGAAGATTATAAATGACTTTTTCCTTTCACATGTCCAGATTCCAAATAAGAGATTTCTTAAATGCTCTGGAGCTGGATCATTTTCCTA	0	0	0	0	0	0	0	0	0	0	0	0	0	0	0	0	0	0	0	0
1	81589055	G	T	1	12358-p1	SSC04592	female	female_male	Phase1	1	0	60	-0.725113	-0.125091	ADGRL2	ENSG00000117114	182796	ADGRL2	ENSG00000117114	182790	-182790						-0.725113	-0.125091	TTGTTAACCTTAAAGTTGCAAGAAGAGTAAAAACCTCTTGAAAGTACCATAACTTTATAACTTCATTTTATTCTTTATTTCTTTGTAGTACTTAAGTAATGATTTTCTTGGTCGGTGGTAGCAGGATTTTTCTTATTGCACAAGCTTTCATGTAGATGAGACCCTTTTTATTCCTTAAGTGTCTTATTCTTTTTGAACTAT	0	0	0	0	0	0	0	0	0	0	0	0	0	0	0	0	0	0	0	0
1	81937133	T	A	1	13812-p1	SSC08627	male	male_null	Phase1	1	0	64	-0.225945	0.357163	ADGRL2	ENSG00000117114	165282	ADGRL2	ENSG00000117114	165288	165288	-0.28562	0.117826	ADGRL2	ENSG00000117114	0	-0.255782	0.237495	ATTTTTCATTCAGGAGATGTTTTAAATGGAAAACATATTAAGCTACCCCACATGCTTTCAATATAGTATATCTGTTATCAGCCTCTGTAGCCACTAGATGTCAATACAATGTTTATCTGGAAGGTTTAATAAGGACTCATTAGTATCCTATTTAATGATTAAATAACGTACTCCCTTTGCAAGGCATTTTAATATTGAAGG	0	0	0	0	0	0	0	0	0	0	0	0	0	0	0	0	0	0	0	0
1	81943681	G	T	1	11554-p1	SSC00011	male	male_male	Phase1	1	0	72	-0.553495	-0.116705	ADGRL2	ENSG00000117114	171830	ADGRL2	ENSG00000117114	171836	171836	0.504538	0.84984	ADGRL2	ENSG00000117114	0	-0.0244785	0.366568	CGATGTCATTCTGGCTGCAGCGTCATCTTGTGTGGCTCAGGAAGGAAGAGGGGAGAAAAGTGTGAACGGAACAAATGGCACACTGTGTTCCAAAACTGAAGAGAGCATTTTTTGTATATTTGAGAGTAATTTTTTTGCATTGTTTATTTTTGGGGGTTTTCTTTAAACATACACTTTAATGTATTGTCTTTAAAAAAAAAT	0	0	0	0	0	0	0	0	0	0	0	0	0	0	0	0	0	0	0	0
1	81988250	T	C	1	13239-p1	SSC07569	female	female_male	Phase1	1	0	80	-0.490647	-0.247044	ADGRL2	ENSG00000117114	216399	ADGRL2	ENSG00000117114	216405	216405	-0.425512	-0.140153	ADGRL2	ENSG00000117114	0	-0.45808	-0.193599	TCTTCTTCTCCATTTGGTGAGTGCACATGCACAGTTGGCTTATGTGGCATCTAGAGGGCCAGCAGCACATATCAAGGAGGTGTAGATCCCAGGATTGTCCTGTAGTATAGGTGATGCATAGCTTAAGAAGTTATGTTCTATATGTGGTTTAAGCTATACTTTTTCTGTCTTTAATATGTACTTGCTTGCTGATTTTTTAAG	0	0	0	0	0	0	0	0	0	0	0	0	0	0	0	0	0	0	0	0
1	82070410	A	G	1	14022-p1	SSC09205	male	male_female	Phase1	1	0	98	0.530239	0.221994	ADGRL2	ENSG00000117114	298559	ADGRL2	ENSG00000117114	298565	298565	-0.475771	-0.475864	ADGRL2	ENSG00000117114	0	0.027234	-0.126935	ATCAAGACAGTCATGGGCAAATCAAGAGAGCTGGCCACCCTACCAAGGGTATCCTTTTTGAGAGTCCAGGTACCATGTCAAATCTTGTCTTGCAGTGCTCAGAGAGTAGCAGCAGCATCTTCTCATCAAGAACACAGCACATTAGGATTCACCTGAGCCATGTGTGTTTGGCACTGGAGAGCTCTAGGTTCTCAGAGAGGG	0	0	0	0	0	0	0	0	0	0	0	0	0	0	0	0	0	0	0	0
1	82393566	A	G	1	13221-p1	SSC07185	male	male_female	Phase1	1	0	52	-0.67975	-0.0256076	ADGRL2	ENSG00000117114	621715	ADGRL2	ENSG00000117114	621721	621721	-0.399812	0.0811196	ADGRL2	ENSG00000117114	0	-0.539781	0.027756	GTTTAGCTTCCTAATGTTATGTTTACCTAGCAATTAGTTAAGCTCACAAATCATCATTAATAAATATTTAAAGAAAGCAAGACCCACTTTCCCTAGCTGTATAGAATAGAAATTTAGATGATAAAATAGCATTTCATTATAAAATAAAAAAAACTTTTTGAAAAGATTTGATTTAACATTCAACTCCATTTTTCTCTTGCA	0	0	0	0	0	0	0	0	0	0	0	0	0	0	0	0	0	0	0	0
1	82422069	G	A	1	11894-p1	SSC03389	male	male_male	Phase1	1	0	58	-0.667672	-0.0405263	ADGRL2	ENSG00000117114	650218	ADGRL2	ENSG00000117114	650224	650224	-0.493738	-0.0372093	ADGRL2	ENSG00000117114	1	-0.580705	-0.0388678	CCAGTTGAAAAATCATTAACAAAAAAGTGTAAGAGTGCCTAAATACCAGAATGTAGATTTTTTAAGTAATGAAAGTACTTGCTATGAAACTGTGGCAAATGCTTAATCGTTTTATATAATATGTTCCTAATGAATTTAAATTATTTTATGGAATGCATTCTCAGTCAGATATTTTAGCACACAGAACTTGAGTCAGATGTT	0	0	0	0	0	0	0	0	0	0	0	0	0	0	0	0	0	0	0	0
1	82434398	C	T	1	14489-p1	SSC12016	male	male_male	Phase1	1	0	70	-0.441966	0.0214039	ADGRL2	ENSG00000117114	662547	ADGRL2	ENSG00000117114	662553	662553	-0.193434	0.182002	ADGRL2	ENSG00000117114	0	-0.3177	0.101703	AAAAGTCAAAATGGCTTCTGGAATATGTCTCAGTATTCTTTCTTGTGATTAAGACAATGACAGCCAGAAGACAGAAATATTTTAAGAAGTGTAGCATTTCCGTCTCAGATCCGTAGTATGTGTCAACTCTCAATATGTAAGCATACAAAACCCCAAGGAGAAAATAAAAACTTAAAACTTGGCTTATGTGTTAGCTTGGAA	0	0	0	0	0	0	0	0	0	0	0	0	0	0	0	0	0	0	0	0
1	82461386	A	G	1	14586-p1	SSC12592	female	female_male	Phase1	1	0	78	-0.601873	-0.297925	ADGRL2	ENSG00000117114	689535	ADGRL2	ENSG00000117114	689541	689541						-0.601873	-0.297925	CCAAAATGTACTTTATACATATTACTGATGCCTTATACAACGTATGGGACCAATGGGAACTCCTGGAAGTTATCCAAGTTCATTTCAAGGCACTATGGCCACTGAGTTTTCAAGGCCAGCATAACATATCTCTGTCAGAGGGCATTAATAAGCTGTAAGTGCACCGTGTAATTAGGCTAATTAAATGTACTACAAGCATTT	0	0	0	0	0	0	0	0	0	0	0	0	0	0	0	0	0	0	0	0
1	82558496	C	T	1	13874-p1	SSC09431	male	male_female	Pilot	1	0	69	-0.422145	0.0805816	ADGRL2	ENSG00000117114	786645	ADGRL2	ENSG00000117114	786651	786651						-0.422145	0.0805816	CTGAGAACTATACTTTTTGAATACTTCAACATACTAGTGTCTTTTCGGTACTCAATTAGCATAATTTGACACAATTATAGGTATAAACATTTTATAGGCACTTGGTAGCAAGAGTGTTAAAAAAGGGTTGATCTCCATTCGCTTCTATTGGCAACATTCACCTAGTTCTAGAATGACACTTGAATGAGCACTGAAATATGC	0	0	0	0	0	0	0	0	0	0	0	0	0	0	0	0	0	0	0	0
1	82865772	G	A	1	14679-p1	SSC12779	female	female_male	Phase1	1	0	77	-0.53801	-0.200248	ADGRL2	ENSG00000117114	1093921	ADGRL2	ENSG00000117114	1093927	1093927						-0.53801	-0.200248	CAGTACATGTTTGTTGGATACATGAATGGTAAACACTGGACAACTACTTGGCAGTGTTGATGGGGAAGGGGTTCTTGTACTGCATGAATAATTCATCTTCGAGATCCCTAAAAATTGCCAGTATTCTATAAAATGCATCATAGAGAAATATAGTTCCTCCCTAAGAACCTTCAAAAACATATGACACACTCTTCACCCTCA	0	0	0	0	0	0	0	0	0	0	0	0	0	0	0	0	0	0	0	0
1	82879152	T	C	1	12014-p1	SSC04966	male	male_male	Phase1	1	0	51	-0.71645	-0.0391366	ADGRL2	ENSG00000117114	1107301	ADGRL2	ENSG00000117114	1107307	1107307						-0.71645	-0.0391366	AATAATCTTAACATAGAAAATAATTCATTCTAATGAAAAAGTTGTTTGGTATTGTTTGCTAATTAATTGTATCATGTGAAGTGATATATACCCTTTGAAGTTGAATAAGGAGAGTCTTAGTTATTAAGAAAAATAAAAGACATACTTCGGGACATACAATAATGAAGAAGGTAAAGTTGAATAGGATTTACTGAAAATAAA	0	0	0	0	0	0	0	0	0	0	0	0	0	0	0	0	0	0	0	0
1	83079505	C	A	1	12786-p1	SSC07045	male	male_male	Phase1	1	0	66	-0.639269	-0.102834	ADGRL2	ENSG00000117114	1307654	ADGRL2	ENSG00000117114	1307660	1307660						-0.639269	-0.102834	TAAAGATGAGTCAATATAGTTGTCAGGACAAAACTACTCTCCAGCCAAAATATTGGCATGTCTTTCACAGGTTTTGGTAGCTGTTTTTCTGATACTCTTTCATTTCTTTGATAAATTAGGCTGAGAATAAAGGATGAGGCTATTATATCATGATGCTTTATTGCTTGAATTCCACAAGATGATTTTTTCCTCTTATAAAAC	0	0	0	0	0	0	0	0	0	0	0	0	0	0	0	0	0	0	0	0
1	83460871	C	T	1	13218-p1	SSC07096	male	male_male	Phase1	1	0	79	0.237076	0.500397	TTLL7	ENSG00000137941	1003935	TTLL7	ENSG00000137941	1003962	1003962	0.174322	0.435674	LINC01362	ENSG00000230817	0	0.205699	0.468036	GGGTTCTCTCTGCTGGATGTTACAGGCAAAAACAGCAACTGTGAATAAGAGGGAAGATTTGGGCTATATTCCAGCTGATGTTAACACTACAGCATTTTCTCGACTGTCAGATTTAGGCTGGCAGTATTTCAAAGAATGCTTCTTTCTATACCTAAATACAATTTTGCTGATTCACAGGCAAAAGGATGTGTACATTAAGGT	0	0	0	1	0	1	0	0	0	0	1	1	0	0	0	0	0	0	1	0
1	83526939	G	A	1	11440-p1	SSC02495	female	female_female	Phase1	0	0	77	-0.483303	-0.145519	TTLL7	ENSG00000137941	937867	TTLL7	ENSG00000137941	937894	937894	-0.0166085	0.296915	LINC01362	ENSG00000230817	0	-0.249956	0.0756981	ACGTAATAAGGTTGCCTCATTATTTTGCAAATTTTGGCTGTGAGATGAATTCTTGTTGCAAAAACAGGAGGTTGAATTCCTGTGACCCCTTTTGGAGAACGAGTGAAAATTCCGTCTTGGACAGGCAACATTTTGAAAATAAGTGGGATCATTCATCCTCTGACTCTAACATCAATGGTGATTTCAACTGTTTTGAATGGA	0	0	0	1	0	1	0	0	0	0	1	1	0	0	0	0	0	0	1	0
1	83545754	A	C	1	11333-p1	SSC00314	male	male_male	Phase1	1	0	71	-0.248125	0.201404	TTLL7	ENSG00000137941	919052	TTLL7	ENSG00000137941	919079	919079	-0.44443	-0.0744459	LINC01362	ENSG00000230817	0	-0.346278	0.0634791	AGAGAAAAAAGTGCAGTCTCTCTGCAGCTAAATTTTTGCCAAGTATATATCAGTATTTGTGATCTGGATAGTTGGAGTGTTTTTGTTTAGAAAACACTGAAGATATTATGAATTTAGGAATGAGTAGGAAGGAAGTGTGTTGAATTAGCATATGCATGCTAACATCTGCTGGAGAGAGTACTGAGGATGCTCAAAATATCA	0	0	0	1	0	1	0	0	0	0	1	1	0	0	0	0	0	0	1	0
1	83646451	G	A	1	12492-p1	SSC04721	male	male_male	Phase1	1	0	78	-0.383717	-0.0796798	TTLL7	ENSG00000137941	818355	TTLL7	ENSG00000137941	818382	818382						-0.383717	-0.0796798	AACGGTCTCAATTTTAAGATTATTTATCTGTTTAGTAAGCTGTGTATTTAAAAATAATAACATTTATTGAGTTCATCCACTGACTGTCAAGTATCTCTGTGTGTCCACAGCATAGGCAATGTTAACACAGAGCTGGTGATAGCAGGAGACGGATCTGCAGAGACAAGCAAGGGTAGCTTCATCAAGGCAACACCCATTTCT	0	0	0	1	0	1	0	0	0	0	1	1	0	0	0	0	0	0	1	0
1	83722009	G	T	1	12498-p1	SSC04977	male	male_female	Pilot	1	0	69	-0.775965	-0.273384	TTLL7	ENSG00000137941	742797	TTLL7	ENSG00000137941	742824	742824						-0.775965	-0.273384	TCCAGGTATTCAATTTAGTCTTCGAGAATTAAGTCTTAATTATCTCAGTGATCATCTCACTGCCTCTGCATTCTCAATTTAGCAATTGATCACAGAGTGAGCACAACATAGCATTTGGACATAAAAATCAACTTTAAGTTTTGACTACAATCCACTCAGTGATTTAAGCATATACTGTGGTCTGAGTCCAAAAATATTTCA	0	0	0	1	0	1	0	0	0	0	1	1	0	0	0	0	0	0	1	0
1	84158870	C	T	1	11309-p1		male	male_female	Phase1	1	0	109	2.63725	1.8467	TTLL7	ENSG00000137941	305936	TTLL7	ENSG00000137941	305963	305963	0.182259	-0.181551	RP11-475O6.1	ENSG00000233008	0	1.40975	0.832574	CAGCTGTGCCTGCTCTGGGAGTCACTTTCACCTCCAGCAGGAAAGCAAACTGTTTTTGTGCCTGAGGGAAATTATGGAGCCTCACACTTTCATCCAGAGACGGACAAAGGGGAGGTCAGGTGCTGCATCTGCCAGAAATGGGGACGTGTGAAATGTGATTAACCCAAGGAGAAGCCACACAGAGCCCGGCTGGGGCCTCTC	0	0	0	1	0	1	0	0	0	0	1	1	0	0	0	0	0	0	1	0
1	84327029	C	A	1	14015-p1	SSC10335	male	male_male	Pilot	1	0	82	2.69827	2.86882	TTLL7	ENSG00000137941	137777	TTLL7	ENSG00000137941	137804	137804						2.69827	2.86882	GTACACCAAACGGTGTTATTGAATAGATGAAGATGATTACCACCTGGTAATGAGTTTCCTTAGTCCCGTTCTTATAGAACCTGAAACTCAACGCTAACCACCCCCCCCCCCCGACTTAGAATCACAAACTAGATAGAATCTTTCTGACAATCGGGTGAGTTGGGTTTAATATGCAATGAGGAAATTATACTTTACTCCAAA	0	0	0	1	0	1	0	0	0	0	1	1	0	0	0	0	0	0	1	0
1	84514928	A	G	1	13835-p1	SSC08955	female	female_female	Phase1	1	0	85	-0.477559	-0.378656	PRKACB	ENSG00000142875	28834	PRKACB	ENSG00000142875	28817	-28817						-0.477559	-0.378656	CTCCAGTGTCACAGAAGGCCCTAGTAGAAAAAGGAAGGAATCCTTAGACCTGTAGGAAAGACTGAAACTAATATCACTAGAATACCCTAAACAGCAGACCAGATCCCTGCCTCTTATGAGAAGAGAGTAGCCTCCCTTTAGCTAAAAATCTTTACAAGAGACTGACATGAGGCACACGCTTCAAAGATAATGTTTGTTGTC	0	0	0	0	0	0	0	0	0	0	1	1	0	1	0	0	0	0	1	0
1	84540500	A	G	1	12779-p1	SSC06612	male	male_female	Phase1	1	0	53	-0.614331	0.0625498	PRKACB	ENSG00000142875	3262	PRKACB	ENSG00000142875	3245	-3245						-0.614331	0.0625498	AATTACGCCCAACAAGAAAACTTTGTACTGTATTAGAATGATTTAAAACAATTATCATATTTGTAATTTATTGGCCATAAAATTACTTCCTCATTTTGGAAATATTACTTTGCTGTTTGCCTGGTATTTAATGTGGTATCTTTTGGTTTGGTATATACCATACAATAATAAAATATTAGACAACATGGATGATTAATTATC	0	0	0	0	0	0	0	0	0	0	1	1	0	1	0	0	0	0	1	0
1	84853679	A	G	1	11753-p1	SSC03474	male	male_null	Phase1	1	0	100	-0.177992	-0.657692	DNASE2B	ENSG00000137976	20457	DNASE2B	ENSG00000137976	10536	-10536	-0.427268	-0.525534	SAMD13	ENSG00000203943	1	-0.30263	-0.591613	TCAGATAAATCAGAAGTAGGTGTCAGAGCCCCATTGTGTAGAATGTAGGGAATGGTGCAGAGATCTCATACGGTAAAATACAAAGGGTGCTCTCTTCTGGAGAGTGGGCAGGTGGCTGAAAGGACAGGCTTTGGGCTCTGCAGTCAGGCAGCCCAGGCGGAATCCTTGTTCTGCCACATATTAGCTCTGAACAGAGGCAAA	0	0	0	0	0	0	0	0	0	0	0	0	0	0	0	0	1	0	0	0
1	85249462	T	C	1	13609-p1	SSC08567	male	male_female	Phase1	0	0	120	0.417464	-0.668021	SSX2IP	ENSG00000117155	93318	SSX2IP	ENSG00000117155	92976	-92976						0.417464	-0.668021	GACAGCGTGGCAATGTGCCTCCAAGGTGAGCACGGTACTTGGCACACAGTAGGTGGTCAGCACACGCACTGAGCTGATAGATGGAGCAGGTAGCCAGCAGTCAGTGCTACTGGTGCGTGAACGCTGGCCTGTGGGGGTTGATGGCGCTGAAGAGGGTCTGAAGCCCGAACCTGAGGAGGGCCTTGAGTGCCAGGCCCTTAT	0	0	0	0	0	0	0	0	0	0	1	1	0	1	0	0	0	0	0	0
1	85276484	G	A	1	12778-p1	SSC05849	male	male_female	Phase1	1	0	70	0.666159	1.12996	LPAR3	ENSG00000171517	82405	LPAR3	ENSG00000171517	82412	82412						0.666159	1.12996	AATTAGAACTTTACTGGAGGCTTACATTTATTTTAAGGTTTGGTATTGTTTTTATTTGGAATTACATGAATGGGGGCAGGGTGGTGTGATAATCATTTCCGTGCTTAGGGCTTCTCAAGGTCACAAACTGGTTCCAGGCTTACTACTCACTTGAAAAAAAATTCACCAAAAAATTCAACAATTTATTTCCACAGGATTATT	0	0	0	0	0	0	1	0	1	0	0	0	1	1	1	0	1	0	0	0
1	85298084	C	A	1	12924-p1		female	female_female	Phase1	1	0	75	-0.577473	-0.194945	LPAR3	ENSG00000171517	60805	LPAR3	ENSG00000171517	60812	60812	-0.698136	-0.391265	LPAR3	ENSG00000171517	0	-0.637805	-0.293105	TCATTTATGAATCTCTGTAATAAGTGTCGGGAAGTCAAGATGGTTTGAAAGACAATACCTTTCCTCCAAGTGTTTGCCCTCTAGTAAGTCAAAATGGGCACACACATAGAAATAACTGTCATAGGCAATAAATGACACATATTGTATAAATGGAATAGGCGAATGAGTCAGGAACTTAGAGAAGATATCACAGGTTGAGGT	0	0	0	0	0	0	1	0	1	0	0	0	1	1	1	0	1	0	0	0
1	85513887	G	C	1	14495-p1	SSC11639	male	male_male	Phase1	1	0	159	3.95153	0.634868	MCOLN3	ENSG00000055732	265	MCOLN3	ENSG00000055732	295	295						3.95153	0.634868	GGCGGCCTGGAGGGGGACCGAGGAGCAGAGCACCCCCACCCGCCCAGCCCCGGGCAGGCCCGGCAGGCGCGCTCCTCCACTGACCTGCGGGCGGCTTGGGGGCGGCGCGGAACAGCTGCATCTCGCGCCCAGCTCCAGCCCGCCTGCCCTCCATGGCGCCGACTGCCCGGCCCGGCCTTCCCGCGGCGTCCCCGACAGCTC	0	0	1	0	0	0	0	0	0	0	0	0	0	0	0	0	0	0	0	0
1	85719309	A	G	1	14410-p1	SSC12049	male	male_male	Phase1	1	0	72	-0.547655	-0.110863	C1orf52	ENSG00000162642	6028	C1orf52	ENSG00000162642	6046	6046	0.988151	1.33377	C1orf52	ENSG00000162642	0	0.220248	0.611453	ACTCCCACGATGGCCAGAACATTTTAATGGCAACAGAAAAATACATATCTTCCTACTTCATATTATGGAGAATTTGGAGAGGGGAGGGAGGTTAGAGAAGAGCCTTACATTAAAACAATGTTCTTTACACCTTTCCAAAATGTTAATAGTATCTGTAGCCACAGAAAATTTCCAATTCATAAAAATGTTGTCAAACCTGGA	0	0	0	0	0	0	0	0	0	0	0	0	0	0	0	0	0	0	0	0
1	85722591	G	C	1	13564-p1	SSC08141	male	male_male	Phase1	1	0	57	-0.833001	-0.193212	C1orf52	ENSG00000162642	2746	C1orf52	ENSG00000162642	2764	2764	-0.119233	0.323251	C1orf52	ENSG00000162642	0	-0.476117	0.0650199	AAAAAAAAAAAGAAAAGAAAACAAAAAGATTGTACAATATGAGATATTATAAATGTTTACATCATTTAAGGTCTGCAAAAAGATGCTACTTACTGAAGATGCTCCTTCATTAGTGACTAATACATATTAGAAGTCAGCAAAAGTAATGGAAAAGCTAGGTAGAATCAAAATTAAAGAAAGAACTGCCAATCAGTTCTCCTT	0	0	0	0	0	0	0	0	0	0	0	0	0	0	0	0	0	0	0	0
1	85737832	T	C	1	12651-p1	SSC06657	male	male_male	Phase1	1	0	72	-0.23643	0.200484	BCL10	ENSG00000142867	4396	BCL10	ENSG00000142867	4941	4941	-0.78045	-0.435986	BCL10	ENSG00000142867	0	-0.50844	-0.117751	AAAAAAAAGATTATAGGTCAAATACAGGAAAAGCACAGAGTGAGCAAATAACTATGTCCAGGACCTGGTCCTTATCATATCTGGCATGGACTATTAACAATAGAAACCTAGCTGCACTTACTACTTCCTTCCCCCTCCTCAACATTTCTCCTTCAGGAGAAAATGGAAATCTGGAGTATTATATGAATTTTACTAAATTTT	0	0	0	0	0	0	0	0	0	0	0	0	0	0	0	0	0	0	0	0
1	86290120	C	G	1	14637-p1	SSC12661	male	male_female	Pilot	1	0	71	-0.690989	-0.241629	ZNHIT6	ENSG00000117174	116022	ZNHIT6	ENSG00000117174	116004	-116004	-0.661693	-0.291852	COL24A1	ENSG00000171502	0	-0.676341	-0.26674	AGAACTGAGAAAATTACATATCTATTGTTGTAAGCCACCCATTTTGTGGTAATTTGTTATAGCAGCCTCAGGAAACTAATATAGTCAATAACCAAAGGAACAGAGTTTGAGAATACATTTCTTTTTCAACCTCTTCCTCCTCCGAAAGTGTACTATGGTCTCCATTTTTACAAACTAACTTCACAACTATTTGGACGGTAG	0	0	0	0	0	0	1	0	0	0	0	0	0	0	0	0	0	0	0	0
1	86623478	T	C	1	11587-p1	SSC00172	male	male_null	Phase1	1	0	73	-0.694989	-0.277188	COL24A1	ENSG00000171502	1023	COL24A1	ENSG00000171502	852	-852						-0.694989	-0.277188	GTCTCTATGCCCCCATGGCCTTATACTAAGAAATCCACCTTCTGATTTTTGCAAAAACAAAAACAAACAAACAAACAAACAAACAAACAGAAAACAAACGTTCTGATTTTATCTTCCTTATTAATAAGACTGGAAACTCCAAGAGGCCAGGAATCTATTGTGTTGTTCATAGTTGTGTTCTTAGCACCTACCTGGCATATC	0	0	0	0	0	0	1	0	0	0	0	0	0	0	0	0	0	0	0	0
1	86627375	T	C	1	11941-p1	SSC03472	male	male_female	Phase1	0	0	54	-0.350629	0.292267	COL24A1	ENSG00000171502	4920	COL24A1	ENSG00000171502	4749	-4749						-0.350629	0.292267	AAAGAAACAAAAATCTCACACAATATAAACAAATGAAAAGACAAATGACAAACTGAGGTAGCATAAAAATGCTACCAACTTTAACAGAGAACCTAATTTATTTGTAGTACATGGCAGACAATTAACATCTTTAATAAACTTTTATGTTGAAATAATTTCAAATTTATACCAAAACAGTGTGAAAAATTTCTGTATGCCCTT	0	0	0	0	0	0	1	0	0	0	0	0	0	0	0	0	0	0	0	0
1	86691373	C	A	1	12793-p1	SSC05767	male	male_female	Pilot	0	0	99	0.146782	-0.261522	COL24A1	ENSG00000171502	68918	COL24A1	ENSG00000171502	68747	-68747						0.146782	-0.261522	CAAAGGCAAATGGGGTTTGAAAACTTCACCCAACCCCATAAGTTCCCTCTGAATGGACCAGGAAGTGTTTCAGAAAAGGTGATCCTGGAACAGTCCAGAACCAAATCAGCCTCTATCCAGCTCATGTTTTCCTTCCAATGGAGCTTGGGTTACTCAGTGGGGTGGAGTGAGGTAAAGGTAGGGCAGGGAGGAGAGGTGGAA	0	0	0	0	0	0	1	0	0	0	0	0	0	0	0	0	0	0	0	0
1	86726462	T	C	1	13214-p1	SSC09140	male	male_female	Phase1	1	0	58	-0.809561	-0.182508	COL24A1	ENSG00000171502	104007	COL24A1	ENSG00000171502	103836	-103836						-0.809561	-0.182508	GAAGCTGCTATCTTCCAAGAAATGATGTTTAGTCAAAGCCAAATACATGTATAAAATCTTAGGTTGTATTTTTGTTTTTACAAATAGTTTGCTAACTCATTTGATATTCCCTATGGTCTTTACATATAATGCTCATAATGATAGTCTTAGTTGGATTGTGAAAATCATTTTCAGCAACATATTTTTAGAAATCAGCAACAT	0	0	0	0	0	0	1	0	0	0	0	0	0	0	0	0	0	0	0	0
1	86729686	C	T	1	13462-p1	SSC07472	male	male_male	Phase1	1	0	77	-0.16777	0.170139	COL24A1	ENSG00000171502	107231	COL24A1	ENSG00000171502	107060	-107060						-0.16777	0.170139	AAACTCCAGATACTTTTTTGTTTGTTTTTTTTAAGTTATTTGAGGTGAAAGAAAAAGAGACTGAAATCAGAGGCCAAACACCCATTAGAAGAATGCTGTTCTTGGAAGGCACTTTGATAGAAATTATTTTCATGCAGAAACCTAGCTCCTTTTTGGTGCTGCCCATGCATTTAAGGTATCACACCAGTCCTGTAGCCCCAG	0	0	0	0	0	0	1	0	0	0	0	0	0	0	0	0	0	0	0	0
1	86774132	A	T	1	14648-p1	SSC12180	male	male_male	Phase1	1	0	91	-0.409106	-0.51801	ODF2L	ENSG00000122417	87834	ODF2L	ENSG00000122417	87893	87893						-0.409106	-0.51801	GCTGGTGCTTAGTGGAAAGAAAGCATTCCATTTTATGCCTGCTGATTGTGGCATCAAGGGCCTCCTGTTATCAGTTTCCTGCCAAAATATCGGGAGGAGAATGTGAGATTTTTGGCCATGCAAAAGCTGGGTGATTTTGGAAATGGGGAGTTTTTCTTAGACGCGCAGCCTAGAGCCTGCTCTTTTAGCCACTTTAATGAT	0	0	0	0	0	0	0	0	0	0	0	0	0	0	0	0	0	0	0	0
1	86890327	C	T	1	12733-p1	SSC05872	male	male_female	Phase1	1	0	73	-0.620062	-0.202233	CLCA2	ENSG00000137975	473	CLCA2	ENSG00000137975	558	558	-0.452449	-0.114955	CLCA2	ENSG00000137975	1	-0.536255	-0.158594	CATTTTTAAAAGATAGCGCCACAACGTTATGATTATGGCTAACTAAGCCAGTTTGTTCATCTAATTCTGTGTAGTCTCAGCTCACAGAGTGTTGATCTAGCCCTCTATTTTGTTATTGTTGGTTGCTACTAATTTCAGCTCTTTTGTTTTCCTACATGACTGTTTTTGGGGTAGCAACTTAGAAAAATAACAACCCATTGT	0	0	0	0	0	0	1	0	0	0	0	0	0	0	0	0	0	0	1	0
1	86901021	C	A	1	11573-p1	SSC02859	male	male_female	Phase1	1	0	65	-0.425179	0.117448	CLCA2	ENSG00000137975	11167	CLCA2	ENSG00000137975	11252	11252	-0.249279	0.147379	CLCA2	ENSG00000137975	0	-0.337229	0.132413	GATAAATGAAATCCACAGATAATTTCTAACCCTTATTTTTGCTACTAATTGAAACTCTTTCCAACAAAGATCCTTTTCCAAAATTCTTACCTATAATGATCGAAAATTCTTATGTATAATGAAAAGTTCCTGCTGGCTACATTCTACTCACTGGTAAATATCCCTGGTTGAGGAAGTAAACTGTGAATTTGCAGTGAAAGT	0	0	0	0	0	0	1	0	0	0	0	0	0	0	0	0	0	0	1	0
1	87100321	T	A	1	11156-p1	SSC02681	male	male_male	Phase1	1	0	56	-0.813287	-0.153911	SH3GLB1	ENSG00000097033	70210	SH3GLB1	ENSG00000097033	69932	-69932						-0.813287	-0.153911	GATAACTTTCCAAAATTTCTTCAACAGTATTTACCATTTATATAGCATTTATCTAAACTGTCAGATTAATACCTGCTGAGTTTAAATGTGTTTTATTATATGTTAATACTATTGGCCATTCCCCAGTGAATTATTAAAAGGCTGAACTAATATTTTTTCAACTAGTTAAGCTAACAGAAAGACATTACAGCAAGTAGAAAA	0	0	0	0	0	0	0	0	0	0	0	0	0	0	0	0	0	0	0	0
1	87113221	A	G	1	13159-p1	SSC07013	male	male_male	Phase1	1	0	56	-0.384054	0.275646	SH3GLB1	ENSG00000097033	57310	SH3GLB1	ENSG00000097033	57032	-57032						-0.384054	0.275646	TTTTCTTTCTCACAGTTGTAATAAATTTATATTATCCTAATTATTAACTCCTATCTCTCAAATAATTCTTTTGCCTGAAAATATTTCAGATATGCAGAAGAAAAACTTCCTTACTGAATTTGATTTTCCATAACACTTAAAGCCACATCTTCTCCCGAATTCTTCTATTCTTTAGAATTAGGTATCCTTTTCATTTGGAAA	0	0	0	0	0	0	0	0	0	0	0	0	0	0	0	0	0	0	0	0
1	87336656	G	A	1	12875-p1	SSC06020	male	male_female	Phase1	1	0	73	-0.630835	-0.213009	2025-09-15		43152	2025-09-15	ENSG00000183291	43451	43451	-0.674018	-0.336668	2025-09-15	ENSG00000183291	0	-0.652426	-0.274839	CCTCCCAAAGTGCTGGGATTACAGGCGTGAGCCACTGTGCCCGGCCAGTAAAAAGATTTTTTTTTTTTAACAGACTGCAATAAGTGAACAAATTTAAAAGGAATACTAAGATGAGTCACTAATTACTATTTTTCATCAGTTCTTTCCTTTTCTCTCTCTGCTAAACGTAGATCCATAGCTTCCTAATTTTGAATATCTGTT	0	0	0	0	0	0	0	0	0	0	0	0	0	0	0	0	0	0	0	0
1	87620735	C	T	1	13807-p1	SSC09509	male	male_male	Phase1	1	0	70	0.0466532	0.510213	LMO4	ENSG00000143013	173830	RP5-1052I5.2	ENSG00000267561	162043	162043	-0.4156	-0.0403114	RP5-1052I5.2	ENSG00000267561	0	-0.184473	0.234951	AGTGTTGGCATTTTAAAGATGAAAGGTTGAATTTATGCAGAAGTCTGGTGATGATAAAGTTAATATGGAAGATAATTATAAAAGTGGCTGTCCTCTATTACAGGCTGAGGTACCACAAAACTTGCCTAATTGAACTGAAATTAATATTCTTCCAAAGTCTGTGTGTTGCCACACACAAACTGCTGAATTTCTCTTGAAGAT	0	0	0	0	0	0	0	0	0	0	0	0	0	1	0	0	0	0	0	0
1	87908045	T	C	1	14489-p1	SSC12016	male	male_male	Phase1	1	0	75	-0.5758	-0.193271	LMO4	ENSG00000143013	113480	LMO4	ENSG00000143013	113894	113894						-0.5758	-0.193271	GAGCCTTCACCTGTAATAAGCATCTTGGACAGAACTAATGCATAGTAAAATCTGAAACCACTATCCTTTGAAAGAACCTCAAGAGCTCTTATCCTTCTGATGTATGGAATTTCTTAATTTTTTATTCCTTTGTATCTCCCAGTGGTGTTTTGGAATATGAACACCTCCACTGGATTACTTTCCCCATTGTGACTATGAAGT	0	0	0	0	0	0	0	0	0	0	0	0	0	1	0	0	0	0	0	0
1	87938095	C	T	1	14635-p1	SSC12261	female	female_female	Phase1	1	0	89	0.0785536	0.029174	LMO4	ENSG00000143013	143530	LMO4	ENSG00000143013	143944	143944						0.0785536	0.029174	TGCGATAGTGATCCAGCCAATCGCGTTCACACTGAGCTCCTTACCAGTGTGCGATTCTATTCTTATGGTTACTCAGGGAAAACAGGATGAGACCATGGAGCGACACGACAAGATCACGCCATGAACTGAGGAAAAGTCCTGGCCTTTAGAGGAAAAAATTATCATATCTCTCTGCTCACAAAATAGTTGAGAGAACGTTTT	0	0	0	0	0	0	0	0	0	0	0	0	0	1	0	0	0	0	0	0
1	87990317	G	A	1	12628-p1	SSC06711	male	male_female	Phase1	1	0	93	0.209197	0.00860372	LMO4	ENSG00000143013	195752	LMO4	ENSG00000143013	196166	196166						0.209197	0.00860372	GTGTCCCTTTCTGCTCCACAGCTAGTCCCCCGCCCTGCAAGACAGGAAAGCCCTAGTGGAAAGTCCTCCCTCACACACAGTGGATAGAGTAATCCAGCAGGAATAAGCCAACAGTTGCTGCTTGGTATTTGAACATCATTTAATGAGTGCCTAGAATTCATCTGTAAATGCACATTGTTAATTTAGGGCCTGCTCTTCATT	0	0	0	0	0	0	0	0	0	0	0	0	0	1	0	0	0	0	0	0
1	88145363	C	T	1	12676-p1	SSC06174	male	male_male	Phase1	1	0	68	-0.965894	-0.461782	LMO4	ENSG00000143013	350798	LMO4	ENSG00000143013	351212	351212						-0.965894	-0.461782	TTGAAGGTTTCTCACTGGAATGATCCAGTGTGTCAATTTCTATTGAAAAACTGATGTTAAAGCCTTATATTTAAAAGAAATACATCTTAAAACATAGACACTCCCACAGTCATCTATCTTAAGATACTGGAACTAACTTTCCAAAGTACCAGAAAGCTTTAGTTAATTACCATTCTGTGTATGATACAACACCAGGTGCTG	0	0	0	0	0	0	0	0	0	0	0	0	0	1	0	0	0	0	0	0
1	88219329	G	A	1	12304-p1	SSC04633	male	male_male	Phase1	1	0	57	-0.775073	-0.135243	LMO4	ENSG00000143013	424764	LMO4	ENSG00000143013	425178	425178						-0.775073	-0.135243	ACAAATGTGCTTTTTATGTATAGAATATGGACTTGCACCAAATGAAATGTTGGCTAAAGTTCAGTTCTAAGAATATTTTGATGCTCTAAGAATATTTTAGGTTCAGTCAATTTAGAAAACATGTAGATTTGATACTGGTTTTAACTTAGAGCCTATACTACTATTAATAAAAAAAAAACAACAGTAGTAATAGCTACCAGA	0	0	0	0	0	0	0	0	0	0	0	0	0	1	0	0	0	0	0	0
1	88243515	A	T	1	12715-p1	SSC05691	male	male_female	Phase1	1	0	77	-0.735135	-0.397452	LMO4	ENSG00000143013	448950	LMO4	ENSG00000143013	449364	449364						-0.735135	-0.397452	TTGGCCTCCCAAAGTGCCCTGCACTCCATAAATTAATGAACAATTTGAACAAATCATCCAAGGAGTTTGAATATTCCATGAGAAAGTGGGTACGCAACTCAGTTGTGATTGTAGAGATGCCTTTAAAGCCCCCCACCCACCGTTGTTATGCCATAAATAATTATGGTCATAGTTAATCATGACATTATTTTCTTACCTTAT	0	0	0	0	0	0	0	0	0	0	0	0	0	1	0	0	0	0	0	0
1	88368719	T	G	1	14391-p1	SSC11363	male	male_female	Phase1	1	0	91	1.2443	1.13633	LMO4	ENSG00000143013	574154	LMO4	ENSG00000143013	574568	574568	1.03345	1.16547	RP5-1027O11.1	ENSG00000224235	0	1.13887	1.1509	CATTTACTTCCCTCCAGCCAGAGGGATTGCATGCACCAGCTGTTTACACATCTTCAGGAGGAGGAAGGGGAGTGGTTATCTTGCTCTGCACACTGTCTCATGTCAGAAAAGTTTCCAAGTCACTGAGGGATGTGTGAGACCACAGAGTTGAAGGAAAGTTCGGTCTTTAGTATTTCCTTTTCTGTCTTCTTACGTTAAAAG	0	0	0	0	0	0	0	0	1	0	0	0	1	1	1	0	0	0	0	0
1	88482076	C	T	1	14495-p1	SSC11639	male	male_male	Phase1	1	0	78	1.32762	1.63236	PKN2	ENSG00000065243	667880	PKN2	ENSG00000065243	667829	-667829						1.32762	1.63236	GAGAAGGCTGTAGGGTGTATAATTGTTTTTAGTGAAACCATCAACGTCCATGTTTAGTTCTTCCTGCTCCACTTCCTCCAATTCAATTAGGCTGTTCTTACCAGAGGGAGAGTTTTCAAAGCATCAGATGAAGTGTTACCTCATGATTAATAATTCATGACAAGAAATAAAGATTGGGAAAGGTAATCATGCCCTTCAAGC	0	0	0	0	0	0	0	0	0	0	0	0	0	0	0	0	0	0	0	0
1	88572760	G	C	1	13546-p1	SSC07777	male	male_female	Phase1	1	0	79	-0.714973	-0.452047	PKN2	ENSG00000065243	577196	PKN2	ENSG00000065243	577145	-577145						-0.714973	-0.452047	GTCAAATGAAGCAGAATGAAAACCAAACTAAACTCAATGAAGGCCCATATATTAAGCTTTGGCCACACTCTCCAAATTATTACAGATCTGGGAAAATCCTGCTAATCAGAGGCAGCAAAACATCATGCACATTGCTGATGCATGCATATGGGAATGGCATGACTTTTTTATAGGTGCTGCATGAAGGTTGATATGTCATTG	0	0	0	0	0	0	0	0	0	0	0	0	0	0	0	0	0	0	0	0
1	88575936	T	C	1	12786-p1	SSC07045	male	male_male	Phase1	1	0	54	-0.293512	0.349442	PKN2	ENSG00000065243	574020	PKN2	ENSG00000065243	573969	-573969						-0.293512	0.349442	TGTTTTTTGAATAAAAAGTAGGCATGAGATACTATTAGTAGAAGATATGAAGAGTCTTAGCATAAAAAGTTTCTCGCATTTTGTATATTATACAAATATATACAATATATTTGTATATTGGAAAACAGCACTGGAACACTAAAGTAATCTTAACTAAGGCAAGATCTCAAAGATTTCACCAAAGTATTGACAATGAAAATA	0	0	0	0	0	0	0	0	0	0	0	0	0	0	0	0	0	0	0	0
1	88926060	A	G	1	11115-p1	SSC00800	female	female_female	Phase1	1	0	70	-0.368058	0.0953401	PKN2	ENSG00000065243	223896	PKN2	ENSG00000065243	223845	-223845						-0.368058	0.0953401	TCAGCCCATTAAGGTTAAACAAATGAAAGATTGCAATGAAACGAAAGGGGTTTGGGATACCCACATCTCAGTGGGGGTGGGATAAAAAAATACTGAAAATAGTAATTTAAAATGTTGCCAACCCCCACCATTAAAGATACAACTTCATATGTACAGAGCATATAGCACTATAGTGTTTCTGGCTTTTTTTATTTAAAAACA	0	0	0	0	0	0	0	0	0	0	0	0	0	0	0	0	0	0	0	0
1	89209775	A	G	1	12733-p1	SSC05872	male	male_female	Phase1	1	0	51	-0.731744	-0.0544539	PKN2	ENSG00000065243	59819	PKN2	ENSG00000065243	59870	59870	-0.764572	-0.290193	PKN2	ENSG00000065243	0	-0.748158	-0.172323	TTTTTATTTTATTAAAAAAATTCTGTTTGCAAATGGCATATTTACACAACTTGGTAATAAGTCATTTTCTCTTTTTTCCATTTTACTAACTTAACAATCTAAAAGCAACAACCACAACATAGAGGATTAAAATTAATGTCATTAATTTTAGGTCAGTTTGCCATAAAATTTTAGATGTTTTACCTTGCACACTAAGGTAAT	0	0	0	0	0	0	0	0	0	0	0	0	0	0	0	0	0	0	0	0
1	89332555	G	C	1	13942-p1	SSC10148	male	male_female	Pilot	1	0	90	-0.509002	-0.590278	GTF2B	ENSG00000137947	24695	GTF2B	ENSG00000137947	25072	25072	-1.05408	-0.94302	GTF2B	ENSG00000137947	0	-0.781541	-0.766649	GTGTCCACATTACAAAGGGATTGAGATTAGAGGCAGAGTTCCCATGTGCCATCCCTGTATGCAAGGAGAACACGCAAGGAAGGCAGAAGCAGGACAGTAAGTTAGAAGGCAATTTTAATACATCACACATTGAGCAGGTGGCCCGAAACAAGGAGAAAAGCGTTAGATGGATGGCATTACAAGGATTTATCTGTTTCCTCT	0	0	0	0	0	0	0	0	0	0	0	0	0	0	0	0	0	0	0	0
1	89422758	G	A	1	13604-p1	SSC08332	male	male_female	Phase1	1	0	70	-0.655688	-0.192402	RBMXL1	ENSG00000213516	35554	CCBL2	ENSG00000137944	35878	35878	-0.537152	-0.161945	KYAT3	ENSG00000137944	0	-0.59642	-0.177173	CACACAAAGGGAAAATAAATGCTCATCTCTGGGAATCTAAGCTTCTGCTTTCTTGAAGTAATCTGCTCATAAGCAAGTAAAGTGCCTACTAAAATGTAAGGCAGCTACAGAAATTTCCAAAACAACGTATAAGTAATTTCAGTCTACCCTGAAATACCTGCTAAATTTGAAACAGTAGGAAAAGCATATAAATCAGAAAAG	0	0	0	0	0	0	0	0	0	0	0	0	0	0	0	0	0	0	0	0
1	89612862	A	G	1	14242-p1	SSC11000	male	male_male	Phase1	1	0	61	-0.709904	-0.114647	GBP2	ENSG00000162645	21094	GBP2	ENSG00000162645	3277	3277	-0.576681	-0.163771	GBP2|GBP7	ENSG00000162645|ENSG00000213512	1	-0.643293	-0.139209	AACAAAATCACCTAAAATAATATCTGATACACAAAATGAATGCTCAATGTCTATGAACCATTCATTTCATCATCACCATCATTATCACCCCTATCAATGTATACCAATATGATAACCACAATCACACCATATCCAATGAGTATTAATTTGTCCATCTTGTGTAAAATCGTAAGATTCTGAAAACAAAGTTTTTCCTTTCAT	0	0	0	0	0	0	0	0	0	0	0	0	0	0	0	0	0	0	0	0
1	89846006	A	G	1	11470-p1	SSC02938	male	male_female	Phase1	1	1	84	0.451004	0.558869	GBP6	ENSG00000183347	16386	GBP6	ENSG00000183347	16389	16389	0.889948	1.13106	GBP6	ENSG00000183347	0	0.670476	0.844967	CTGTTTTCACTATATTCTCTGTTTTTTTTTATCCCTCAGGCAATAATCCCAGAGTTCAAACATCCAATTTTCCCAGGGAGTGCATCAGGCGTTTCTTTCCAAAACGGAAGTGTTTCGTCTTTGACCGGCCAACAAATGACAAAGACCTTCTAGCCAATATTGAGAAGGTGTCAGAAAAGCAACTGGATCCCAAATTCCAGG	0	0	0	0	0	0	0	0	0	0	0	0	0	0	0	0	0	0	0	0
1	89921387	G	A	1	11818-p1	SSC05601	male	male_female	Phase1	1	0	53	-0.663563	0.0132635	LRRC8B	ENSG00000197147	69068	LRRC8B	ENSG00000197147	69008	-69008						-0.663563	0.0132635	AATATAAAATTCACAATAAAATTTGTTATAATAAAGTTGAAATCCAGCTACATAAATAAATCAAATTCATACATTGATAACACTGTATGCATTTTCTAATGTAAACATGACTATGATGGAGGTTTTTTAAAGGTTAATTGAAATGATGAAAGAAATGGTAAGGTCTTAGGTTCCCATGGGGATAATGTGTTTTTATTTGGT	0	0	0	0	0	0	0	0	0	0	0	0	0	1	0	0	0	0	0	0
1	90102021	T	C	1	12367-p1	SSC04367	male	male_female	Phase1	1	0	61	-0.559454	0.0358816	LRRC8C	ENSG00000171488	3755	RP11-302M6.4	ENSG00000271949	3322	3322	-0.628695	-0.215832	RP11-302M6.4|LRRC8C	ENSG00000271949|ENSG00000171488	0	-0.594075	-0.0899754	AAGGTCTAATCTGATTCTTAGCATCTTTAACTTTTGAATCACATCCTTTTTTGTTGTCTTGAGTCAGAAACATGTACTCATTCTATAGTTTTTCCTTTGCTCTTACTCTTTTATTTTATTTTTACTTTACTAACAATATGTTGATGGATCGGAATTTGTATTTTTTGGCAAACATACTTTCCTTTTTTCTGCCTCTCCTGA	0	0	0	0	0	0	0	0	0	0	0	0	0	0	0	0	0	0	0	0
1	90182261	T	C	1	12597-p1	SSC05004	male	male_female	Phase1	1	0	66	-0.582033	-0.0455741	LRRC8C	ENSG00000171488	83995	RP11-302M6.4	ENSG00000271949	83562	83562	-0.073958	0.325245	RP11-302M6.4|LRRC8C	ENSG00000271949|ENSG00000171488	0	-0.327995	0.139836	ACACTATTTGTGCCCTTGACCTAGAACCAGAACCACTAATTATGAGAACTTTGTTTTATGTACCAAATTCACATTGACCATTTTCTGAGCTCTAGACTGATCGTAGTAAGTTTTGTGACTTAACAATGAAAGAAAGTAGAAAGATGCTTTGGGTTTTCAAAATGTTGTTTTTTAAAATTGTTCTTTGGGTGAATTTACTCA	0	0	0	0	0	0	0	0	0	0	0	0	0	0	0	0	0	0	0	0
1	90267050	T	C	1	13964-p1	SSC09518	male	male_male	Pilot	1	0	87	-0.458693	-0.468848	LRRC8D	ENSG00000171492	19541	LRRC8D	ENSG00000171492	19523	-19523	-0.179298	-0.0133311	RP11-302M6.4	ENSG00000271949	0	-0.318996	-0.24109	CTCCCACTCCTGTAGCCAACTCCATAGGTATTTACTGGATGTGCACCAAGGGCCAGGCAGGCACTCTTAAACATCCCCTTCAATTTCCACAGCCTTTGCATAAACCAGCCCACATTTTAATTTTTATTCTCATAACCACGTTTTGAAGGTAGAAGATACTTTCTCTGTTTACAGTCCTGGAGGATTTACCCTAAATCACAG	0	0	0	0	0	0	0	0	0	0	0	0	0	0	0	0	0	0	1	0
1	90505067	C	T	1	13964-p1	SSC09518	male	male_male	Pilot	1	0	78	-0.282987	0.0210916	ZNF326	ENSG00000162664	44398	ZNF326	ENSG00000162664	44396	44396						-0.282987	0.0210916	CCCCAAAGGGTTAAATCACTGTACTCAAGTGGGGTTTGAATTGCTTGTCAGTGCTGAGGGTCACTATCACGGTTAAATGACAGATGTTTTCCTGAAAATCCCTTGTATCCTTTCTGGTGATATAAAGTTCAGTGTCTGCAACAACAGGGTGCTGTTCTTTAATAACTGTTAAATTTACTCTTTAGAGACTTTACAAAGATG	0	0	0	0	0	0	0	0	0	0	0	0	0	0	0	0	0	0	0	0
1	90662186	G	A	1	11556-p1	SSC00899	male	male_null	Phase1	1	0	101	-0.117763	-0.598688	ZNF326	ENSG00000162664	201517	ZNF326	ENSG00000162664	201515	201515						-0.117763	-0.598688	TTCAGACTCATGTGCTGCCTCCATAGGAATGATGTCAAGCAGGCATTGCTGGGCAGCAGTTATTTCTGGAAGCTCAGGGGGCAATCCAATGCCACTGAAGGGTGGCCGGAGACTTTCTTGGTCAATGCACCTTTCTTGATTAGTGCACCCTGGGGTTGGGAGCAGACACTGGGATCAAAGTCCTTCTCTATCATTTTCAAG	0	0	0	0	0	0	0	0	0	0	0	0	0	0	0	0	0	0	0	0
1	90805122	A	G	1	11198-p1	SSC02405	male	male_null	Phase1	1	0	85	-0.5661	-0.467239	ZNF326	ENSG00000162664	344453	ZNF326	ENSG00000162664	344451	344451						-0.5661	-0.467239	TGGAGATATTTGTTATACAGCAATAGAAAACTGATACAAAACTAGAGAAGAGGCAATGGGGGACAATTGTAGACCCCACAGACTTACTCTTCCATGGGCTAAGCCAGACCAGACTGTTACAGAGGCATAAAGCATTCGTGATTGTTTATTTTGTGGAAGATTGGTAATGGATTGGGGAGAAGGTGGGCCAAATGGCTGAAA	0	0	0	0	0	0	0	0	0	0	0	0	0	0	0	0	0	0	0	0
1	91018048	C	G	1	14005-p1	SSC12850	male	male_female	Phase1	1	0	71	-0.681345	-0.231982	BARHL2	ENSG00000143032	164811	BARHL2	ENSG00000143032	164746	164746						-0.681345	-0.231982	TTATACTCCTAGCTGATCTCTTAAGTTGTTAAATTACCTACAGGATAAATTCAGAATTAGGTTACATTATTGACCCCAATCTACAACTTGGGACAAATAACTTTAGTAAGCCTATCTGTAAAATGGGAGTATGTTACTTGGCTGCCTCTTTCTCTTTCATGAAATAGACAACAGATGCAATGAATCAGCCCTTGGATAATC	1	0	0	0	0	0	0	1	1	0	1	1	1	1	1	1	1	0	1	1
1	91247433	C	T	1	13947-p1	SSC10211	male	male_female	Phase1	0	0	95	1.22173	0.949604	BARHL2	ENSG00000143032	64574	BARHL2	ENSG00000143032	64639	-64639						1.22173	0.949604	ACTAGAGTCACTCGGCAGCCGCTTGCTCGGGCTTTTTACAGTGAAACTGCAGGGATAAAGGAGGCCATTCTGGTGAACTGGAGCATCGCCCAGTATTTGCCAATGGATAGAAGGGTCACAGGGTTTGAGGCCATGTAGAATAACTGATGCAAAAGTAGCAGATACTCGTTTGTCCAGACTGCAAATACCCAGTTTTAATGT	1	0	0	0	0	0	0	1	1	0	1	1	1	1	1	1	1	0	1	1
1	91282988	T	A	1	14681-p1	SSC12506	male	male_female	Phase1	1	0	106	0.0302984	-0.621951	BARHL2	ENSG00000143032	100129	BARHL2	ENSG00000143032	100194	-100194	0.0979564	-0.203613	RP4-665J23.1	ENSG00000233593	0	0.0641274	-0.412782	TTCTTTTGTGCCTTAGGTCTTTTGTACATGCTGTCCATTCACCTAGGCCACCCTCTCCCCCAGCCTATGACCACATCTTTCCAAGACCCTTTTGCCTACCTCACCCCTTGGATCTCGGTGGTGTTCTGCACAGAAGCCTCCAACAATAGGTCCCCTTGTCACATGCTCCTACTCCCCTCTGTGTCTCCCTCTCACAACAGC	1	0	0	0	0	0	0	1	1	0	1	1	1	1	1	1	1	0	1	1
1	91400366	A	C	1	11393-p1	SSC03016	male	male_male	Phase1	0	0	59	-0.760009	-0.156194	ZNF644	ENSG00000122482	87226	ZNF644	ENSG00000122482	87463	87463	-0.623892	-0.176922	ZNF644	ENSG00000122482	0	-0.69195	-0.166558	ATCCTTAATATATTTAAGAAGTATTAAAAGAAAAATCTATTCGCTTGTCAACACAAGCCATTATTAAGGCTCACCCCTTCAAAGATCTAATCTATAGACTAATGAAAATTCATTAGTTTGCTTAGTTTCCTAATCAAGTCTACATTTTGAAATTTCCCTATAATTTCCTTTTCTAATAAAGGATTTCCCCAAGCTAGAACT	0	0	0	0	0	0	0	0	0	0	0	0	0	0	0	0	0	0	0	0
1	91488139	T	C	1	14642-p1	SSC12878	female	female_male	Pilot	1	0	99	2.94472	2.53843	ZNF644	ENSG00000122482	547	ZNF644	ENSG00000122482	310	-310						2.94472	2.53843	CTCTTGTTGAGGAAAACAGCAATATTTGCCAATCACAACTGTGGAGTAATGGCAGAGGGAAGGTTTTAGGATCTTAAGGGGGCAGATTGTTGGGAGTTGCTTGATGGCCAGGCAAAGCATCAAGTGTGACATCTCAGTTACCCGGACAGCCTGCCCTGAAAGGTGGCCGAGGTTTGCTCCAGTTTGACTCTCTGAGGATAC	0	0	0	0	0	0	0	0	0	0	0	0	0	0	0	0	0	0	0	0
1	91661468	G	T	1	12651-p1	SSC06657	male	male_male	Phase1	1	0	82	-0.187709	-0.0183948	ZNF644	ENSG00000122482	173876	ZNF644	ENSG00000122482	173639	-173639						-0.187709	-0.0183948	GGATTTACAGATAAGCACACGAGAAGCAGGGGAAGATGCTAAGGCAAAGAAGGGGCCTGAACACCACCATCAAAGCATCTTAGGCACCTCAGTAGCCCTGGAAGCCTAGGCGGTAACTGGTAACAATAATTCATTTTCACAAAGAAAAAGTTATGTTTACTTAACATCAAAAGATACGGAAGTATGCAATTGTTTTAGAAA	0	0	0	0	0	0	0	0	0	0	0	0	0	0	0	0	0	0	0	0
1	91701614	T	G	1	12724-p1	SSC05468	female	female_male	Phase1	1	0	72	-0.736477	-0.299758	HFM1	ENSG00000162669	168764	HFM1	ENSG00000162669	168812	168812						-0.736477	-0.299758	CTACCACAGGTGTGGATTATATGTTCTTTCCATAGTCATAGGGCACAGATATTATCAGACCCAGTTTATATTTTGCAGTCAAGACTTCTAATGGGACAAGTTGGCATTCAGAGAAGCTGAAGTTAATAAAATAAAAAGCAGGTATCAGCATGCACTTTATCACATCACCAAGAGAATCAAAACAGTATGATAGTAAATTTG	0	0	0	0	0	0	0	0	0	0	1	1	0	0	0	0	0	0	0	0
1	91980226	C	T	1	12061-p1	SSC04754	female	female_male	Phase1	1	0	62	-0.614994	-0.0134691	CDC7	ENSG00000097046	13801	CDC7	ENSG00000097046	13776	13776	-0.471545	-0.0333925	CDC7	ENSG00000097046	1	-0.543269	-0.0234308	AAGTTCTAATAAAGTATAACTCAAATATTGGCCAAGCTAGGACTAATTAGTAAATTTTAATATAAGGTGACTTTACAGAAAAACCCAAGAAGACCTTAAACATTTTAATAGACAACAGTTTATTTACAGTCCAATAGCCATTCAGCAGTTTTTAAAGTTATGCTTCCGCTATTGCTTTTTGCCATACTAGCATTTTAGGAC	0	0	0	0	0	0	0	0	0	0	1	1	0	0	0	0	0	0	0	0
1	92144572	T	C	1	13965-p1	SSC10017	male	male_male	Phase1	1	0	68	-0.597013	-0.0927453	CDC7	ENSG00000097046	178147	CDC7	ENSG00000097046	178122	178122						-0.597013	-0.0927453	GCCACTGCACCGGGCCATAATCCAATCTTATTTAATGACATGGACATGTTGATATGAATTAAGGAAACATCTGGGAACACATACACTAAATCGGTATTCTTATATTCAAGTTGGAGGATTATGGAGGCCTTTTCATTGCTACATGTCTGTATTCTTTGCATTCATTTTATATATATATATTGTGTGAACAAGAAAGATAAT	0	0	0	0	0	0	0	0	0	0	1	1	0	0	0	0	0	0	0	0
1	92377173	G	T	1	13706-p1	SSC08992	male	male_male	Phase1	1	0	77	-0.563105	-0.225353	TGFBR3	ENSG00000069702	25495	TGFBR3	ENSG00000069702	5281	-5281						-0.563105	-0.225353	GTCTCAAAAAAAAAAAAAAATTCTCAGCCTCAGGGAGCTTCTATTCTGGAAGACAGAAGTAAAATGCTTAATTAACATTTAACTACATCTTTTCTTATTTGAAAAGTAGATCACACACCATTAAAACATTAAAATAGGCTGGGCGTGGTGGCTCACACCTGTAATCCCAACACTTTGGGAGCCCGAAGTGGGTAGATCACG	0	0	0	0	0	0	1	0	0	0	0	0	0	0	0	0	0	0	0	0
1	92648813	A	G	1	11946-p1	SSC03647	male	male_male	Phase1	1	0	59	-0.732784	-0.128952	KIAA1107	ENSG00000069712	16204	KIAA1107	ENSG00000069712	16204	16204	-0.398205	0.049004	BTBD8	ENSG00000189195	0	-0.565494	-0.0399742	TGATAATATATGAAAAAAGCCCAGGCTTATTTCATATTGTTTAGATGATTTTCTGTCTAATTGTTTTGTGTTTTTTGTCTTCCTTATTATAGTAATTCAGACTAATGACCCACATTTAAAATATGCAATAGTGGCTGACTGAGTAGCTATTGTGTATTATAACTAAGAAAAATACTGATCAGTAGTTTCCTGTTCAGCAAA	0	0	0	0	0	0	0	0	0	0	1	1	1	1	0	0	0	0	0	0
1	92729116	C	T	1	13358-p1	SSC07305	male	male_male	Phase1	1	0	61	-0.478583	0.116795	GLMN	ENSG00000174842	35428	RPAP2	ENSG00000122484	35406	-35406	-0.00104694	0.412389	GLMN	ENSG00000174842	1	-0.239815	0.264592	ATTATCAAATCACTTAAATATGAAAAATCTTTATGTAACTTAATGAATTAGCCATAGATCATAAAATCACAGGAAAAGACATTTTATTACTTTAGGTTCCCTAAGCAGATGTTTCACATTTTATTCTGAATTTACTATGTGAACTTTGGTAATGGTCACCTCACCTATCTGAGTTTTGCAGTAAATCTGTTTCTGCACCCT	0	0	0	0	0	0	0	0	0	0	0	0	0	0	0	0	0	0	0	0
1	92761779	A	G	1	14479-p1	SSC11954	male	male_female	Phase1	1	0	75	-0.812062	-0.429624	GLMN	ENSG00000174842	2765	RPAP2	ENSG00000122484	2743	-2743	-0.487237	-0.180223	GLMN	ENSG00000174842	0	-0.649649	-0.304924	TTTAGGAATCCCCCAAATCCAATCAAGATGCCCTGGAGAGAAACACAGATCAACATGATTACACTGTGATATCAAGAAAGAAAACTTCTAATAAATAAGTAGCACTGCAAATGAAGAAAGAGTGTGTACCTAGAAGGAAGATGGTCTTTGTATTAGTCTGTTCTCATGCTGCTATGAAAAAATACCCAAGCCTGGGTAATT	0	0	0	0	0	0	0	0	0	0	0	0	0	0	0	0	0	0	0	0
1	93073097	T	C	1	14427-p1	SSC11341	male	male_male	Phase1	1	0	59	-0.0511803	0.553055	GFI1	ENSG00000162676	121445	GFI1	ENSG00000162676	120664	-120664	-0.770543	-0.323729	EVI5	ENSG00000067208	0	-0.410862	0.114663	ACCAAAACAAGTTCAGGAAAAGTAGAAAATAGGACGAGCTTTTTTGTTTTGTTTTTAAGATAATCTAATCACGATAAAACAAACAAAAAAAAGGCATTATTATATTGACAAAAAACAAAATCAGTTAGTTGACATATTTACCTTGCATTCAATCTCTGCTTGTTTACGCTTTGCTTCACTTAATTGAGTAAGGAGTCCTTT	0	0	0	0	0	0	0	0	0	0	0	0	0	0	0	0	0	0	0	0
1	93112373	T	C	1	11414-p1	SSC01107	female	female_null	Phase1	0	0	74	1.17404	1.56105	EVI5	ENSG00000067208	138292	EVI5	ENSG00000067208	145588	145588	0.15215	0.468278	EVI5	ENSG00000067208	0	0.663096	1.01466	TGTCAGAAATATCTTTAAATGCTTTGTCACACCAACAGCAAAGTGCATAGAGTGAGGAAAACATGAGATTATCTTTTCGTTTTGGGGATGTTTGGAAATATGTACAACTTTGATACAATTTCAGAGTGTTCCAGACACACATGACCACTTCAGGTAAACCACTGACAATTTTTAGAGCACTCTGAGAGACTGCAATATGAT	0	0	0	0	0	0	0	0	0	0	0	0	0	0	0	0	0	0	0	0
1	93501723	G	A	1	11501-p1	SSC00115	male	male_male	Phase1	1	0	66	-0.86779	-0.331453	MTF2	ENSG00000143033	43117	MTF2	ENSG00000143033	43069	-43069						-0.86779	-0.331453	GGTAATGTAGACTAACTGTAATGAAAAAGCATAGGCAAAAATAAATGCTATAAAAAGAAATGTTGTTCGTCTAATTACTGATTTATCACCTAATTTTATCGTGAAGCTGCTCTATGATAGCACATATAGGAAGAAGACATGGTCCTTTGTTTTCAAGGAGCTCAGACTAAAAGAAAGCAGGCAAGTCAACATATATAAATC	0	0	0	0	0	0	0	0	0	0	0	0	0	0	0	0	0	0	0	0
1	93792904	T	C	1	12871-p1	SSC06434	male	male_female	Phase1	1	0	75	-0.656646	-0.274148	DR1	ENSG00000117505	18560	DR1	ENSG00000117505	18541	-18541	-0.317157	-0.0100288	CCDC18-AS1	ENSG00000223745	0	-0.486901	-0.142088	AGCTTCAAAGTTAGTCCAAGAAGATAATAAAAGGCTTCCTGGAGGAAGGGACATTTAAACTGAAACCTAAATTTTACCTTATGTGCCAAGTTCTTATCAATGGCATTTCTAACTAGAATTTAATTATTTCTGCAAAATGCTTTCTGCTCATTACTGGGGTGTGGCCTTTGTCTCTCTCTCTCTCTCTCTCCAAAGTGTTCT	0	0	0	0	0	0	0	0	0	0	0	0	0	0	0	0	0	0	0	0
1	94020478	C	G	1	13910-p1	SSC09624	male	male_female	Phase1	1	0	76	-0.521961	-0.183253	FNBP1L	ENSG00000137942	106791	FNBP1L	ENSG00000137942	106790	106790						-0.521961	-0.183253	TAATTTTGGTTTCTCTAAGCTTTCCTAAAGGAAAAAAAAAGTTTGCTGTCTCTTTAGAGTGAATTTAAATTGCATGCAATAATTTGGATTTATCTTTCTTCTCCAGTAGCTGTGTTGCATAGACTTTCCTTTTACACCATCTGTCCACTGCAACCATACGAACTGTCCCTGTACCTCATAGCCCAATCTAGCCACTACACG	0	0	0	0	0	0	0	0	0	0	0	0	0	0	0	0	0	0	0	0
1	94675252	T	A	1	13784-p1	SSC08954	male	male_female	Phase1	1	0	73	-0.198732	0.219256	ARHGAP29	ENSG00000137962	27888	ARHGAP29	ENSG00000137962	65372	65372	-0.399529	-0.0620012	ARHGAP29	ENSG00000137962	1	-0.299131	0.0786275	ACACATCTAAAAACTGACTCAATGTGAAATCCATCAGTGCTGGAGTCACAGAGTCCATGTTACACCACACCTCTCAATTATTAACACTGTTCTGTACTATTTTCTCTTCCTTACTGCTTTCTGGCATTTTAAAAAACAGCTAAACACACTGTAGCTCACTGAAGGCAATATGAGGTACATTTTTTAGTATGAATTACCAAT	0	0	0	0	0	0	0	0	0	0	0	0	0	0	0	0	0	0	0	0
1	94742458	A	G	1	13218-p1	SSC07096	male	male_male	Phase1	1	0	78	0.378936	0.683287	ARHGAP29	ENSG00000137962	39318	ARHGAP29	ENSG00000137962	1834	-1834	-0.696668	-0.390625	RP11-148B18.1	ENSG00000226835	0	-0.158866	0.146331	AAAAAAAAGGACTGTGTCCCAATTCTCTATTCACTGTAGTTCCTATTACTAGCATATTGGAAAAAAGTTCTCATCCTGTATGTTCCTTAATTTCTTTTTTATAAAATGTATCACCTGGCTTCCGGGCACTGCAAAGGGCCAGCTTACTTTACCTAACAAATACAACTTAAGCGTCTTCGTGCTATCCAGCCTGTGGGTGTA	1	1	0	0	1	1	0	0	0	0	0	0	0	0	0	0	0	0	0	0
1	94748205	A	G	1	13026-p1	SSC07095	male	male_female	Phase1	1	0	93	-0.202289	-0.403135	ARHGAP29	ENSG00000137962	45065	ARHGAP29	ENSG00000137962	7581	-7581	-0.26573	-0.21272	RP11-148B18.1	ENSG00000226835	0	-0.23401	-0.307927	TACAGGCATGAGCCACATTACAGGCATGACCACACGTGGTCAAAGTGTATTTTTGCCAATGAGTAGTAAAAATGGAAGAGAAGTAAAAAAGGAGGGAATGAGATTTGAGAGCCCCATAGTATCTGTCAGGGCCTCTAACCCTCTTCTCTTCTGCCTAGAGGTCCATGGCCCTGAGGTTTTCTTCTGGATGATGAGAGGGGA	1	1	0	0	1	1	0	0	0	0	0	0	0	0	0	0	0	0	0	0
1	95089172	C	T	1	13063-p1	SSC06654	male	male_female	Phase1	1	0	115	2.71271	1.81481	F3	ENSG00000117525	81857	F3	ENSG00000117525	81816	-81816	0.649284	-0.136849	LINC01057	ENSG00000224081	1	1.681	0.83898	TCATGCCTACCTGGCAGGCAGAGGTTTCTGTGACCTAAAAGCTGTCTGTGGGAGCCTGTCTGGCTCTTGTGAGCCTGCTTCCTGGGAGCAGCCCCAGCCTCCCTGTGTGTCTCATGCCCCCTGGACTCAACAGGGGCTTGGAAGATCCTGAGGCTGCATCAGGGTCCTTGGCCAAAATTCACACTGGAAGTTACTCTGCCT	0	0	0	0	0	0	0	0	0	0	0	0	0	0	0	0	0	0	0	0
1	95137714	C	T	1	14321-p1	SSC11852	male	male_male	Phase1	1	0	100	0.958391	0.479591	F3	ENSG00000117525	130399	F3	ENSG00000117525	130358	-130358	0.092887	-0.00472203	LINC01057	ENSG00000224081	0	0.525639	0.237434	CAGTTGGCCAAAAGAAGTGTGTGGGACGTCTATTGGGCGGTCACCACTCTCCCCTGCCAGGGACAGTATCTTCTGGCTTCTGCATATCAGATCATATCTCCAATCAGATGCCTGATTCCTGACTAGGGCCTTTATTTCTTCCAGACATTCCAGTGGGTTGGCAGAAGTCACCATGTTGCCTGTAGGAACTTCAGTCTTAGG	0	0	0	0	0	0	0	0	0	0	0	0	0	0	0	0	0	0	0	0
1	95238046	A	G	1	14260-p1	SSC10622	male	male_male	Phase1	1	0	94	0.164372	-0.0652507	SLC44A3	ENSG00000143036	47885	SLC44A3	ENSG00000143036	47852	-47852	-0.135262	-0.0427027	LINC01057	ENSG00000224081	0	0.0145546	-0.0539767	CAGAGTTTCCCCACACATTTCTAGAGCATTTCCCGCAAGCTGACATTTCAACCCCAAGCAAATAAAAAGTTAGGCAACACTTTCCTTAAGTACCTTCTACAGAAAGAACACTGTGCTCTAGTTACAAAGCCATGAATGGTTGGGGAAACGGATGCAGTAAAGCATCCAAGGCTAGGCCGGGCACAGTGGCTCACGCCTGTA	0	0	0	0	0	0	0	0	0	0	0	0	0	0	0	0	0	0	0	0
1	95383645	T	A	1	14635-p1	SSC12261	female	female_female	Phase1	1	0	81	-0.59546	-0.389733	CNN3	ENSG00000117519	9021	CNN3	ENSG00000117519	9189	9189	-0.674225	-0.402525	CNN3	ENSG00000117519	0	-0.634843	-0.396129	CTACTCTACAACAAAGCTGAGAGACAGGAACTCTCTGTACTATACACAGTCTTAGCACAGGCAACTATGCTATCTGCCTGAAGATGCTTAGACTCTGGCTTAACATAAAGTCCTTTTAACTCATGGAGATGTGACAATATATCCAAATGTACCCACCACCAATATCATCGTATCAGACTAATGCACATGAATATATTGCCC	0	0	0	0	0	0	0	0	0	0	0	0	0	0	0	0	0	0	0	0
1	95463565	C	G	1	12424-p1	SSC04859	male	male_female	Phase1	1	0	99	-0.420493	-0.829206	CNN3	ENSG00000117519	70899	CNN3	ENSG00000117519	70731	-70731	0.172016	0.112679	ALG14	ENSG00000172339	0	-0.124239	-0.358263	CAGTCTTCTCTCCTCCTCCAAATCCCACTGAGGGTATGGCTGGGCCACAGTCCAGGCATCTCCTGTTGGGGCAACAGGTTCTCAGGTTCTCATTGAAGAGCCTTTTAAGGGGAAAAGAGGTGGTGGTGGCAGAATAAACCCCTATTTTGTGCAGTTCAGCTAACAGGGAAAGTAATGCACACCAAGTTATTTACTGGTAGG	0	0	0	0	0	0	0	0	0	0	0	0	0	0	0	0	0	0	0	0
1	95477986	C	G	1	14321-p1	SSC11852	male	male_male	Phase1	1	0	80	-0.693131	-0.449614	ALG14	ENSG00000172339	60487	ALG14	ENSG00000172339	60515	60515	-0.289484	-0.00402826	ALG14	ENSG00000172339	0	-0.491307	-0.226821	GATCTTTTCGTGGATGTCACAGTAACCTGAAATCTCTAGGTTGGGGAAATAATACCATCCAACTGGGTCAGAAGTAGACTCGGAACTGAACTCACACAAACTATTTTACAGTTGTTTCGTCTTATTAGAGTGAGCTACTGTGCACTGCAGTGGAGTCCAATAAGATTTTGCTGCTCATTAAGTAATAACTCATTCTTCACA	0	0	0	0	0	0	0	0	0	0	0	0	0	0	0	0	0	0	0	0
1	95548685	G	A	1	13130-p1	SSC07073	male	male_female	Phase1	1	0	76	-0.710661	-0.372027	ALG14	ENSG00000172339	10212	ALG14	ENSG00000172339	10184	-10184						-0.710661	-0.372027	AAGGCAATTATGTTTCTGCACTAAACATTGCTTATCTTTGAAATCTACTAAATTAATTTTCTCCTCAGCCGAGTCCTCCCTCCCCACAAAGCCTGTGTCTGGCATCCTCATTACGTTTTTATTTTCTCCTTCATTGTGTACATTGCCCTTTTTTCTCGAATTATTGTCTGCCGCCACAGAGCTTTTTGTTTTTAATAGAAA	0	0	0	0	0	0	0	0	0	0	0	0	0	0	0	0	0	0	0	0
1	95768849	C	T	1	13714-p1	SSC08995	male	male_female	Phase1	0	0	52	-0.704395	-0.0502838	RWDD3	ENSG00000122481	69068	RWDD3	ENSG00000122481	69138	69138						-0.704395	-0.0502838	CTGATAGGATGTTTGCTTTGACTTTTAACCCTATCCTAACTAAATTTAATAAAATAAAAGTAGAGAAAGCAAGAACAATATTTCAAAACCACTTTTTTTCCCCATATGGTGCATTATATGCAAAAAAAGTTATATCTAATGTGGTAATTAAAGGAAATTTTCACAAACTTATTGAAGGCATTGTATAATATTTTTATTCAT	0	0	0	0	0	0	0	0	0	0	0	0	0	0	0	0	0	0	0	0
1	95867932	A	G	1	13069-p1	SSC07122	male	male_male	Pilot	1	0	58	-0.846106	-0.219077	RWDD3	ENSG00000122481	168151	RWDD3	ENSG00000122481	168221	168221						-0.846106	-0.219077	CTAGTTATCATGTATATTTATTTAAATTTCACAAATGATGAATAACCATAGAAAAATAAACAGATAAAAAGCAATAGACAAAACCACAACAAACCAAACCATATGAAATCTCATCCAGAGAAAGCCACTGTTGCACTTCATTAAATATAGTTGGAGATCTTTTCCTAGGCAAAGATATATTTGTGTATGTGTATGCATATT	0	0	0	0	0	0	0	0	0	0	0	0	0	0	0	0	0	0	0	0
1	95878203	T	G	1	12529-p1	SSC05996	male	male_female	Pilot	1	0	79	-0.437589	-0.174548	RWDD3	ENSG00000122481	178422	RWDD3	ENSG00000122481	178492	178492						-0.437589	-0.174548	ACTTCATTTTAATGTTGTAGTCTACTTGATCACTCCTTTAATGTTCAACTAGCATTTCTTTTAGGGTTTCTTATAAACAAGGTGTACACACATAATAGTTTGCACAAAGTTAAAGAGGTAAAAAGAGGCCATGGCATGTGTGGGCAGTGAAAAGCCTGGTTAGAGTGCAGGGGCAATAGGAGAGAACAGGGTGGAAGATAG	0	0	0	0	0	0	0	0	0	0	0	0	0	0	0	0	0	0	0	0
1	96177274	A	T	1	14280-p1	SSC11033	male	male_male	Phase1	1	0	65	-0.594772	-0.0522178	RWDD3	ENSG00000122481	477493	RWDD3	ENSG00000122481	477563	477563	-0.459406	-0.062901	RP11-286B14.1	ENSG00000228971	0	-0.527089	-0.0575594	TCTAGACATTTACAAGGCTATCATCCAAAAAATTGGATATTTCATCTGCTATTTTGTTTGTATCCATAATACAAGATGCAAAAGAATATTTATCCTTGGGACATTTTCTTCTTTCACATTCTGGCTGAAATGGGCCGTGGAAATGCTGTTTATTTAGCTAAGATTTTGATTGTGCAAATGATCTTTAACTACTTAATTGGC	1	1	0	0	0	0	0	1	1	0	0	0	1	1	1	0	0	0	0	0
1	96199723	A	G	1	14410-p1	SSC12049	male	male_male	Phase1	1	0	85	-0.208882	-0.10985	RWDD3	ENSG00000122481	499942	RWDD3	ENSG00000122481	500012	500012	-0.236377	-0.00998657	RP11-286B14.1	ENSG00000228971	0	-0.222629	-0.0599184	TTGTACAGCACCGGAGCATCTGGAATGCTATATCCTAGCAGCACAGGGAGAAAAGTAGAGGCCAAAGACCTTCCTACTAAAGCAAGAGAAAAATTGGGAGAACTGACCCAACTAGCACAGGTAGTTCTGAAGAGGATGGCAGGGTGTGTTAAATATAGTAAATGAAGAGTAGAATATTCTCTCAGCTAATTCTGGAAATTC	1	1	0	0	0	0	0	1	1	0	0	0	1	1	1	0	0	0	0	0
1	96252513	T	C	1	11835-p1	SSC03487	male	male_male	Phase1	1	0	69	-0.713943	-0.211337	RWDD3	ENSG00000122481	552732	RWDD3	ENSG00000122481	552802	552802						-0.713943	-0.211337	TGTTTCCTCTGCCTTCCCACCCACCACCCTAATACTATTTTCATCTAATGTAATTTTTCTGTTTATCTCTAAATATGTTTATGTTTTGTGTGTTTTTAAGTGTCATTTGCTTAAGGATCTCAAAGGGGTTATACATACACACACATGCTCTCATGCACACACATCTATATGATTATTTCTGTCAACTAGCACAAAACTTTC	0	0	0	0	0	0	0	0	0	0	0	0	0	0	0	0	0	0	0	0
1	96260404	A	G	1	14178-p1	SSC10589	male	male_female	Phase1	0	0	75	-0.922232	-0.539837	RWDD3	ENSG00000122481	560623	RWDD3	ENSG00000122481	560693	560693						-0.922232	-0.539837	GCTTGTTCTGTGTCTGATATTTCTCAGTCACCTTTAGCTCAAAACAATTCTGTGACAGACTGGCATGTTATGGTGTGAACCCCATCAGAAACTATTAAGAATATTTGTTGTAATGGTGAGCTTTAGACTTAGTTAAACCTATAATCACATCTCTACTTTCCCACTGATAGGTTCTATGGCTTTGGTGAGATTACTTAACCT	0	0	0	0	0	0	0	0	0	0	0	0	0	0	0	0	0	0	0	0
1	96407036	G	C	1	14633-p1	SSC12132	male	male_male	Phase1	1	0	69	-0.668876	-0.166251	RWDD3	ENSG00000122481	707255	RWDD3	ENSG00000122481	707325	707325	-0.416536	-0.0344236	RP11-147C23.1	ENSG00000237435	0	-0.542706	-0.100337	TGTCATAAGCAAGGAAAGGGTAAAGAGAGGAAGAAGATTTTAGTGGCAGAAATTGTGCTACCATAATAACAAGCAAGAAAACATTGTCATAAGATTAAAAGTTGCAGGCACCCTGTCAATTTCATGAATATATTTCTGGACATTTTTTGAGTATTGATGACTCACAGTTATAAAACAGACTTTTACTTGGTAAGGCAGTGT	1	1	0	0	0	0	0	0	0	0	0	0	0	0	0	0	0	0	0	0
1	96986767	C	T	1	13324-p1	SSC06920	male	male_male	Pilot	1	0	112	0.754653	-0.0820783	PTBP2	ENSG00000117569	200577	PTBP2	ENSG00000117569	200454	-200454						0.754653	-0.0820783	TCTCACTGTGCCAAGCAAGCAAGAAAGTGCCCACAGGAGTGGGAGGGAAAAGACACATGGGATGGCAGCAAGGAAACCTGCCTAGAGGAGCCAGCCATCCCGTCTGTCCCCTCACTTCCTTCCAGAGAGAACGTCTTTCCTTGACAGCGCCTGCCTCCTGTCATTTCATCCCAACACTTTGCCCAGCCCGGGAAATCTGGA	0	0	0	0	0	0	0	0	0	0	0	0	0	0	0	0	0	0	0	0
1	96988082	T	C	1	13874-p1	SSC09431	male	male_female	Pilot	1	0	78	-0.548682	-0.244713	PTBP2	ENSG00000117569	199262	PTBP2	ENSG00000117569	199139	-199139						-0.548682	-0.244713	AGTTTGACCTTTTGAGTTTACCCTTTTACTAAGACTATAAGACACCATGAGCGATGGCCCTGGTATTTTCCATGAGCACTGTGCTCTCTATCTCTTGCTGTTCCTATTTTGTCATTATCCTTGCTCCTAATCCAAATAACCATAAGAATACACCTACTCAAATCACTATGCTGTCAGTAAAGAGAATCTGTGGCTTTCATT	0	0	0	0	0	0	0	0	0	0	0	0	0	0	0	0	0	0	0	0
1	97043939	T	G	1	13784-p1	SSC08954	male	male_female	Phase1	1	0	68	-0.699764	-0.19554	PTBP2	ENSG00000117569	143405	PTBP2	ENSG00000117569	143282	-143282						-0.699764	-0.19554	AATAAAGAAAAGAAGGAAGAAAGGAAGAAGAAAGAAAAGAAGGAAGGAAGGAAGGACAGATTTGAAAAAGCAACTAATTCCAAGGCAAAAAAGTGACAAGTGTTCAGAAATCATAGGTTGTCTTAGACTATGGTACAGTAAAAATAATATATAAAAACATATGTCTTGCTCCCAAAAAGTCTTTTGCAGGTCCAAGCAGTG	0	0	0	0	0	0	0	0	0	0	0	0	0	0	0	0	0	0	0	0
1	97046244	G	C	1	13784-p1	SSC08954	male	male_female	Phase1	1	0	82	-0.599698	-0.430559	PTBP2	ENSG00000117569	141100	PTBP2	ENSG00000117569	140977	-140977						-0.599698	-0.430559	CAGGCTGGATGAACTCAAAATATAATAAAAGTTTGGGATACATTTGAACAGGGGCTGGTTATGCTGCTTTTGGATAAGCGTTGAGGCAAAATGAAATTCTGAGACTCTGCCAGCCCCCTCTTAAGAATCTGGGTATAGAGGCTACGCTACAGCACATTCACTATCACAGAAATCACTCATTTTAATTTGCATCCATTTCAG	0	0	0	0	0	0	0	0	0	0	0	0	0	0	0	0	0	0	0	0
1	97722329	G	A	1	13564-p1	SSC08141	male	male_male	Phase1	1	0	71	-0.965956	-0.516701	PTBP2	ENSG00000117569	534985	PTBP2	ENSG00000117569	535108	535108	-0.439924	-0.0699368	DPYD	ENSG00000188641	0	-0.70294	-0.293319	ATTAGCAGTGTGAGAACAGACTAATACACTTCCTCTTATTTCTCTAACATCTCTTCTTTCCTTTATCTCCCATCTTTACCTTACCTCTCCCCTCTCCTCAGACACCTTAGCACTAAGAACAAAATTAAGTGTGGATTGCTTAAAGTCCCTCAGTCTTTATAATTTTATAAATCTGTCAATAGTTGGAACATATGATGTAAA	0	0	0	0	0	0	0	0	0	0	0	0	0	0	0	0	0	0	0	0
1	97900181	C	T	1	13037-p1	SSC06525	male	male_female	Phase1	0	0	71	-0.686984	-0.237622	DPYD	ENSG00000188641	486375	DPYD	ENSG00000188641	486424	486424	-0.384722	-0.0146979	DPYD	ENSG00000188641	0	-0.535853	-0.12616	TCCAGTCTTGATTAGTTAGGAGCTCATTTTCCAGTTTGTGAATTATCTAGGTCTTTGATTCTTCTCTTCCCTCTGGCTGATTACCTTTCCCATTTCTCTGCTCATTAGCACCTCCACCAAAGGAAATGAAAATCCAGGTGAAAAGGAAAAGTAAATCATTCATAGATAATTCTAAATAATCTGATGTTTGGCTTTAAAAAA	0	0	0	0	0	0	0	0	0	0	0	0	0	0	0	0	0	0	0	0
1	97902437	C	T	1	14207-p1	SSC10970	female	female_male	Phase1	1	0	76	-0.816574	-0.477982	DPYD	ENSG00000188641	484119	DPYD	ENSG00000188641	484168	484168	-0.454698	-0.169558	DPYD	ENSG00000188641	0	-0.635636	-0.32377	TCCCATGACTCAGTATCAAAGTGAGAATGATCAAAATGCTAGAGGGTGTTAATTGACTGGTAACTTGAAGAGTTGGGTAGGGACTGAAGAGCTAGGTAGCCGGGTGTTAGCGATTCAACTCAACCTAAAAGTAATTCCCAAGATGCATTCCAGGAAAAGGGCTATAATAATTTTAAGTTAAACCAATTTTTTAAACAGATT	0	0	0	0	0	0	0	0	0	0	0	0	0	0	0	0	0	0	0	0
1	98070433	T	A	1	14031-p1	SSC09844	male	male_male	Phase1	1	0	73	-0.792829	-0.375064	DPYD	ENSG00000188641	316123	DPYD	ENSG00000188641	316172	316172	-0.374553	-0.0370086	DPYD	ENSG00000188641	0	-0.583691	-0.206037	AATTCCAGAAACATGTTTGACCTTTTTGCACCTCAGTTTCTTCATCCATAAAATAGGTAAATCATCTAGAAATGGAGTTCTGGGCCTTGTCTGTGTTTTTTACAGACTCCAAGACTATATTAAAACAGAGTACCTTTTAGAAGTATGCATTTTATTGTGTACAGAGGGCTCACACTTTTCATGACATTCTCCTAGGATCCT	0	0	0	0	0	0	0	0	0	0	0	0	0	0	0	0	0	0	0	0
1	98073688	A	T	1	13529-p1	SSC08423	male	male_female	Phase1	1	0	78	-0.949816	-0.646012	DPYD	ENSG00000188641	312868	DPYD	ENSG00000188641	312917	312917	-0.525483	-0.219323	DPYD	ENSG00000188641	0	-0.73765	-0.432668	TCAGAAGAAGAAAGGGGAAAACTCTATAATAGCCACATGGGGAAGTATTCTAGTGGCAATGTTGGACAAGTATGAAAAGAATGAATTGGCCAGAAGGAGAATACATCACATGAAATCCCAGGAATCAGTACAATGGAGAATATATTCGCACTGGAGCACTTTCTCAAGAAGTAAAAATTAAGTCAGTAATGGCAACTGCAC	0	0	0	0	0	0	0	0	0	0	0	0	0	0	0	0	0	0	0	0
1	98080552	A	G	1	13529-p1	SSC08423	male	male_female	Phase1	1	0	67	-0.669957	-0.142211	DPYD	ENSG00000188641	306004	DPYD	ENSG00000188641	306053	306053	-0.62799	-0.262052	DPYD	ENSG00000188641	0	-0.648974	-0.202131	TCAATGCTCTTTCCACAATCAAAGCCGCCTCTTTTCTCTGCCTTATTTATTCCTTAAGACTGTAGGCTTTTAAAATCCAGGGCAATATCTAGTTTTTCATATATGCCTAAAAGATCTAGCTTACTCTTAAACTATGCAATACTATTTGAATACTAGTGCTAACTATGATTAAAGTTAGCACACATTTGGAAACTTGCATAA	0	0	0	0	0	0	0	0	0	0	0	0	0	0	0	0	0	0	0	0
1	98188272	G	T	1	11827-p1	SSC03054	male	male_null	Phase1	1	0	65	-0.93348	-0.391072	DPYD	ENSG00000188641	198284	DPYD	ENSG00000188641	198333	198333	-0.486179	-0.0896936	DPYD	ENSG00000188641	0	-0.70983	-0.240383	CCTTTGGCTTTTATTTGTAATAATTTTGAAGGTCTTTGAAAGCACAGACGTTGCTTCCATGAAAAGCCTCAGACATAAGTACAGATTCCTAGTGATTACAGAATACTGATGATAACAAAAAGGAACAATGACATTTACTATTTATTGACTCTTTAATATATCCCCAGCACTTTAAAAGACTTTTATTTACTCTTAGCACCA	0	0	0	0	0	0	0	0	0	0	0	0	0	0	0	0	0	0	0	0
1	98218463	T	A	1	11115-p1	SSC00800	female	female_female	Phase1	1	0	62	-0.715125	-0.11365	DPYD	ENSG00000188641	168093	DPYD	ENSG00000188641	168142	168142	-0.535665	-0.0975692	DPYD	ENSG00000188641	0	-0.625395	-0.105609	TAACAGCTGATTCACTTTTCTAGTCTATCTTCTATTTCCTCCTCCAGTGAGAAAATGGTTGGGTTCCTCTGTCTTTGAGGTTAGTCTACTTGGAAATAGATTAATTTGAATTCAGATGAAAAAGCCAGAATTTTGGCAATAATCCAGTTTTTGTACAGTTAATGTTTGGTAAAAATTATTTTTTAATAAATGTTCTTCAAA	0	0	0	0	0	0	0	0	0	0	0	0	0	0	0	0	0	0	0	0
1	98381089	G	A	1	12518-p1	SSC05251	male	male_female	Phase1	1	0	69	-0.782126	-0.279548	DPYD	ENSG00000188641	5467	DPYD	ENSG00000188641	5516	5516	-0.332705	0.0494689	DPYD	ENSG00000188641	0	-0.557415	-0.11504	TTTAATTAAAAGCAATGGAAGCAGTAATAATTATAAACCACAGGAAAGACATAATCCTATTAAGAGTTATCTCAGTAGTATAATTGGCTCCAGGATATCAGTGAACACCCACATGACTGATATTTGAGGCCAAAAACACCTTCTGTCTTGATATGGAGGATTATGAGCAAATGAAGTCCAGAAGGTAAATATGTCACATTT	0	0	0	0	0	0	0	0	0	0	0	0	0	0	0	0	0	0	0	0
1	98394066	A	G	1	11258-p1	SSC02408	male	male_null	Phase1	1	0	61	-0.803923	-0.208715	DPYD	ENSG00000188641	7510	DPYD	ENSG00000188641	7461	-7461						-0.803923	-0.208715	CTCTGAGCAGATAGACCAATACAAAAACCTTTTATAAATGTGTATGTTTGTGCATGCAGGGTAAAAACCTCATTACTCCCACCCTTGATACATATTAGGTATTCTGTAATTTTTTTATATGAAGTGTTTTACATGAAAAGCTGAATACCAAATTTGTCTATAATCTATAGTCCATTATTAGCAAAATAATTATCATCAGTC	0	0	0	0	0	0	0	0	0	0	0	0	0	0	0	0	0	0	0	0
1	98500298	C	A	1	11597-p1	SSC00661	male	male_male	Phase1	1	0	90	0.603349	0.522679	DPYD	ENSG00000188641	113742	DPYD	ENSG00000188641	113693	-113693	-0.399192	-0.287562	MIR137HG	ENSG00000225206	0	0.102079	0.117558	GTTCACTCCAACATGGATTCTGTTGTGGAGGAGGATTAGAGAACTGAACTCTCTCCAACAAATGAGTAATCCTTCTCCCCACAAAAGAGTCCGCTAAATGCTACACCAGACACCTGGGTGCCAGATCTACACAGCCATTTTTGTGCACTTCTGATAATCCACCTGCAGAAATTGCCACTTGGCAATTGCTTAATATAGCAC	0	0	0	0	1	0	0	1	1	1	0	0	1	1	1	1	1	1	1	1
1	98570515	A	G	1	14108-p1	SSC10749	male	male_female	Phase1	1	0	73	-0.30504	0.112909	DPYD	ENSG00000188641	183959	DPYD	ENSG00000188641	183910	-183910						-0.30504	0.112909	TCATAGCACTTTTCACCAATAGGTAAACTGAAAGATCATCAATCATACAGTCTCATCTTGCTTATCTTTTGGTGGATTACCCAATTTCTTTCAGAGTCTAATGTTCTTTAATAGCTCCTCTGGGACTGTTCTTATTTCCCACTTCACCCAGGAGACATTTCTCCATCTTTTCATTCTTATTTTCCATCTTTGGTTTACCAA	0	0	0	0	0	0	0	0	0	0	0	0	0	0	0	0	0	0	0	0
1	98584903	G	T	1	11993-p1	SSC03678	male	male_male	Phase1	1	0	71	-0.575707	-0.126303	DPYD	ENSG00000188641	198347	DPYD	ENSG00000188641	198298	-198298						-0.575707	-0.126303	TTGTTAATTAAATATGTAGGCATTCTTTTTAAAATAGAAAAAAAGAATAGCTGCTGGCCTATCTTTAGTTGCTGGATTTTGCAAAAGATTTATGGATGTTGCCTGAGAATGTTGAAATCTCTTATTTCTGACAAGGTTCAAGTTCTGTCATGAATGTAATCTGCACTGCCACCAAAACCAGCTGGCAAGTGAAGTGGTTTC	0	0	0	0	0	0	0	0	0	0	0	0	0	0	0	0	0	0	0	0
1	98704928	C	T	1	13961-p1	SSC09781	male	male_female	Phase1	1	0	70	-0.919321	-0.456137	DPYD	ENSG00000188641	318372	DPYD	ENSG00000188641	318323	-318323	-0.732264	-0.357186	RP5-1070A16.1	ENSG00000226053	0	-0.825792	-0.406662	CCACCATGGCGCATGTTTACCTATTTAACAACCTGCACGCCCTGTGCATGTACCCATAAACTAAAAATAAAAGTTGAAAAAAATTTAAAAAGGGAGAAGTCAACCAAGAGGGCTGCAGAACATGGGGTCATTTTATTTTTATATATAATATGCATATTATTGTATATAATTTATGGTCCTAGTTTTCACATGGGGAAGGAT	0	0	0	0	0	0	0	1	1	0	0	0	0	0	1	1	1	0	1	1
1	98710023	G	T	1	13486-p1	SSC07901	male	male_male	Phase1	1	0	53	-0.720332	-0.0435667	DPYD	ENSG00000188641	323467	DPYD	ENSG00000188641	323418	-323418	-0.593779	-0.100308	RP5-1070A16.1	ENSG00000226053	0	-0.657055	-0.0719374	CCATTATACCTTTCTTCTAGATTACGTGCATTCATTCATATTTACTGTAAAATATTAAACTAATATACATTAAATCAACTGTGATTATTGCTTTTAAGGAGCGTTCTTTTTTTTATTACTGTACAGGTGTCTTTTACTTGTTTTCTAATAATTTAATTTAGATTCTTGTTTCCTTTCTCTTTCCCAATTCTGTTCTTAATC	0	0	0	0	0	0	0	1	1	0	0	0	0	0	1	1	1	0	1	1
1	98889242	C	T	1	11456-p1	SSC02926	male	male_male	Pilot	1	0	65	-0.787332	-0.244861	SNX7	ENSG00000162627	238037	SNX7	ENSG00000162627	238015	-238015						-0.787332	-0.244861	ACAAGATTATCTAACGTCTGAAATTTTTAGGAATCATTTGACCAATAAAGCATATTTCAGCCTGTTATATTTGCTGACTGCTGTTCCACCTAAATTGCTGCCATTCTACTTAATTCAGACAAGGAAGCTAGCAAAACACAAACATTGACTGCAGGTCACTTCCACATATTAATATAACTATATATATATAATAAGGGTTAT	0	0	0	0	0	0	0	0	0	0	0	0	0	0	0	0	0	0	0	0
1	98955711	C	T	1	13942-p1	SSC10148	male	male_female	Pilot	1	0	74	-0.676292	-0.289989	SNX7	ENSG00000162627	171568	SNX7	ENSG00000162627	171546	-171546						-0.676292	-0.289989	ATACTGAAGCTCAGATGTTAATCAGGTAATCCTAGTCTTAAATGTCTGTGCATTTTTTCCTCCTAGATTTGAGAAAATAAAAGGCACAAGAAATCCTGGCCTGAATGGTCATCAGAACTTCTTGTGTGTTGCTTCCAAAATTTTAGAAGCACTTTTGAGCAGACTGCTTATAAAACATGGCTACTTTCTAGATTCAGCTGT	0	0	0	0	0	0	0	0	0	0	0	0	0	0	0	0	0	0	0	0
1	99301976	T	C	1	11348-p1	SSC00181	male	male_female	Phase1	1	0	57	-0.870112	-0.230349	PLPPR5	ENSG00000117598	168441	PLPPR5	ENSG00000117598	168612	168612						-0.870112	-0.230349	ATTTTTGTACATAAATAAAATGTTAAATACATGCTAGTAAGCATATAAGAACTCTTGATATTCAGTGATAAAATATTTTCACTCTGCTTTCTAAATATTATATGAAGATTAAATCCAAGAAAGAAGAGATGGCATAAAGAATAGTATATGGAAAGTGAAAAACAGAATGGCTGTATGGGCACTTGAAGCATGGTTTCTACT	0	0	0	0	0	0	1	1	1	1	1	1	1	1	1	1	1	1	1	1
1	99357096	T	C	1	14329-p1	SSC11980	male	male_female	Phase1	1	0	88	-0.322711	-0.343077	PLPPR5	ENSG00000117598	113321	PLPPR5	ENSG00000117598	113492	113492	-0.192543	-0.00532192	PLPPR5	ENSG00000117598	0	-0.257627	-0.1742	TATAAGCCAAAGTTACTTAGGGTAGTTTTAATTATTGCAAAGTTATTGTTGAGGAGCTCACCTTCCTTATATTATGGCGATTGTAATCTGGAATTCTACATGCTAAATGTAAGGTATGTCCCTTGGGCACTCTGCTGAGTGGGAGGCTGGGACCTGGGGGTGAGGGTGGAAGGGGAGATGCTGAATTTAGGCTTCTCTTTC	0	0	0	0	0	0	1	1	1	1	1	1	1	1	1	1	1	1	1	1
1	99597176	G	A	1	11933-p1	SSC04654	male	male_male	Phase1	1	0	73	-0.435874	-0.0179753	PLPPR5	ENSG00000117598	126759	PLPPR5	ENSG00000117598	126588	-126588	0.934576	1.27297	RP5-896L10.1	ENSG00000232825	0	0.249351	0.627498	TATATATTATAGATTTTTTTGAAGTAGAAATGGATTAAAGTTCAGGACCCACATCTCTGTTTCTTAATGTAGTTTTTCTCAGTAGCTGATATACAAATAAGGACATTGAAGCTACTTGTTGGAAGAAATTGCAGCCATTGCTCTGTCTTTCTGGCTTCCCTCTTTTGCCTGCTTAGGGAGTTTTTCCAAACACTGATGAGG	0	0	0	0	0	0	1	1	1	1	1	1	1	1	1	1	1	1	1	1
1	99774988	G	A	1	13777-p1		male	male_male	Phase1	1	0	45	-0.720012	0.0046711	PLPPR4	ENSG00000117600	44895	PLPPR4	ENSG00000117600	45479	45479	-0.906652	-0.426278	PLPPR4	ENSG00000117600	0	-0.813332	-0.210804	TTAGGCTGTGCTTTACTGATAAAACCAAGTATTGAATAAAGAGAGTTAATTATCTTTTTAAAGTAAATAAAATTATGAAAATATATATAGTATATATAAAGTACTGTGTTTAAAAAAATGTTATGCAATGTTTTCCAAACTGATAAAGTTTGTAAAGTGCTATAAATGTATTTTGTTAAGTACAGATAAAAGCTATTGTGT	0	0	0	0	0	0	1	1	1	1	0	0	1	1	1	1	1	1	0	0
1	99842306	G	A	1	13211-p1	SSC06970	male	male_female	Phase1	1	0	60	-0.730428	-0.130409	PLPPR4	ENSG00000117600	112213	PLPPR4	ENSG00000117600	112797	112797						-0.730428	-0.130409	TTACAGTGCATACATGTATTTATTTTTATGTGGAAATTACACCTATTCCTTAATTTTGTGAAAAAATAAAATTGGGCAATGAGCAACAAGAGGTCAAAGAGTAACGCCTTCATCATATACTGACTTTATATTTACTAACTGTCCTCTTAAGACAGATGTGTACTACATCATTAATTCTTATAACACTCTTGATTTGTTAGA	0	0	0	0	0	0	1	1	1	1	0	0	1	1	1	1	1	1	0	0
1	99959310	G	A	1	13069-p1	SSC07122	male	male_male	Pilot	1	0	75	-0.607035	-0.224518	PALMD	ENSG00000099260	152359	PALMD	ENSG00000099260	152189	-152189	-0.327595	-0.0204739	RP11-413P11.1	ENSG00000224445	0	-0.467315	-0.122496	TACCCTTAAAATGCTTTGCTACTTTTTCTTGCACAGATTTCTATCTCAAAAATAAAATCAGAATATTCACTCAGCAAAAGAGTGGAGGGGGTATAAAGGAGTAACAGGCCCTGACACCTATGACACAAAGTATTGGTAATAATTCTGACTAGAACTCAGCTTATTCTCCCGTTGTCCTGCTTAGTTCATGAACTATTGTTG	1	1	0	0	0	0	0	0	0	0	0	0	0	0	0	0	0	0	0	0
1	100045538	C	T	1	13856-p1	SSC09403	male	male_male	Phase1	1	0	76	-0.445386	-0.106648	PALMD	ENSG00000099260	66131	PALMD	ENSG00000099260	65961	-65961	-0.187247	0.0980816	RP11-413P11.1	ENSG00000224445	0	-0.316317	-0.00428299	CATTCTGTAAGTGTTAATCACAATTGTATTTCTTCTCATTCCAACAGGTCATAATCTGTCCCTCCAACACCACCATTCTCCCCCTTATCCACCAGTTCCCCGGGGAACAGGCATCATTCTTGAATTTATTATTCTTTTGTTGTATTTTTTCCCAGTTACTAGAATAAGAATGAAGTCATCTGGTTAAACAAGTGTATTTCC	1	1	0	0	0	0	0	0	0	0	0	0	0	0	0	0	0	0	0	0
1	100106585	G	A	1	12014-p1	SSC04966	male	male_male	Phase1	1	0	64	-0.749216	-0.166348	PALMD	ENSG00000099260	5084	PALMD	ENSG00000099260	4914	-4914						-0.749216	-0.166348	CCAACAAATCAAAATAATTTTTATTTGATTTATGTGGTCAGATTTTTTAATTTGATTTATGTGGTCAACCTACTCACATACTATTTGTTACTTGCCTATGGCAATTAAATCCCTTCCAATGGTCTACTAAAGAATAAAAGGTCGATGAAAAACTCACCTTGTCCAGTGATGTGAGAGAATAAGGGTCAAGGATTAAACAAA	1	1	0	0	0	0	0	0	0	0	0	0	0	0	0	0	0	0	0	0
1	100342581	C	T	1	13948-p1	SSC09283	male	male_female	Phase1	1	0	70	-0.687669	-0.224395	AGL	ENSG00000162688	26899	AGL	ENSG00000162688	26941	26941	-0.302386	0.0729779	AGL	ENSG00000162688	0	-0.495027	-0.0757086	TGCTATTACAATTACATTGACATAAGAGATATTTTCACTCATTGGCCAGAGGTATTAAGAATTTCAGTGGCAATTAAACCAGAACCTAATGGTTTTAGGTCCCCCCTCACTCTTAGTGTCTTGTGTTTCTATAGCTATTTCATTACCAGGAAGAATGTTGCAGGAGCCCATTGATATATTTATTTTTTAACATTTCGAAAC	0	0	0	0	0	0	0	0	0	0	0	0	0	0	0	0	0	0	0	0
1	100464999	T	A	1	13083-p1	SSC06523	male	male_female	Phase1	1	0	57	-0.781074	-0.141248	SLC35A3	ENSG00000117620	29430	SLC35A3	ENSG00000117620	29654	29654	-0.387983	0.0541663	SLC35A3	ENSG00000117620	1	-0.584528	-0.0435411	ATCAGGGATCTATACTCTTCAGAATAATTTACTGTATGTGGCACTATCAAATCTAGATGCAGCTACTTATCAGGTACTTAAAATACATTTCTTTCTTTTTTAAAAAAACTTTTTTCTTATACATAATAATTGTATATATTTATGGGGTACATGTGGTATTTTGATACATGCATCCAATGTGTAATGATCAAATCAGGGTAT	0	0	0	0	0	0	0	0	0	0	0	0	0	0	0	0	0	0	0	0
1	100636243	C	T	1	14404-p1	SSC11860	male	male_female	Phase1	0	0	71	-0.890156	-0.440872	LRRC39	ENSG00000122477	7555	LRRC39	ENSG00000122477	7586	7586	-0.41789	-0.0478883	LRRC39	ENSG00000122477	0	-0.654023	-0.24438	CTGAGCTGTACACTAAAAGAGAGAATTTATATATGAATTATATTTCAATTAATTTTTTCTTTCTTTTTTATATCTTTATTTCTTTCGTTTCTTCCTTCCTCCTTCCCTCCCTCCATCCCTTTCTTCTTTCTTTCTTTGCTCTTTTGAGACAGGGTCTCACTCTATCACCCAGGCTACAATATAGTGGCGGGATATGACTCT	0	0	0	0	0	0	0	0	0	0	0	0	0	0	0	0	0	0	0	0
1	101007403	A	T	1	14633-p1	SSC12132	male	male_male	Phase1	1	0	80	-0.726151	-0.482648	GPR88	ENSG00000181656	3689	GPR88	ENSG00000181656	3710	3710	-0.435881	-0.150529	GPR88	ENSG00000181656	0	-0.581016	-0.316589	CCCAAACAGCCTCAGTTAACTGCATAATTCAGGAACAAAACCAGCTTGCTTTGTTGCACGCCTGGGCAATTTCAGCCAGGACATTAGGACCACTTGTTGTACATCTGAATAATTATGGAAGTTGGGACATGTTAAGGAAAACAAATATGTTCATCACCAACAATCAGCTGTCATTTTATTAATCTATCCCTTTTGTGCATG	0	0	0	0	0	0	0	1	1	1	0	0	1	1	0	1	1	1	0	0
1	101234279	T	A	1	14676-p1	SSC12346	male	male_female	Phase1	1	0	79	-0.797082	-0.53419	VCAM1	ENSG00000162692	48981	VCAM1	ENSG00000162692	48981	48981						-0.797082	-0.53419	AACCTTGGGAAAGGTAGGATAGATCATTGGAAGCACAAACTCAGGACTCTTAATTTTTCCTTTTCTCATCTCTTCTCCTCTCTATGGGCCAAATTTCTACTCTTCAGATAAGATCATCCATAAGTTGGGAGGACAGGCATTGCTGAAGGAAGCTTTTCTGATCTGAGAGGAAAAATATTCTCTTTCTTTACCTTCAGTTTG	0	1	1	0	0	0	0	0	0	0	0	0	0	0	0	0	0	0	0	0
1	101395666	A	G	1	14482-p1	SSC11524	male	male_male	Pilot	1	0	60	-0.283189	0.317073	SLC30A7	ENSG00000162695	33990	SLC30A7	ENSG00000162695	34034	34034	0.92192	1.3741	SLC30A7	ENSG00000162695	0	0.319365	0.845585	AATTTACATAGATCTGTAGCTTGATTTTTTTTTATTCACTTAAATGAAAGGGTTACCTATGCATGATGGATAATTATAAAACTAAGCAGGATATAGAAATATACTTTGTTACTGGTGTGATATTTCTGAAGCCTTGCTAGATTTTTTTAAAAAAATCAATTTTCTGCAACTCACCAGTTACCATCTTGTGGTGCTTTGTAC	0	0	0	0	0	0	0	0	0	0	0	0	0	0	0	0	0	0	0	0
1	101817357	A	G	1	14591-p1	SSC12280	male	male_female	Phase1	1	0	98	0.914457	0.606488	S1PR1	ENSG00000170989	114900	S1PR1	ENSG00000170989	114913	114913	-0.3907	-0.390692	LINC01307	ENSG00000231671	0	0.261879	0.107898	TAGGAAGGTGGGAACACAAGATGCCATCTCTCTGCCTCTCACTTTATTTCAGTGTGGGTGTTGGATGGCAGTGTGAGCATCCACTCATGAAGATCACTTGACAAGAGACACAGATGGTTTTCTGTCTTTCCTCCCTTCTTTCCTAACAGGCACTTCCTGTGGCCCCAAGTGGAGGAGTCTATTGCCTGGTTTGCCTCTCTT	1	0	0	0	0	0	0	0	0	0	0	0	0	0	0	0	0	0	0	0
1	101896517	G	A	1	14167-p1	SSC09651	male	male_male	Phase1	1	0	90	-0.367202	-0.448401	S1PR1	ENSG00000170989	194060	S1PR1	ENSG00000170989	194073	194073						-0.367202	-0.448401	GCTCCACATGCATTAGCTATTTATCCTGATGCTCTCCCTCTCCCCACACCTCCAACATGTCCCAGTGTGTGGGGAAAAACTTCTTAAGTCCCACTCCCAAGGAATAAACTGACTGGAGATGTCAGGACACTGTGGGATGTGTATTTGATCTAAACACGTTCCCTACTGCCTTCCTTCAGTTATAAAGTCTTATTCTTGTAA	1	0	0	0	0	0	0	0	0	0	0	0	0	0	0	0	0	0	0	0
1	102253320	A	G	1	13218-p1	SSC07096	male	male_male	Phase1	1	0	80	-0.511117	-0.267523	OLFM3	ENSG00000118733	209162	OLFM3	ENSG00000118733	209266	209266						-0.511117	-0.267523	ATATGAATAAAATTTTTGCCACATGACATTACTTGCTTTTGAAAGTTGAAATGGAGCTATGTTTTGAACATACTGAAAGAGAAATAGGCTTCAAATGAAGAGTTTCCCAGGCCTGGAGTGGCAGTTGTGTTGATGAACGGGGGTGAGTGGCAGAGCAGATTGAAAAGTGGAACTTGAATTAGCAATTAGCAGAGGACCATG	0	0	0	0	0	0	0	1	1	1	1	1	1	1	1	1	1	1	1	1
1	102465488	A	T	1	14061-p1	SSC10271	male	male_male	Phase1	1	0	51	-0.766818	-0.0895815	OLFM3	ENSG00000118733	3006	OLFM3	ENSG00000118733	2902	-2902						-0.766818	-0.0895815	CAAAATTATACATAATTATATATAACATAACAAAATTATACATAACAGATTTAGAAATCTTGCATTTTTGAATGCATGCATAACAAAGTATTTGATAGTTATGTGTCTAGTCAAAGTTGGCCTTCTTAAGCTTATATGAAGTTGTGGTACAATACAACACCTAGAACAAATGATACAAATTTTTAAAATATTTGTGCCTTA	0	0	0	0	0	0	0	1	1	1	1	1	1	1	1	1	1	1	1	1
1	102849946	C	T	1	14670-p1	SSC12572	male	male_null	Phase1	1	0	72	-0.621353	-0.184589	OLFM3	ENSG00000118733	387464	OLFM3	ENSG00000118733	387360	-387360	-0.961325	-0.616978	RP11-202K23.1	ENSG00000233359	0	-0.791339	-0.400784	AACTGATGATTATTCCAAATTGTAAGCTTATTGGCTTCCCTTAAATTGTTTTGTTTTTCTCAGAGGAAAACTTGCAGATACATTTCCTTCTCTGCTCTTACCTAAAAGCTTTGTTATAACACCTATCAAGAATTCTTCAACCTACAGTCTGATCTTCAATGTCAATATTCTCAGCTCTAGTACCCACCATGTGAGATGGCA	0	0	0	0	0	0	0	1	1	1	1	1	1	1	1	1	1	1	1	1
1	103160326	A	C	1	11006-p1	SSC00003	male	male_null	Phase1	1	0	69	-0.80194	-0.29937	COL11A1	ENSG00000060718	413726	COL11A1	ENSG00000060718	413726	413726						-0.80194	-0.29937	CAGGTAAAGATATTTATTATGGCTTTTACATTTTGAAGAAGAAACACCATAATAGTATTTTGGTGTCATGAACAAGGTGACTTAATCTGAACTTAGAAGCAAGGGTAAGATTGAGGTGACCAAAATAGATTTAATGTTAACTCACCTTGACTAAACTTTAGATAGGTTCCTTTCTGACTCTACACCCTGACCTCCCTTTTT	0	0	0	0	0	0	0	1	1	1	0	0	1	1	1	1	1	1	1	1
1	103347810	T	C	1	11845-p1	SSC12225	male	male_female	Phase1	1	0	75	-0.521221	-0.138671	COL11A1	ENSG00000060718	226242	COL11A1	ENSG00000060718	226242	226242	-0.398266	-0.0911927	COL11A1	ENSG00000060718	0	-0.459744	-0.114932	CAAGGAACATGTTTGAAAGTATTTAGCCAGTAGCTAAGGAGATATACTGTGTGAAAGGCACTGATTGGAAGCAACCTGAATTACTCCCTGCTGGTTAGAATATTTAGAATCTTATAGATCTGCATTTATTGTTCTGCTTTGTGAAGAACAGCAAAGGGTATATAAGTCTTCACAATAGGGAACTCGAGTTATCTGTGTAAG	0	0	0	0	0	0	0	1	1	1	0	0	1	1	1	1	1	1	1	1
1	103458558	A	G	1	12833-p1	SSC07207	male	male_female	Phase1	1	0	68	-0.739293	-0.235086	COL11A1	ENSG00000060718	115494	COL11A1	ENSG00000060718	115494	115494	-0.392033	-0.0110379	COL11A1	ENSG00000060718	0	-0.565663	-0.123062	TGAGACCATACACCCTAAAAACAATGAGCAATTGTTAATAAGCTTTCCTATGTACAAAAAATGTATCTTATTTTTTTTTCCTGTATGGCTTTGTCCTCATATATATCTAGTCATTTATAATTTTATTTGCCTCTGTCACTTTACAACTCTCCTAGCAAGTTTCAGCAGTTAACAACATCCCCACCCCAGTCAGGCAATTTT	0	0	0	0	0	0	0	1	1	1	0	0	1	1	1	1	1	1	1	1
1	103478556	C	T	1	14146-p1	SSC10730	male	male_female	Phase1	1	0	55	-0.675657	-0.0339114	COL11A1	ENSG00000060718	95496	COL11A1	ENSG00000060718	95496	95496	-0.729234	-0.258439	COL11A1	ENSG00000060718	0	-0.702445	-0.146175	TAAAACAAAACTGGTCAGGAAGTGTTATGATAATATGTGCCTTTTAACAAATCTCAGATATAATGCTATAGAGAAGAATGTTTTATTTTGTATAATCATACGCATAATAAACTGATTACATGCACTATTGTTACACTGAATATTAGAAATGTGAAATTAGCATACTTGAAAAGCTGAAACACATACAGTACAAAAGATAAA	0	0	0	0	0	0	0	1	1	1	0	0	1	1	1	1	1	1	1	1
1	103482923	A	T	1	13543-p1	SSC08169	male	male_female	Pilot	1	0	65	-0.804526	-0.262063	COL11A1	ENSG00000060718	91129	COL11A1	ENSG00000060718	91129	91129	-0.968839	-0.572704	COL11A1	ENSG00000060718	0	-0.886683	-0.417383	TAATTATATGAAAAGTATAAGTTATTTGCATCTCTGATCCTCTAAAGAACAAAAGAAAGAAAGTACAAAGTTATTGGCTACTCAAGGATGTGGGGAAAAAAGGGAAGGTTATTTTATGAGAAGAGTTTGGAGAGACTTAACACAAATGAGATATTTCAGCATGTAACCCAGGGTTTGATCCTCAAAGTAGAATTTAGATTT	0	0	0	0	0	0	0	1	1	1	0	0	1	1	1	1	1	1	1	1
1	104076848	T	C	1	14132-p1	SSC10588	male	male_female	Phase1	1	0	76	-0.233847	0.104974	RNPC3	ENSG00000185946	8525	RNPC3	ENSG00000185946	8535	8535	-0.377296	-0.0921016	RNPC3	ENSG00000185946	1	-0.305572	0.00643634	GGGAAAATAACTAGTATGAAGTCTTTGTATCAGAGATATAACAGTGTCATGAAATCAAGACTGGCATTTTGTTTCTGGCTGTGACTCTTCGTAGTACAGCTTCACAAATTTGCTTTACACTAGTGGTTCTCAAAGTGTGGTCCCTAGATCAGCTGTATCATCTGTAAACTTGATCAAAATACAGAACCTTGAGCTTTAACC	0	0	0	0	0	0	0	0	0	0	0	0	0	0	0	0	0	0	0	0
1	104488265	A	G	1	13462-p1	SSC07472	male	male_male	Phase1	1	0	62	-0.51424	0.0873348	AMY1C	ENSG00000187733	195237	AMY1C	ENSG00000187733	195237	195237						-0.51424	0.0873348	AGTCCTATAAAGAACAGGCTTTGGAGCTATAGAATGTACCCAGCAGGAGGCTGGTATACGTTTTATTTGCATTTTTAAGTTGTTCATATATGCTGTGTACACTTTTCAGTATGTGTAATAAAATTAATAAATAATAATATAAAAATATTGAAAAGAGCTCCTTTGTTGGAGTTCTGAAGACTTTGGATAAGAAAGAACATA	0	0	0	0	0	0	0	0	0	0	0	0	0	0	0	0	0	0	0	0
1	104579863	T	C	1	11993-p1	SSC03678	male	male_male	Phase1	1	0	70	-0.572678	-0.109359	AMY1C	ENSG00000187733	286835	AMY1C	ENSG00000187733	286835	286835						-0.572678	-0.109359	ACACTCTATAAGTCATTAGAAGATTTATAGTAGAGCTACAATTTAAGATAGGGCTATTCACTAGTATGGATACTATTCACCTTTATTCACACTTAAACCATTGCCAGCTTTGCGTCCAAGAATGTTAGTTTTCTTTAGTGAAGGAAAATAATAGGAAGTCCTTTTCCAAGTATGTCCAGAGAGAGAAGAATTTCTTGCCCT	0	0	0	0	0	0	0	0	0	0	0	0	0	0	0	0	0	0	0	0
1	104798217	C	T	1	13080-p1	SSC06883	female	female_female	Phase1	1	0	78	-0.435451	-0.131435	AMY1C	ENSG00000187733	505189	AMY1C	ENSG00000187733	505189	505189						-0.435451	-0.131435	TTTGTAGAGATGGGGTTTTGCCATGTTGCTTGAGCAATCTGTCCACCTTGGCCTCCCAAAATGCTAAGATTACAGGTGTGAGTCACCTCTCCTGGCCCTTCATTTTCATTTATTACAAAATGTGAGCATACTGTTAAATTTTGAACACATTTGCCTTAAATTCTGCCAAGAAAAATCAACTTTATTTGTGGTAGCATGTCA	0	0	0	0	0	0	0	0	0	0	0	0	0	0	0	0	0	0	0	0
1	104866190	A	G	1	11057-p1	SSC02643	male	male_male	Phase1	1	0	58	-0.702271	-0.0751478	AMY1C	ENSG00000187733	573162	AMY1C	ENSG00000187733	573162	573162						-0.702271	-0.0751478	TATGGCCTTTGTCTCATTTTGATTTAAAAATGTGTTTCTTTCATTTTCCATAGAATATAAACAGATTTAGAAATTTGGTTAACTTTGAAAGTTGTAGCCAACAATGCTTTTTCTGCAAGAGTTCAAATTTGTTATTTAAAGGAAAAGAGAGCTCATAAAAGTTTCTTTATCACTCATCAAAATCTTTGCTGTGGTGTTTAC	0	0	0	0	0	0	0	0	0	0	0	0	0	0	0	0	0	0	0	0
1	105063360	A	T	1	14207-p1	SSC10970	female	female_male	Phase1	1	0	63	-0.715721	-0.15093	AMY1C	ENSG00000187733	770332	AMY1C	ENSG00000187733	770332	770332						-0.715721	-0.15093	AAAAGGCAAGCAGAAGAAACAGTATAATTCTGTATGTTAACTGGTAAGACAAAAGAGAGGAGGTTTCCAAGTACAGAGATGTCCTGCATTATTCATTTTTATACGTGTTATGTTAAAGTATTTCAGCTAAAACCTATTTACAAGTAAAATACAAACAAATGAACTATGCAACATTTTACATGGCAGTAATACATGAGAGTA	0	0	0	0	0	0	0	0	0	0	0	0	0	0	0	0	0	0	0	0
1	105258745	T	C	1	11057-p1	SSC02643	male	male_male	Phase1	1	0	57	-0.924074	-0.284348	AMY1C	ENSG00000187733	965717	AMY1C	ENSG00000187733	965717	965717						-0.924074	-0.284348	GAACTAAAAGAGCTAACTGCAACTTGCATCTACTCTAGATTCTTGCATTTAATAGCTGTTTAATAATTAGACACTGTAATATAGGTACTTATATAAGCTTTATATTTATGATATTCTGAAGAGGGAAGAGCATTGCAAGGCAAAGATGTTTACAGAATGTGAGAAGGTTAAATGTTAATTTTAAAGATGTAAAAAAATATA	0	0	0	0	0	0	0	0	0	0	0	0	0	0	0	0	0	0	0	0
1	105327364	A	G	1	11027-p1	SSC00542	male	male_male	Phase1	1	0	70	-0.515669	-0.0523283	AMY1C	ENSG00000187733	1034336	AMY1C	ENSG00000187733	1034336	1034336						-0.515669	-0.0523283	TCATTTAATGAGCTCAATTAAGGACAGTTACCTGTATTCGACAGAATATATGTTAGCCCGATAACTGGGTCAGCAAAGATTTTGAGCATGAGGTTATGTAACATTTAATAATCAGGGTTCTGGTTTCATCTAGAACTAACCTACATAAACAGCAGCAAAGACAGATGGCTCATATTACTTTTTATGTGCCTTAAAACATTT	0	0	0	0	0	0	0	0	0	0	0	0	0	0	0	0	0	0	0	0
1	105859870	G	A	1	13383-p1	SSC07471	male	male_female	Phase1	1	0	52	-0.849971	-0.196046	AMY1C	ENSG00000187733	1566842	AMY1C	ENSG00000187733	1566842	1566842						-0.849971	-0.196046	ATGTTAAATATTACCAAATGCTTACCATTGAAATGAGTAGAGTTTACACATTTATTTTCTTGTTGAGATATATAATTTTCCTAATGGTAAATTACTTTTAGATGTTGAGAATGCTCAAAGTAACAATTTAAAAAACGTTATTTGCTACACCATGTTTATGTATATTAACATTAAAGAAAGCAGAGTGACAGAAATTTAGGT	0	0	0	0	0	0	0	0	0	0	0	0	0	0	0	0	0	0	0	0
1	106228431	A	G	1	12225-p1	SSC04589	male	male_null	Phase1	1	0	86	0.0294105	0.111322	PRMT6	ENSG00000198890	1370900	PRMT6	ENSG00000198890	1370870	-1370870						0.0294105	0.111322	CCTCAAATAATGTGAAACAGGATAGTAACAATTTCTCTGGACAATGAAAGCACAGAAGTTACATGAGAGTGGGTCTGTCTGCTTGCCAGAGAATATCAACATGAGACAAAAAAAACAGAGCCATCGAAGGAATGAGAGCATGATTCTGCCTGACAGTCTCAAAAAGAAGGGGTAGCTGAGTCTCCCAGGGGTATCATCAAC	0	0	0	0	0	0	0	0	0	0	0	0	0	0	0	0	0	0	0	0
1	106465032	A	G	1	13403-p1	SSC07734	male	male_female	Phase1	1	0	71	-0.636755	-0.187374	PRMT6	ENSG00000198890	1134299	PRMT6	ENSG00000198890	1134269	-1134269						-0.636755	-0.187374	GCAGGTAGGTTGTTCCCTTGTCACCAGTTTTGGCTAAGAGACTGTGACTGGAAGGGATGGAAATGTATTACATTGCTTGCTAATTAATTTGTCCACTTATATGTGGCTCTATTAGGCAGGCATTACATAGGTTTCAGAAAATAATAACATTTTCAAAAACTATAATCTGTTTATATTATCATGCAGCTTTATTAGACAGAC	0	0	0	0	0	0	0	0	0	0	0	0	0	0	0	0	0	0	0	0
1	106896100	C	A	1	11006-p1	SSC00003	male	male_null	Phase1	1	0	49	-0.755799	-0.0825099	PRMT6	ENSG00000198890	703231	PRMT6	ENSG00000198890	703201	-703201						-0.755799	-0.0825099	CTATCAGTAGTCACAGGAAGAAAAGATTTTTTAAGTCCAAGTGAAATACAGAAAATGATTGACCATGAATAATTATTAATGCTCCTTTTCATTAAAAATACCATTATGTTATTATGAAAGAATCCACCTGTTATTTTAAAATAATTTTGAAGTATTTTAAAATAAAATATAATGCCACAAATATTTTAGGACACCAGAATT	0	0	0	0	0	0	0	0	0	0	0	0	0	0	0	0	0	0	0	0
1	106979135	C	T	1	12001-p1	SSC03606	male	male_female	Phase1	1	0	71	-0.136801	0.312771	PRMT6	ENSG00000198890	620196	PRMT6	ENSG00000198890	620166	-620166						-0.136801	0.312771	ATTAAAATGCAAGCTGCTTCATCTGGAAGATAATACTTCATGGTCTATCAAATGAATGCAAGTGGTAACAGACTCGAACTCAGCCTCTGCTATGGAAATACTACACTTAAGCTAACATAAATAATGCAATCCTTCATGTAGCCACTCACTTTGATGATAACTAAATCCTATCTTCTCAAAGAGATGGCTATGTGATTAAAT	0	0	0	0	0	0	0	0	0	0	0	0	0	0	0	0	0	0	0	0
1	107035575	T	C	1	12255-p1	SSC05027	male	male_male	Phase1	0	0	84	-0.0209875	0.0866555	PRMT6	ENSG00000198890	563756	PRMT6	ENSG00000198890	563726	-563726						-0.0209875	0.0866555	CAACCCAAGTGGTGTTGAAACTTGTCGCTGCAGACAAAGCAATGCCATATAACCCAAGTGATGTTGAAAGTCAAAGGTGGCAAGGAATTTATGGACTAAATGGATATTAGCAGTACAGATAGCTAAGCAAATGGCAGGAAGAATGACCTGAAATGAGCAGAAAGACATCAGTCTATAAAGAGGCAGCTAGAGTAGGAGAGA	0	0	0	0	0	0	0	0	0	0	0	0	0	0	0	0	0	0	0	0
1	107118820	T	G	1	12233-p1	SSC04266	male	male_female	Phase1	0	0	74	-0.58713	-0.200794	PRMT6	ENSG00000198890	480511	PRMT6	ENSG00000198890	480481	-480481						-0.58713	-0.200794	TACACAATATCTCAGCTAGGGATGATAAAGTAATATTGTAAAATTCCACCCATAAAGCAAAGAGGAAGCTCACACAAGATGAGAAACTCATCTGCCCTAGTAAGGTTTGGAGAATTGCTACATGGAGCATTTTTTTCTTAGCAATTGGGCCACTATTCTTGTGAAATTATAGCTCAATTGAACGCGACGAAATCATTTAAG	0	0	0	0	0	0	0	0	0	0	0	0	0	0	0	0	0	0	0	0
1	107264042	T	C	1	12931-p1	SSC06346	male	male_female	Phase1	1	0	61	-0.601209	-0.00589528	PRMT6	ENSG00000198890	335289	PRMT6	ENSG00000198890	335259	-335259						-0.601209	-0.00589528	TCCGTTAAATATTTTATTAACATTATTAGTAAAAACCTGACATTTAAACTTCTAGGTCTAACATAGAGAGATAAGATCCCTTGGTATTATCGTTTTTGCATTGGGAAGAATCATTCATGTAATCTCTTTTCAAAAACAGACATAAGACAGTGAGTACCCATTGCTTTGGAGAACATTTAACAGATTTTCTTTGTGGTTTTT	0	0	0	0	0	0	0	0	0	0	0	0	0	0	0	0	0	0	0	0
1	107565143	G	C	1	14076-p1	SSC10364	male	male_male	Phase1	1	0	92	-0.863351	-1.01934	PRMT6	ENSG00000198890	34188	PRMT6	ENSG00000198890	34158	-34158						-0.863351	-1.01934	ATACCTTATATGGACAAAGAGGAACTCAAGGCTACATACGACCTAGATATGCTCTCTAGATCATTTACAGAAGTTTCATTCATCCTTTAAAAATAGTAAAGTCTGAGGCTGGGCACAGCGGCTCACGCCTGTAATCCCAGCAGTTTGGGAGGCTGAGGTAGGTGGATCACCTGAGGTCAGGAGTTTGAGACCCATTACTGG	0	0	0	0	0	0	0	0	0	0	0	0	0	0	0	0	0	0	0	0
1	107693895	A	G	1	12412-p1	SSC04851	male	male_male	Phase1	1	0	78	-0.421384	-0.117362	NTNG1	ENSG00000162631	11180	NTNG1	ENSG00000162631	11266	11266	-0.518415	-0.21225	NTNG1	ENSG00000162631	0	-0.4699	-0.164806	TAAATATATACCTTGTGACTATTTGTATGCATATTATATACCACGTCAATGGTAATGGCCTAATACAGCAACACATTCACTCTGCAGTTTTGGATGTTCCATAAAACTCTTTAGCATAAGGATTCCTGACAGAAGGTTGGGAAACTGTCTCAGGATGCTGTCATATCAAACCTGTTTAGGTACTCCTTAGCCCAGGGTGTA	0	0	0	0	0	0	1	0	0	0	1	0	1	1	0	1	0	0	0	0
1	107701211	C	T	1	13831-p1	SSC09785	male	male_female	Phase1	1	0	81	-0.314501	-0.108649	NTNG1	ENSG00000162631	18496	NTNG1	ENSG00000162631	18582	18582	-0.543199	-0.271401	NTNG1	ENSG00000162631	0	-0.42885	-0.190025	GTACAAAGAAATAGCCCTTTTGTTTCAGAGAGTTGATGTCCATTGAGAAGTCCAGCTGCCGACATTATCATGAGGCCATATCTGCACAGTGATTTTTCACCGTCATATGTGGCATTTTGTTGCTTTCCTGTTGCTCCCTTTCCTTCTTGGAAATTGTAAAATGAAGAAATCAAGTACACTTCCAGACAATTTCTAAGCGTG	0	0	0	0	0	0	1	0	0	0	1	0	1	1	0	1	0	0	0	0
1	107800948	T	C	1	12493-p1	SSC05066	female	female_male	Pilot	1	0	61	-0.607709	-0.0123984	NTNG1	ENSG00000162631	118233	NTNG1	ENSG00000162631	118319	118319	-0.301648	0.111513	NTNG1	ENSG00000162631	0	-0.454679	0.0495573	TTAAGTGTTGTAATGGCTCTAAGAGTTGTTGGTTTTTTTTTTTCATTTTATTAGTGGTTGAGGAAAAAAAAAAACCCATGATATTAGTAAAACTAATTGTTACTACATTAAAATAATGCAGGTTTATCTCTGAATTAAAGCGTGTTACTTTATCTACTCAGACAAGTGACCCCAAAAAACCCACCTCTATAATAGACTCCT	0	0	0	0	0	0	1	0	0	0	1	0	1	1	0	1	0	0	0	0
1	107997994	C	G	1	11099-p1	SSC03712	male	male_female	Phase1	1	0	106	-0.677997	-1.3309	NTNG1	ENSG00000162631	315279	NTNG1	ENSG00000162631	315365	315365	0.390873	0.0897226	NTNG1	ENSG00000162631	0	-0.143562	-0.620588	CAGGCTGGTGTCGAACTCCTGACCTCCAGTGATCTTCCCGCCTCAGCCTCCCAAAGTGCTGGGATTACAGGCGTGAGCCACCACGCCCAGCCCATGGTGACTTTAAAAAGCAATAAAAAGTCATTATGCACAGTGTTGTCCAGTAGCCTAATGTGGTGCTCAGGATCAAGTGAACCTGAGGGTTGGATGCTGGAAGCAGGA	0	0	0	0	0	0	1	0	0	0	1	0	1	1	0	1	0	0	0	0
1	108033821	G	A	1	13940-p1	SSC09546	male	male_male	Phase1	1	0	88	-0.272793	-0.293134	NTNG1	ENSG00000162631	351106	NTNG1	ENSG00000162631	351192	351192						-0.272793	-0.293134	AGTGCTAAGTTACAAGCTTAAATTGGAGACTCTGCAGAGGAATACACAGCCTCTGTAATTTTCAGTTTGGTGTAATAATATGGAAATGGCTTTTGGTGCCGGGATTGGATCAGCCTAAATGAGCTGGAATTGATAGCTGCCTGTAATACTAGGGGCAGGAGAGAGTCATCACGTCTTTGTCCTTGCTGACTTATCTAGGGC	0	0	0	0	0	0	1	0	0	0	1	0	1	1	0	1	0	0	0	0
1	108078907	A	G	1	14139-p1	SSC11183	male	male_null	Phase1	1	0	82	-0.0218365	0.147549	NTNG1	ENSG00000162631	396192	NTNG1	ENSG00000162631	396278	396278						-0.0218365	0.147549	TTGCCTGAAATTTAAATTTAACCATGTTTTCTGTATTTTGTCTGGTACCTAGTCCTGACCAGGTCTTTGCTTGTTTGTTGTCAGATGTGACTATCTAACTACACTCCCACTTTGGACATACACTCATATTTGCACTCCAAACACAAGCAGGCCCATGGTGAATGCTCAATAAACTTAATGCTCTTCCCACCCTTACCTGTC	0	0	0	0	0	0	1	0	0	0	1	0	1	1	0	1	0	0	0	0
1	108547094	G	T	1	13918-p1	SSC09875	male	male_male	Phase1	1	0	54	-0.707249	-0.0647098	VAV3	ENSG00000134215	39292	VAV3	ENSG00000134215	39328	-39328						-0.707249	-0.0647098	ACCAAAAATTAAAATTAAGAAGGCAAAATAGGAATACATAGGTTTTAGAAATAATAGTGCATATATGCTCCAAAGTATACTATTTACCATTCAATTAAAAGAATCAAAAGAACTTTATTGATTGGCAAGAAAAATTAGAAAAACAAATATATATAAAACAAGAATTGCTCTCTCTAGCAATCTGTAACCCAGTTGGGTGAT	0	0	0	0	0	0	0	0	0	0	0	0	0	0	0	0	0	0	0	0
1	108713244	T	C	1	11194-p1	SSC00668	male	male_null	Pilot	0	0	50	-0.759889	-0.067837	SLC25A24	ENSG00000085491	29625	SLC25A24	ENSG00000085491	30227	30227	-0.644731	-0.168041	SLC25A24	ENSG00000085491	0	-0.70231	-0.117939	TGCTTGACCTATCAAATACAGGAAGAATTGTGTTAAAATCTCTCACCACTATGATGGATTTGCCAATTAATCCCCAGAATTTTATCAACCAGCTTAAAAATTGTATATCCTCATACTGAATTTTAAAATGTAGTGACACTCTATTTTTATTAATGTTTTTACTATATAATCTATTATTAATAGATTATTAATAATAATTAA	0	0	0	0	0	0	0	0	0	0	0	0	0	0	0	0	0	0	0	0
1	109393543	G	A	1	12689-p1	SSC05224	female	female_female	Phase1	0	0	79	-0.115673	0.147502	AKNAD1	ENSG00000162641	7323	AKNAD1	ENSG00000162641	7307	7307	0.649713	0.911394	AKNAD1|RP11-475E11.9	ENSG00000274068|ENSG00000162641	0	0.26702	0.529448	TTTACCTTACTATTGGGCCTCAAACATCAATGAGATCCTGAGCCTCAGCATGTTGAGAAGTTGGTGGGGGAGTGTGAGAAGTTGGCGTAAGGGAAAGGGGGAATAGCATAAATTAAGCATTAACAAAGTTTTGTACCAAATGATTACCAAGATAACAAGCTTGAAATCCATTACTAACGATCTTAATTCCATTGGACTTAG	0	0	0	0	0	0	0	0	0	0	0	0	0	0	0	0	0	0	0	0
1	109441235	T	C	1	14425-p1	SSC11895	male	male_female	Phase1	1	0	72	0.104184	0.54123	GPSM2	ENSG00000121957	21628	GPSM2	ENSG00000121957	23263	23263						0.104184	0.54123	TAAAATGTTGCACATTATGGCTGTAAGCTTCCCTACATTTTTTTCTGATAAAAAGAATTAGATATGTAAATCACATACATAAAATTGTTCTGCAAACTTATTTTTTCATCACTTTTTGCGATCCCTTAGGGAAAACCTATCATTAGTGACTGCTTTGGGTGACCGAGCGGCACAAGGACGTGCCTTTGGAAATCTTGGAAA	0	0	0	0	0	0	0	0	0	0	0	0	0	0	0	0	0	0	0	0
1	109545177	G	C	1	12175-p1	SSC05166	male	male_female	Pilot	1	0	62	-0.701901	-0.100419	CLCC1	ENSG00000121940	39102	RP11-475E11.9	ENSG00000274068	39071	-39071	-0.424002	0.0141926	WDR47	ENSG00000085433	1	-0.562951	-0.0431133	TATCTTAACAGTACCTTTTATAAATGCTGAATAAAATATACAATTAGCTATATTTAACAATCACAAAATACTTAATCTATTGCTCTTTGAAAAACAGTATGTGTCTTAATACTCAAGTGGATCAGTTAATTTGCTTTATTCCACGGAAACAGACTGACCGAAATGAATGGTTGCCTTGGTTCCCTGACTAACCCAAAATAA	0	0	0	0	0	0	0	0	0	0	0	0	0	0	0	0	0	0	0	0
1	109672167	A	G	1	14590-p1	SSC12411	male	male_female	Pilot	1	0	95	-0.218242	-0.491311	KIAA1324	ENSG00000116299	15376	C1orf194	ENSG00000179902	15688	-15688	-0.381476	-0.392037	KIAA1324	ENSG00000116299	0	-0.299859	-0.441674	GAGGTTGCAGTGAGCCGAGATGGTGCCATTGCCCTCCAGCCTGGGCGACAGAGTGAGACTCCGTCTCAAAAAAACCAACGAAACAAAACAAAACAAAAACACACGCAAAAAACCCAACTTTGATGGAACACACAGCCTTTAAGGGAACAAGTGGTTGCCAGCAGTTACAGAGATCAAGTGCATGATAGAATGAGGCCAGTT	0	0	0	0	0	0	0	0	0	0	0	0	0	0	0	1	1	0	0	0
1	109687537	A	T	1	14321-p1	SSC11852	male	male_male	Phase1	1	0	52	-0.76764	-0.11361	KIAA1324	ENSG00000116299	30746	C1orf194	ENSG00000179902	31058	-31058	-0.393684	0.0872629	KIAA1324	ENSG00000116299	0	-0.580662	-0.0131734	CCTAGATATTATTGTATTGTGCAGAAGTTTGCTGTAAGTATAATTTAGTATTTTTATAGGTATTTTGTCTTTTATCTCTGCTTGCTTTAAGAATCAAACAACTTCTATAAACAAAACCAAACATATATTATATATCATGCATATACATAATATATACATTTGTTATGGCTTAAATAGGTCTCCTCAAAATTCAAGTGTTAC	0	0	0	0	0	0	0	0	0	0	0	0	0	0	0	1	1	0	0	0
1	109691394	C	T	1	14151-p1	SSC10801	male	male_male	Phase1	1	0	74	-0.253118	0.133346	KIAA1324	ENSG00000116299	34603	C1orf194	ENSG00000179902	34915	-34915	-0.399469	-0.0836919	KIAA1324	ENSG00000116299	0	-0.326294	0.0248271	CTAACATATCCAAACAAGCAATGTCCTTGGAGAGTTTTGCATAGGCCACAACCTAGATTGCCTGGTTCTGACATGTATGATTAAAAGCTCAGGTGAAAAACATTTAATAGAACATTTTGGTCTCATTAAAAAGTGATAGAAGCACATCTTCAGAATATAACTTCATAAAGCCCTGCCTTGTAGACAGATGTGTGTGCTATA	0	0	0	0	0	0	0	0	0	0	0	0	0	0	0	1	1	0	0	0
1	109718812	T	C	1	11257-p1	SSC01067	male	male_null	Phase1	0	0	100	-0.350515	-0.830351	SARS	ENSG00000031698	37728	SARS	ENSG00000031698	37728	-37728	-0.240037	-0.338066	KIAA1324	ENSG00000116299	0	-0.295276	-0.584209	GCTCTGAGGGAAAGTAAGGGGACAGCAGGAAGCAGCCTGTTTTTATTGTTTGAGGATAGCTTCCTAAAGCATTCCAATTTGAGAAATAGGACGTGGTTATTTGAGGGAGTTCCAGGGGGTATCGAGGCTCTGATGTGGGATGGGCAGTGCCAGCAGATGGCTTTCTGCTCAGACAGTCCAGACATTGGTATGAGGGCCAAC	0	0	0	0	0	0	0	0	0	0	0	0	0	0	0	1	1	0	0	0
1	109814032	C	T	1	13714-p1	SSC08995	male	male_female	Phase1	0	1	129	0.14909	-1.12216	PSRC1	ENSG00000134222	11735	PSRC1	ENSG00000134222	11776	11776	0.994366	-0.627495	CELSR2	ENSG00000143126	0	0.571728	-0.87483	TGGGGTGCCTGGGCCATGGGCAGGCACCAGCATGGGAGGTCTCATGGCCGGACTCATGGCCTGTCCCTATCCCCAGCTCGGGCCTGCAGCCCTCCTTCGCCGTCCTCCTGCTGCTGAGCGCCACGTGGCTGCTGGCACTGCTCTCTGTCAACAGCGACACCCTCCTCTTCCACTACCTCTTTGCTACCTGCAATTGCATCC	0	0	0	0	0	0	0	0	0	0	0	0	1	1	1	0	0	0	1	1
1	110174628	C	T	1	11393-p1	SSC03016	male	male_male	Phase1	0	0	102	0.161946	-0.379522	AMPD2	ENSG00000116337	12169	GNAT2	ENSG00000134183	12077	-12077	0.472813	0.321029	AMPD2	ENSG00000116337	0	0.317379	-0.0292463	CCCAGTGTGGCTCCCAGAGCTTTGACCAGATTGTGATCCCAGCTGGCCCCTATGTTGTGTTCTGGACTGAGGCCTTTGCTGTGAACTGCAGTGTTTCATACGAACCATCTTTCCTAGTGCATGAGAAATAAAGATTATTTAAGTAATGAGGCAGGTGGGGTTTCTGTTGGGAGAGGGAACGCCGTGGTGGGAGGTGGCTGT	0	0	0	0	0	0	0	0	0	0	0	0	0	0	0	0	0	0	0	0
1	110294833	G	T	1	14230-p1	SSC10917	male	male_male	Phase1	1	0	109	2.01551	1.22435	EPS8L3	ENSG00000198758	11709	GSTM3	ENSG00000134202	11173	-11173						2.01551	1.22435	TGGGGTCCCCAGGCTGAGGGTCATGGTTGTGTGTCTTCTCCTGAGGAAAGTGTGAGGTGCTCCCTAACCTATGACTTCCCCGCCTAAGAAACAGAGTCAGGATGGCTGGAGAATGGGGCCTCAGAAATTAAGCCTATGTCCCAGCCCTGAGATTCCCCTCAGGTATCTCCGGCCTGCAGTCTGATGGTGACTTTTGGGTTT	0	0	0	0	0	0	1	0	0	0	0	0	0	0	0	0	0	0	0	0
1	110294946	C	G	1	14230-p1	SSC10917	male	male_male	Phase1	1	0	100	-0.0103818	-0.489948	EPS8L3	ENSG00000198758	11596	GSTM3	ENSG00000134202	11286	-11286						-0.0103818	-0.489948	TGGGGCCTCAGAAATTAAGCCTATGTCCCAGCCCTGAGATTCCCCTCAGGTATCTCCGGCCTGCAGTCTGATGGTGACTTTTGGGTTTCTTTAGAGTTTGCTGGCAGGTCAGTGTTAGGTGGGGCTTTCTGCAGGCAGGAGGGGTCTGAAATGTCATTGATTTCTGAAGACATTTCCGGGAGTGGAATTTTCTACATCTGA	0	0	0	0	0	0	1	0	0	0	0	0	0	0	0	0	0	0	0	0
1	110295188	T	G	1	14230-p1	SSC10917	male	male_male	Phase1	1	0	102	0.620594	0.0795331	EPS8L3	ENSG00000198758	11354	EPS8L3	ENSG00000198758	11461	11461						0.620594	0.0795331	AAGCATGTGTGGGTAGTATCATGAGAAGAAGCAATGGGAGCCTAGGAGGGTAGAACACTGTTTTTCACCCAAGGTAGGAGAGGGATGTCCTTGTACATGTTTTTCTGGCTAAAAGAGACCCTCTTGGCTCTCTTAAGATGTAGAGAGCCAGAGATCCAAAGGAACAGCCCTGTCCCTCCCTCCCCAGGACCACGCAGTCCC	0	0	0	0	0	0	1	0	0	0	0	0	0	0	0	0	0	0	0	0
1	110426398	C	T	1	11638-p1		male	male_male	Phase1	1	0	108	2.25049	1.57036	CSF1	ENSG00000184371	27073	CSF1	ENSG00000184371	26466	-26466						2.25049	1.57036	AGGAAGGCAGGGAGATGTTTGTAGGCTCCAGTTTAGGAACGGGACTTGTAAAACAGGGAGGTGGCCAAATTCATTCAGATTGGCCTTGGAGCAGGCCCTACGCATGGAGCCAACTGAAATATTCAGAACTGCAGGCCAGCAACCTGTCCCCAGAGGCTGAAGGAGGAAGGCCCAGTCTAGAGCCCACAGTGTCAGAACCAG	0	0	0	0	0	0	0	0	0	0	0	0	0	0	0	0	0	0	0	0
1	110435699	G	A	1	12793-p1	SSC05767	male	male_female	Pilot	0	0	111	0.47366	-0.326241	CSF1	ENSG00000184371	17772	CSF1	ENSG00000184371	17165	-17165						0.47366	-0.326241	CTCCTCCTCTCCTCCCAGCGCTCCTCGCTGGACTTCTTTATTCCCCACATTGTCTTCTCATCTCCCTACTGAAACTAGGAGAAGGTGGAGGGAGGGCCTAGATTGTTCCTCTCTGAAAGGGTCCCCCAGTTGGGTAAGAAGAGCTGGTCTGTGGTCACGGCCTACAATCCAGTAAGCTCGGGCTCTGCCTGTGGCCAAGTT	0	0	0	0	0	0	0	0	0	0	0	0	0	0	0	0	0	0	0	0
1	110438777	C	T	1	11118-p1	SSC02015	female	female_male	Phase1	1	0	124	2.98595	1.87732	CSF1	ENSG00000184371	14694	CSF1	ENSG00000184371	14087	-14087	0.174865	-0.971698	RP11-195M16.3	ENSG00000261055	1	1.58041	0.45281	TGGGTACCAAAATAGCAACGCGGCACAACAAAGAGTTGGGGCGGTGGAGGCCTCCCAAATGGGCTGGAGGACACACCGACCCCACCCCATGCTGCCCACCCGCCTGTGGGATCCACCATGCCACATGACAGCCAGCCTGACAGCACCAGTCGCTGGTGAGTCTGGTAGCCCTGGAAACCCTCTCACAGCCAGCCGAGATGT	0	0	1	0	0	0	0	0	0	0	0	0	0	0	0	0	0	0	0	0
1	110439583	G	A	1	13116-p1	SSC07733	female	female_female	Phase1	0	0	105	2.33664	1.73918	CSF1	ENSG00000184371	13888	CSF1	ENSG00000184371	13281	-13281	-0.138892	-0.382344	RP11-195M16.3	ENSG00000261055	0	1.09887	0.678421	AAGCAAACCTGTGTCCGGGAGTGGCTCCAGTGAAACCCACCTCTTTCTCTGTGTATGGAATTCCAAACACCCGTTGTACAGGAGGAAGCAGCTACAGATCGTCCTACTCACCAGCTGGGTGGCACCACCGGCTTTAAGTAATGGGTAAACTGGCTCAAGCAAGCCTGGGACTCAGAGACAGATGTGCGAAGCAGAGATGTT	0	0	1	0	0	0	0	0	0	0	0	0	0	0	0	0	0	0	0	0
1	110606196	G	A	1	12891-p1	SSC05973	male	male_female	Phase1	1	0	109	-0.253588	-1.04696	ALX3	ENSG00000156150	7063	ALX3	ENSG00000156150	7126	7126						-0.253588	-1.04696	TGTTAGATGACAGCTGGCCTCTTTATAGACTGGCCTGTCAGTCCCCATATCCTGCCAGGACTATCTCCTGCCCTAGTGCCTTCACAAAGGGTCTCTGGAAGGGCCCCATGCAGGGTGGGATAGCATGAGCTTTGTTCCTGCTAAGTCTCCTCCATGGTGGGAGAGAGACTCCTCTGCCTAAGAGGTCACCTCCTCACCTTT	0	0	0	0	0	0	0	1	1	1	1	1	1	1	1	1	1	1	0	0
1	110783119	A	G	1	13763-p1	SSC09195	male	male_male	Phase1	0	0	112	1.16439	0.32813	KCNC4	ENSG00000116396	29017	KCNC4	ENSG00000116396	29154	29154	0.132954	-0.460723	KCNC4	ENSG00000116396	0	0.64867	-0.0662963	TAGAGACTCCCCTCAGCTCCCCTCCCCTCAGCTCCTCATATTGAGCCCCTGATCCAAGGACGATTAACTCCAAATCCAGCATCAGTGATCAAATGTTCATAGCAAACAAAGGAAAACAAACACCACCTTTCCTCCTTGCCTCAGCCCTGGGGCCCCAGAGGCTTGGCTCAGAGACAGGTGCCCTGCCTCCTCCCCACGCCC	0	0	0	0	0	0	0	0	0	0	0	0	0	0	0	0	0	0	0	0
1	111434621	C	T	1	13542-p1	SSC08242	male	male_male	Phase1	1	0	82	-0.702564	-0.533469	CD53	ENSG00000143119	18851	CD53	ENSG00000143119	18845	18845	-0.271629	-0.0360155	CD53	ENSG00000143119	1	-0.487096	-0.284742	AGGATGGGTTGGTACTTGTGTATATGAGAAGATTATTATAAGTTTGGCTTCTCTAGTTTTCTGCCTAGCAAGATGAGCTTCCTCAAGCAGGGCATCTTCTCTACATGGTCATGGTTTCTACAGAGAAAGCCATGTGTGAGCGACTGAAAAGATAAGGAAAAAGAAGTTAGACCTATATATGGTGAAGATACTGTGTGGCTC	0	0	0	0	0	0	0	0	0	0	0	0	0	0	0	0	0	0	0	0
1	111663323	A	G	1	12360-p1	SSC05168	male	male_female	Phase1	1	0	77	-0.550502	-0.212745	DRAM2	ENSG00000156171	19389	CEPT1	ENSG00000134255	18926	-18926	1.87636	2.19112	DRAM2	ENSG00000156171	1	0.662929	0.98919	GTAGGAAAGGATGGTCTGAACAAACATATATAATGAGCCCATACCAAAGGTAAGCACAGCTCCACTTACATGTGCAGCAAAAAGGGTTGTTTTCTGAGAGATAGAGAGAAGAAATACGTCAATAAAAGAAACTCAGAACACATTGGCAACACAACATTTAAAAGCACAACCCAGAGATTTCAATAGGACATTCACTGAGTA	0	0	0	0	0	0	0	0	0	0	0	0	0	0	0	0	0	0	0	0
1	111682789	G	A	1	12716-p1	SSC05463	male	male_female	Phase1	1	0	138	4.2431	2.38403	DRAM2	ENSG00000156171	77	DRAM2	ENSG00000156171	49	49						4.2431	2.38403	GCGCCGAAGCCCCTATGCTAAAAGGAGACAGGGCTGGGCCACGGGGCGCGCTCCCGAGCAGACCGGCCGGCCCCGGGGCGCGCTCACGGCACCGAGGAGCGCGCCTGCGGCGCTGCTCGTTCAAACCTTGTTCCCCTTTACGGCAATCGCGAAAGTGTCGTGAACGTGCTGCCGCCGATCAGTCACCCAGTCGGCTGGAGT	0	0	0	0	0	0	0	0	0	0	0	0	0	0	0	0	0	0	0	0
1	111717942	A	G	1	11212-p1	SSC02027	male	male_female	Phase1	1	0	65	-0.522239	0.0203467	DENND2D	ENSG00000162777	25326	CHI3L2	ENSG00000064886	25451	-25451	-0.638963	-0.242589	CEPT1	ENSG00000134255	1	-0.580601	-0.111121	AGGAAACAGCAGACAGTATAACAAGTTAACCAGTGACAAGATTAAATTAGACCTTTTATTCTCTTTCTTAACTACATGAGTCTACTAGTTTTTCTGTCATATACTTAAAGCTGAATAACAAATTTGAGATTGTAAGTTAACTCTGGTTCCAAAACAGGATAAATACCTGTTGAATGAAATCAGTGCCATGGGATTGTTTGA	0	0	0	0	0	0	1	0	0	0	0	0	0	0	0	0	0	0	0	0
1	111793560	G	A	1	11030-p1	SSC00081	male	male_female	Phase1	1	0	81	-0.339047	-0.133206	CHI3L2	ENSG00000064886	23225	CHIA	ENSG00000134216	39924	-39924	-0.436183	-0.164305	CHIAP1	ENSG00000236040	1	-0.387615	-0.148755	ACTCTATCCCAGCAATGTTAATAAATGACAGAATAACTGAATGACAGTAAATGACAATAGATGACAGAATAACTGAATGTATGTCCAGGCAAATAGTAAGGCGGATAAGTGGCAAGACAGAGTATTCAGGAGCTTAGGCTACTGTGATTTAGGCTACAATGACTTATTGACTCCAGATTCTCTGATGTGGCGGCCACTGCT	1	0	0	0	1	0	1	0	0	0	0	0	0	0	1	1	0	1	1	1
1	111828423	C	T	1	11194-p1	SSC00668	male	male_null	Pilot	0	0	110	-0.326074	-1.15042	CHIA	ENSG00000134216	5051	CHIA	ENSG00000134216	5061	-5061	-0.0801017	-0.542219	CHIAP2	ENSG00000203878	1	-0.203088	-0.846319	GCTCTCACACATCAGGTATCACTGGCTAAAAGCAAGGAGGTTCAGGATTTGTTTTCTTTTTTCTTCTCAGGTTGCAAAGCTCCAGCCCAACCCATTGCTCCCATTGCCGAGGCAAACATCACATGCGGTGTCAGCCACAGTCGTAGCTCTGGGGGCCGCTCTGGCAGGAGCTCTGGGGGCAGCCCCAGAGGTAGTGGATTC	1	0	1	0	0	0	0	0	0	0	0	0	0	0	0	0	0	0	0	0
1	112017346	T	C	1	13946-p1	SSC10098	male	male_female	Pilot	1	0	86	0.523195	0.605356	C1orf162	ENSG00000143110	740	C1orf162	ENSG00000143110	932	932	-0.345982	-0.116587	C1orf162	ENSG00000143110	0	0.0886067	0.244385	AAAGGAGCAAAAAGTGTGAGAAAAATTACCACTGCCGATTCTGCTGCGGACTGTGGGCCTCCTATTCTCATGGCTCAGATTCCTCAACACATTTTCCCGTTGGCCCTTTTCTTATCTGACATTGCATGATCTAAAAATGTTTGGTGAATTGTAAGGTACTTGGTAATGTTGTTGTTGCTGCTATTGTAACAGGTACAGGGC	0	0	0	0	0	0	0	0	0	0	0	0	0	0	0	0	0	0	0	0
1	112181603	C	T	1	14215-p1	SSC10810	female	female_female	Phase1	1	0	68	-0.284458	0.219941	RAP1A	ENSG00000116473	19153	TMIGD3	ENSG00000121933	75019	-75019	-0.500884	-0.11997	RAP1A	ENSG00000116473	0	-0.392671	0.0499854	AGACAAGTATATGTATTTTAAGTAGTCTAGAATAATACAGATTTTTGAGGACTTTTAGGTCCAGGCAGTAATTCAGAACTCTAAAGGCACATCAAAGTTGCATAGTGAACAAACAAGCTATTGAGCTGTGAGCTTTCTGGGAATACTTGGAACCATAACATTTCTGTCAAATATGCCTTTTAATCTTTGGTTTATTGATTG	0	0	0	0	0	0	0	0	0	0	0	0	0	0	0	0	0	0	0	0
1	112260685	A	T	1	11573-p1	SSC02859	male	male_female	Phase1	1	0	84	-0.614545	-0.507181	FAM212B	ENSG00000197852	21332	DDX20	ENSG00000064703	37182	-37182	-0.449629	-0.209549	FAM212B	ENSG00000197852	0	-0.532087	-0.358365	ATTACCCTATTAAGATGGGTGAAACAGTGCATGTTTCTGAGCTAAGGGGGATGACCCACTGAGAAGGAAAACAGTAAGCTAAATGGGTGGAGTCTAGTATAAAAGTAAAGAAGCTGACTCAGGAGTGTAGGTGGGCATAGTTGCAGGAGGGAAAATGGTATATAGGTATAGAGAAGGTCTCAAAGAAGGAAAGTAGTATGA	0	0	0	0	0	0	0	0	0	0	0	0	0	0	0	0	0	0	0	0
1	112311489	A	C	1	14339-p1	SSC11394	male	male_female	Phase1	0	0	78	-0.431598	-0.12758	DDX20	ENSG00000064703	13165	FAM212B	ENSG00000197852	13043	-13043						-0.431598	-0.12758	CTTTGTGTGGAAAAAAATTTTTTTTTTGATTGTCAGTCTAGGTGCATCTTTCCATCATCTGTTAGGAACCATAGAGAGGTTTACAGTAGATTCACTTGAGAAGGCTCTGTGGTGGTGTGAAAAAGGTACTTGTCCTGGTTGATACTGCTACTACCTACTTTTTAACCTTGTACCAGTCATTTAACCTCTCATGGTCCAGTT	0	0	0	0	0	0	0	0	0	0	0	0	0	0	0	0	0	0	0	0
1	112689340	T	A	1	13063-p1	SSC06654	male	male_female	Phase1	1	0	98	-0.340732	-0.649602	KCND3	ENSG00000171385	157071	KCND3	ENSG00000171385	157563	-157563						-0.340732	-0.649602	GGAGCAGCAAGAACCAAGGGGCTGTGTAACTAAGAATTCCATGTGGCCCATCACACAGCCTGCCCCCCTTGGCTATTTCTTCCCCATCATCCAGGAAAATTGCCCAGGACTAGGCTTCTAAGCATCTGGATACACAAAGCACCCTGCCCCATGTCAATAACACCTCCCCTATTGTTGTCAATTTGGTTCAACAGATGTTTA	0	0	0	0	0	0	0	0	0	0	1	1	0	0	0	0	0	0	0	0
1	112733810	G	A	1	14100-p1	SSC10777	male	male_female	Phase1	1	0	76	-0.359827	-0.0210548	KCND3	ENSG00000171385	201541	KCND3	ENSG00000171385	202033	-202033	0.210728	0.49634	RP5-965F6.2	ENSG00000231246	0	-0.0745493	0.237643	TCTCAAGTAAGGTACTTATTGGCTGTACGACTTGTCTCAGTCTTAGTTTACCCAGCTGTAAAATGTAGAGTCTGGATGAGGTAATCCAAAAGCTTCTTTTGGGGGTTAATTACTTCACTAGTAAATGAGCACAATACTCTGAAAGTCACTTAGGGGGCTACAGATTGGTAAAATGTTTTCTAGAAGTTTACAGTTTCATTG	1	1	0	0	0	0	0	0	0	0	1	1	0	0	0	0	0	0	0	0
1	112807866	G	T	1	11262-p1	SSC02971	male	male_null	Phase1	1	0	86	0.861427	0.943759	CTTNBP2NL	ENSG00000143079	130970	CTTNBP2NL	ENSG00000143079	130937	-130937	-0.47182	-0.242532	RP5-965F6.2	ENSG00000231246	0	0.194804	0.350613	GTAGGCCATTTCCCTTCTAGAAACATTGTCTTCCCTTCCAAATGACTTTCTCTTTCCCCAAACTCATTCTAACTCTCACTTCCTCCAGAAGACGTTCCGGGTTAACTGCCCTGGCTTTGAGCACTTTATTTCTCTCTTGCTCTCTTACCACTTAGGTGCTCAATTTGGATGAACCTTTATCCTGGTGATCTAATACAATTC	1	1	0	0	0	0	0	0	0	0	0	0	0	0	0	0	0	0	0	0
1	113050254	G	C	1	14303-p1	SSC11251	male	male_male	Phase1	1	0	114	2.39812	1.60038	WNT2B	ENSG00000134245	1333	WNT2B	ENSG00000134245	41091	41091	0.260115	-0.332543	WNT2B	ENSG00000134245	0	1.32912	0.63392	CTAGGACCCGGAGGCGGTGGGGAGAGAGGTTAAAGGTTCCTCTGAAACCTTCTCCACTATCTCTGTCTCTGAGATGTCTGCAGCCAGCTGCACCCCATCTGCTTACACTCGGGAGGCACCTCTAACGCCACCACCGCCCCCCACCCCCAACCAAAGACTGACAGTGAATTTGGAGTTGGGGGCATCGGCAGTTACTAGTAA	0	0	0	0	0	0	0	0	0	0	0	0	0	0	0	0	0	0	0	0
1	113126761	C	T	1	13159-p1	SSC07013	male	male_male	Phase1	1	0	75	-0.823789	-0.441355	ST7L	ENSG00000007341	34986	CAPZA1	ENSG00000116489	35034	-35034	0.41004	0.717658	ST7L	ENSG00000007341	1	-0.206874	0.138151	TGCCTTGAGTGCCTGTTTAAATAACCTTTCAGCATCTACAATAGTTGTTGCTTCTTCCTCAGCCAGTAGAACATATGCAGTGGCACAGCTATGAAGAAAGCAAGAAGGCAATTTTAAATAAAATGGTAAAGCAAGTGTTTTCTCTTGGTTATGTCCCTTTGCTCTATGTCATATTTCCTTACCTACACTTTTTCCATCTTT	0	0	0	0	0	0	0	0	0	0	0	0	0	0	0	0	0	0	0	0
1	113135066	T	C	1	13001-p1	SSC06615	male	male_male	Phase1	1	0	73	-0.652417	-0.2346	ST7L	ENSG00000007341	26681	CAPZA1	ENSG00000116489	26729	-26729	-0.10685	0.230869	ST7L	ENSG00000007341	0	-0.379633	-0.00186566	ACAAAACCTGCAACTGTCCAGGAAGAATAATGTGAAAAATGTTTGAATTTTCCTTTGGAAACAAAATATTAGTCTCAGCTTAGAAAAGGAGTCAATATATTCCACTTGTGTAACAAAAATACATTTCTCATATCAAACATGTCACCAGCTAGCTGCCACCTAACGCTTCCTGAACTTGACAAACTGATGAAAGTCAGCACC	0	0	0	0	0	0	0	0	0	0	0	0	0	0	0	0	0	0	0	0
1	113252895	G	A	1	12445-p1	SSC05300	male	male_male	Phase1	1	1	122	0.843271	-0.166326	RHOC	ENSG00000155366	3146	RP11-426L16.10	ENSG00000271810	1160	1160	0.333788	-0.720175	PPM1J|RP11-426L16.10	ENSG00000155367|ENSG00000271810	0	0.58853	-0.44325	CTGCCTGGCCCTCCCAGGGGGATGACGAAGACAGAGATGTCATCCCCGGAACCCAGCTTGTTGTTGGGGAGACGCCAGCCACGGTCTCGGGGGGTACCCCGGGCCCCCAGGACCAGAGCTTGGGCCAGAGCTGTATACCTGCCAGGAGCACACATGCACATTCATGTACCAACATGTATGTGGGAAGACAGATACACAGGC	0	0	0	0	0	0	0	0	0	0	0	0	0	0	0	0	0	0	0	0
1	113551096	C	G	1	12220-p1	SSC04733	female	female_male	Phase1	1	0	80	-0.22613	0.0175845	SLC16A1	ENSG00000155380	52279	SLC16A1	ENSG00000155380	51461	-51461	-0.359438	-0.0740324	SLC16A1-AS1	ENSG00000226419	1	-0.292784	-0.028224	CCCTCCAAGTGTTTGTTTCCTCACCACTGTGAGTGACAAATATGCTTCTTTATCCTTAAAATTGTCCAGCCAGTAACTGTTGGAACACACTGACCTAGATCCACACATGCAAACACACCTTTCAAGGGCAAATGTTAATTCACAAAGACAATTGTAAAATCTAAGCTAAAGTTCACAAATGGGAGCTGCCTTTGAAGTGAA	0	0	0	0	0	0	0	0	0	0	0	0	0	0	0	0	0	0	0	0
1	113600131	C	T	1	11561-p1	SSC02501	male	male_male	Phase1	1	0	100	-0.00474532	-0.484307	LRIG2	ENSG00000198799	15689	LRIG2	ENSG00000198799	15700	-15700	-0.471199	-0.569521	RP11-31F15.2	ENSG00000238198	0	-0.237972	-0.526914	AATTGCATGTAACAAACTTCCAGCTCCACGTCCTAGCAACTTGCCCCCAACACTTGGTTAGGGGTTACGTTCCACAGGCTAGATCCCATGGCAATCCTATCCCCCTACGTCAAACTAAAGCTTCCTCCATGGAAAAATAAAACGTCTCACCATTCCTGCAGCTAGCCTTCTCTCATGCAGGATGCCTGCAGGAGCTCAGAG	0	0	0	0	0	0	0	0	0	0	0	0	0	0	0	0	0	0	0	0
1	114354942	T	G	1	12623-p1	SSC05124	male	male_male	Phase1	1	1	135	4.22343	2.46162	RSBN1	ENSG00000081019	45	RSBN1	ENSG00000081019	156	156	0.428484	-1.47358	RSBN1	ENSG00000081019	0	2.32596	0.494022	GCGCCGCCACCGCCCGTACTACGCGCACCGCTCCGACCTGCGCAGCCATTTCACCCACAAACACACATTTAAATGGCCCGACCGCCCCCCCGTCCGCGCATCGCGCAAGCGCCGCCCGCGCACTGCCCGCTGGGCATTGGAGTCTCTCCTCCGCCCTCCACTTGTCGGCCGTTCTTCGTCCAGAGATGAACATGCCGGAAG	0	0	0	0	0	0	0	0	0	0	0	0	0	0	0	0	0	0	0	0
1	114507968	G	C	1	12326-p1	SSC04497	male	male_female	Phase1	1	0	60	0.198723	0.799248	OLFML3	ENSG00000116774	14156	OLFML3	ENSG00000116774	14045	-14045	-0.0212533	0.430013	HIPK1	ENSG00000163349	0	0.0887349	0.61463	AGAATTCAAGTTTAAAAAGGAAACTTCCAAATCCGTTCCCATTTTTTTTTTCAAAAAATGCCAGAATTTCTGTGAGGAAGAAGTACAGAAAACATTTGTTGCTCAGTTTATTGCAAGTGACATGGCTTTTTTAAAACTAGAAATCATGTATTTTCTTGTAGTGATTAGTTTTTATGTGGAAATATTCCTGCAAATGATACA	0	0	0	0	0	0	0	0	0	0	0	0	0	0	0	0	0	0	0	0
1	114527836	A	G	1	12498-p1	SSC04977	male	male_female	Pilot	1	0	107	0.748179	0.0885399	OLFML3	ENSG00000116774	5712	OLFML3	ENSG00000116774	5823	5823	-0.465369	-0.770373	OLFML3	ENSG00000116774	0	0.141405	-0.340917	CCCTTCCACTGCTCCCCACTCCTCTACCTGGTTTAGAGGAAAGCATGCCCATTTTGAGAGCTGCTGAGACTGTCCTGGTATTTCTCAGGGCCTTCAGGATAGGTCTCTTCAGGGCCTGCCACCCAGCCTCTCTGTGTCTGCCTTTGCAGTTTAGTGTGGTCTGTGGTCCAGGAGAACTTTTCTATTTCTCCGGCTGGAAAG	0	0	0	0	0	0	0	0	0	0	0	0	0	0	0	0	0	0	0	0
1	114709382	C	T	1	13852-p1	SSC08053	male	male_female	Phase1	1	0	104	0.153216	-0.424518	SYT6	ENSG00000134207	13838	SYT6	ENSG00000134207	12841	-12841						0.153216	-0.424518	AAAAACCACTAAGTGTCTCAAAGCAAAGAGAAGGTTTGCTGACCACAGAGGAGGAGAGGGGCATGTCTTCCTTCTCACCTGGAGTTCCTAAAACCTGGGCCGCAGGGTGAGAACAACTGCTGTAAAGATCTACCAGGTAAAGCTTCAAGATCTTCCCGTAGAGCTCAATCTCCTGCACCAGGAGCCACCCTCCTGGGAGGC	0	0	0	0	0	0	0	1	1	1	0	0	1	1	1	1	1	1	1	1
1	115119572	A	C	1	12859-p1	SSC06092	male	male_male	Phase1	1	0	78	0.56393	0.868358	BCAS2	ENSG00000116752	4664	BCAS2	ENSG00000116752	4688	4688	-0.625403	-0.319312	BCAS2	ENSG00000116752	1	-0.0307366	0.274523	TTATAATGAATTGTTTACCTTTCCCTAATTCTTCTCTGAGTTAAATGCTCTCTAGAATCTGAAGCACACACACACACACTCACTCACTCACTTCACATTCAGGAAAAGTGGCATGTATTAAGGAGCCCACAGAGAAAAGGATTAATCCTAAACCAGTGGTTCTTAATTCCAGAAGCATATCAGAATCAGTTCGACAGTGCT	0	0	0	0	0	0	0	0	0	0	0	0	0	0	0	0	0	0	0	0
1	115211750	A	C	1	12175-p1	SSC05166	male	male_female	Pilot	1	0	78	0.524528	0.828939	DENND2C	ENSG00000175984	920	DENND2C	ENSG00000175984	1293	1293	0.593025	0.899951	DENND2C	ENSG00000175984	0	0.558776	0.864445	ACACACTCAAACAATGGGGGTCACTTTGTGGGAAAAGTTTAAACAACTTATTTACACAGTAAGCAAGGATCTATCACTTTATCTAAAACACTGCAGAAGAATCACTAGCTTTAGGGTAAACGTTTGTAAAGTGCCTACTATGTACCAGGCAAGTAGTAGTTGCTTCACAGAATATACACGCTCCACACGCACGTTCAAATA	0	0	0	0	0	0	0	0	0	0	0	0	0	0	0	0	0	0	0	0
1	115258009	A	T	1	13578-p1	SSC08287	male	male_female	Phase1	1	0	76	-0.563678	-0.224987	NRAS	ENSG00000213281	1377	NRAS	ENSG00000213281	1506	1506	-1.19089	-0.906278	NRAS	ENSG00000213281	0	-0.877286	-0.565632	GTGCTGGGATTACAGGCGTGAGCCACCGTGTCCGGCAAAACCCTTTATTTAAAGAGCCTTAGGTGCCACTTACTGAAGACAATCTGTACCATGAACTCTCATAATAACAATAGAATCCCTAAGTACTATTACATAGTGCTTTACCATTCATAAATAACTTAAATATATTATTTAACTTTCCATAACATCCCTGTGTGGTAG	0	0	0	0	0	0	0	0	0	0	0	0	0	0	0	0	0	0	0	0
1	115380298	C	A	1	12440-p1	SSC04996	male	male_female	Phase1	1	0	67	-0.435049	0.0927971	SYCP1	ENSG00000198765	17186	SYCP1	ENSG00000198765	17126	-17126	-0.0155398	0.350835	NR1H5P	ENSG00000227970	1	-0.225295	0.221816	AGACCAACCTATTCTTCCTCGAGAAATAAGGGACAGGAAGAATTCTGTGTAGTTTGTGGTGATAAAGCATCACCATCACCATATCATTATAATGCACTTACCTGTGAAGGTTGCAAAGGTAAGGATAAGATTAAAATAAAATTGAAATCTTAGTACAAAATTTTAGGCATGTGAGAATACTCTTACTTTTTAAAGTATGAG	1	1	0	0	1	1	1	0	0	0	1	1	0	0	0	0	0	0	0	0
1	115438314	T	G	1	13947-p1	SSC10211	male	male_female	Phase1	0	0	50	-0.979808	-0.288123	SYCP1	ENSG00000198765	40830	SYCP1	ENSG00000198765	40890	40890	-1.32391	-0.849306	SYCP1	ENSG00000198765	1	-1.15186	-0.568715	TAGATGTTTTATACTAATTTTTTCAGCTAAAATGTAAAAATTATATTTGGTTTTAAGTAAAGATGCATTTTTTAGACCAATTTTTATATACCTTGTTAACTGTCTTCATCAAGCTGTTTATATCATTTGAATATGTGTTGATAGCACACTAAGATCAAATTTGCATGTTATGTAGCTGATTGTAAATTTGGTAATTTTGGA	1	1	0	0	1	1	1	0	0	0	1	1	0	0	0	0	0	0	0	0
1	116077003	T	C	1	11868-p1	SSC04811	male	male_female	Phase1	1	0	95	-0.63527	-0.908612	VANGL1	ENSG00000173218	107588	VANGL1	ENSG00000173218	107571	-107571						-0.63527	-0.908612	ATATTTAACCTAACCATTCAGTCAGTGCTGAAACAGTTGTTAAGGAGTCCTGCCTGTTCAGCCTTTTTGAGACCTGGTCTGCCACAGAAGGGCCCCAGGGTTGCCCATCAAGCTCCTTTGCAAGTTGGCATCCATTTATTTTGCACTGTGATACAGTCATCCTATAGGCTGACATCTCTACACCCAGAGATCTGAGGCTCA	0	0	0	0	0	0	0	0	0	0	0	0	0	0	0	0	0	0	0	0
1	116415158	C	T	1	12664-p1	SSC06115	male	male_male	Phase1	1	0	94	-0.242178	-0.472071	NHLH2	ENSG00000177551	31411	NHLH2	ENSG00000177551	28620	-28620						-0.242178	-0.472071	TCAAAAGTAAAGGAAGAAGCTTTTCAGCCTTGGAGCTGGCTCCCCCAGCCCTGATGACCCTCCTGCTTAGGATGAATCCAGATCTTCTGAGGAAAAAGCACCAGCACTGCCCTCAAGAATAATCAAGAGAATATCCAGGTATTGACAGGTGTAAGAAATCCTGACCTGGACATCAGGCAGAGCAATGACTGGAAAATGGTT	0	0	0	0	0	0	0	1	1	1	1	1	1	1	1	1	1	1	1	1
1	116471999	G	T	1	13237-p1	SSC07144	male	male_female	Phase1	1	0	77	-0.497877	-0.1601	SLC22A15	ENSG00000163393	47155	SLC22A15	ENSG00000163393	47120	-47120	-0.29502	0.0183216	RP11-12L8.1	ENSG00000228127	0	-0.396449	-0.0708891	AAGTGAATGAATGAATGCATAAAGGAGAACCCTGGTAACAAATTTGTCTAGCCTAATTGTGGTAAGTTTTGGCTGATAGGTATAGAAGAGTGGCGGGGGGGAGAGGTGCAAAATTTGAGAAGAAACATAGATTGTGAGCTCATTGAAAAGGTATCATTTCAAAGTTTCCTTTGAATCTCCATAGGGATATGATGAAAGAGA	0	0	0	0	0	0	0	1	1	1	1	1	1	1	1	1	1	1	1	1
1	116675758	G	A	1	13314-p1	SSC07827	male	male_null	Phase1	1	1	99	0.641263	0.233315	MAB21L3	ENSG00000173212	21736	MAB21L3	ENSG00000173212	21382	21382	0.517215	0.458276	MAB21L3	ENSG00000173212	0	0.579239	0.345796	CCTCCTTCCAAGGCCACATAAGCTCAATAATTGTTTCCAAGCTATCCTCCTCAATTGCCCGAAACAATGTCTGACAGCACTTCTCCCTTCCACAGACTGTGCTCTTTTGGACCTGCGAGAAATATCCCCACTTTAAAGACTGGCAGGTCTTCAGCAAAGCATTTCTGCGCCTGGTGAGGAAACTGCACAAGTGCGTGAGCC	0	0	0	0	0	0	1	0	0	0	0	1	0	0	0	0	0	0	0	0
1	116856628	A	C	1	11006-p1	SSC00003	male	male_null	Phase1	1	0	41	-0.771434	-0.0147333	ATP1A1	ENSG00000163399	59238	ATP1A1	ENSG00000163399	58662	-58662						-0.771434	-0.0147333	TGGGTAACAGAGTGAGACGCTGTCCCCAAAATAAGCAAATAAATAAATAAATACATATTTTTAAAAATTTAAAAAAGAGAAACAGAAAAAATAAAAATTAAACAAGATAATATTAGAGAAATATTGAGTTAAATATATGATTAAAATTAATTTCTTCTATTTCTTTTTTTAATGTGACTACTAGAAAAATGTAAATTACCT	0	0	0	0	0	0	0	0	0	0	0	0	0	0	0	0	0	0	0	0
1	117026162	C	T	1	11135-p1	SSC00769	male	male_female	Phase1	1	0	108	0.272516	-0.409631	CD58	ENSG00000116815	87454	CD58	ENSG00000116815	87499	87499						0.272516	-0.409631	ATTAACTCCTTCCTAACAGGGTGACAGAGAGCTGGTGCCACCACAGGGAGTGTGCTTGTCAGAGCAGACCTCCTCCCCAGGTGGACACCATGACCCTTCACATCCTCCAGATCAAAGCTTCACTTTCCCCTGCTCACAGTGGCTTCTTGGACGACCATGTCTAAACCAGACCCTGCCTGCTATTCTTGACCAGACAGAGAG	0	0	0	0	0	0	0	0	0	0	0	0	0	0	0	0	0	0	0	0
1	117028660	T	C	1	13889-p1	SSC09498	male	male_female	Phase1	1	0	76	-0.284636	0.0541655	CD58	ENSG00000116815	84956	CD58	ENSG00000116815	85001	85001						-0.284636	0.0541655	CCTGTTTGTAAAGGTTTCTCAGATAAAGCATCAAGTATGGAATTGGCATCATAGAGAAGAAATACATTCTGATAAGAGGGAGATTGTGAGGAAGGAAATTTTGTTAAGCTCCCTAAGAACAACTAAGGTAATAGTTAAGGGCTCTGCGATGAGAAACACATGGATTCAAGTAGCAGCTCTTCTACTTGCTAACTGAATGAT	0	0	0	0	0	0	0	0	0	0	0	0	0	0	0	0	0	0	0	0
1	117186722	C	T	1	13965-p1	SSC10017	male	male_male	Phase1	1	0	96	-0.336043	-0.624461	IGSF3	ENSG00000143061	23607	IGSF3	ENSG00000143061	23655	23655	-0.742386	-0.740429	IGSF3	ENSG00000143061	0	-0.539215	-0.682445	ACGCATGCTGCAAGATAAACTTCAGTGCTCAGCCCTCTCACTGTGACAATCCCTTAGAAAGGGGTCCCACGCTGTCCATCTGGGCCCCTACACCAAAGAACACCTAATTATCAGTGGTCCCCACTCAGGAAACGTGCCCACAAATAAAGACAAAAGTAAACCCAACTACACATTCCTCAAAATCCTCCTCTCCATTTCACA	0	0	0	0	0	0	1	0	0	0	0	0	0	0	0	0	0	0	0	0
1	117293911	G	A	1	13267-p1	SSC07304	male	male_female	Phase1	1	0	105	1.04017	0.441564	CD2	ENSG00000116824	3141	CD2	ENSG00000116824	3096	-3096						1.04017	0.441564	TAGAGGAGCAAAATTAATGTTTCAAATAGAGGAACAGAAAGCTGCTCTTCACATGCTCCATGAGGAAAGTGTGAGGAAGAGAGGACAAGCGCCCTCCAAAGCTGAGATGGGTCAGAGGATGGCTGGCGCCACCTTCTCTCCACCAGGCCTTGACACACTGGAGTTGGATGGCAGCTGGTGGGTCAGCCACTCACAAACAGG	0	0	0	0	0	0	0	0	0	0	0	0	0	0	0	0	0	0	0	0
1	117312339	C	A	1	14420-p1	SSC11809	male	male_null	Phase1	1	0	84	0.347364	0.455181	CD2	ENSG00000116824	15287	CD2	ENSG00000116824	15332	15332						0.347364	0.455181	TAGGCTAAGAGACAACTCAGTTGAATCAAATCTTAAGTGTCTTAAATGACTATGATTAAAAGGTCAGACCCCATCCCCAGCTAGCAGTCATGCAGCTGTACTTTGAGGGAAGTGGGGAGAAAAAAATAGTTTTCAGTTAGAGTTCTAAAACAATAGGTGGTGAGAAGGCACCTGCTTTGAAATGCTGGTGCCTTGTCTGTG	0	0	0	0	0	0	0	0	0	0	0	0	0	0	0	0	0	0	0	0
1	117483478	A	G	1	11775-p1	SSC03348	male	male_female	Phase1	1	0	79	-0.394808	-0.131749	PTGFRN	ENSG00000134247	30940	PTGFRN	ENSG00000134247	30799	30799	-0.472155	-0.21125	PTGFRN	ENSG00000134247	0	-0.433481	-0.1715	GATTTCAGACATGCTTTCTCTTTTATATGTTATTGCAAGAACATCACAAAGGAGCTATATGTGTTTATTTGGTGCAATTGAAATGCTAAACAGGTAGTAAATACACTGCAAAATCATGCTGAAGTTCATTGCAATGAAGACATCTTAAAGGACTCACAGGTGCCAGTTGTAGGGTCCCTACCAGAGAGGGCTGGGAATTGC	0	0	0	0	0	0	0	0	0	0	0	0	0	0	0	0	0	0	0	0
1	117484681	T	C	1	14242-p1	SSC11000	male	male_male	Phase1	1	1	109	0.487593	-0.305053	PTGFRN	ENSG00000134247	32143	PTGFRN	ENSG00000134247	32002	32002	0.792387	0.429514	PTGFRN	ENSG00000134247	0	0.63999	0.0622309	CAACGACGCCGTGGAGCTCCACATAAAGAACGTCCAGCCTTCAGACCAAGGCCACTACAAATGTTCAACCCCCAGCACAGATGCCACTGTCCAGGGAAACTATGAGGACACAGTGCAGGTTAAAGGTACAGTCCTCACATGGGCTTGTTATGCCAGGGGCCAGACCTTTCTCTGCCCCTGGGCTGTGGTGGACTTTGTCAA	0	0	0	0	0	0	0	0	0	0	0	0	0	0	0	0	0	0	0	0
1	117706380	T	C	1	12187-p1	SSC04218	male	male_female	Phase1	1	0	84	-0.415257	-0.3078	TRIM45	ENSG00000134253	42021	TRIM45	ENSG00000134253	41171	-41171	-0.299469	-0.0592732	VTCN1	ENSG00000134258	0	-0.357363	-0.183537	AGCTGTTAGTAGAGTCAGGGTCAAACACAACCTGGTCTGGCCCTGAGCCTATGCCCTTTCTACCATATTTTGCTGATACCCAGGGCCAGATTGAGACATGTAGAGTGCCAACCCAATAAGAAGATATCCCTACTTCACTTAAAAATCAAAACAACTAAAAACCACAAAATAAGTGTAAGAAAGGCCCACAGCTGTTTATTT	0	0	0	0	0	0	1	0	0	0	0	0	0	0	0	0	0	0	0	0
1	118013787	G	A	1	12676-p1	SSC06174	male	male_male	Phase1	1	0	51	-0.740268	-0.0629906	MAN1A2	ENSG00000198162	103703	MAN1A2	ENSG00000198162	103716	103716	-0.641467	-0.166726	MAN1A2	ENSG00000198162	0	-0.690867	-0.114858	ACAATACTTAGCCTATGTCATTTAATGATTAAAGTGAAGAAAATATAGGAAATCAGTCATTACTGATTCATTGTTTTATATTACTAAATTTATAATTGTGGAAAAAACAAGAATGGACATGTTATGCCCCTTTGAGTTAGAAAATGAATTGATTGTCTTGCTTAATAATTTAGATAATTTATTTAACTTCTCTATGCATCT	0	0	0	0	0	0	0	0	0	0	0	0	0	0	0	0	0	0	0	0
1	118347326	A	G	1	13515-p1	SSC07797	male	male_male	Pilot	1	0	44	-0.518306	0.197072	GDAP2	ENSG00000196505	124918	GDAP2	ENSG00000196505	124927	124927						-0.518306	0.197072	TTGTACAGCAATGTAAATACACTTAACAATATTGAACTACACACTTAAAATTGTTAAGATGGTAAATTTTATGTTAGGTGCATTTTACCACACTTAAGACATTTTTTAACTTACAAAATTATACAATATATATGTACTGTTTATTATATGTCAGTTGTACCTCAATAAAACTATTTTTTTAAATAAAATAAAACAAAACAA	0	0	0	0	0	0	0	0	0	0	0	0	0	0	0	0	0	0	0	0
1	118435485	T	C	1	12014-p1	SSC04966	male	male_male	Phase1	1	0	70	-0.125747	0.337746	GDAP2	ENSG00000196505	36759	GDAP2	ENSG00000196505	36768	36768	-0.216676	0.158745	GDAP2	ENSG00000196505	0	-0.171211	0.248245	CAGCAGCTGAATGACAAAAAAAATTTAAACTGTATCACTCTTAAAAGACTAATAACTAACCCATCTGTGTATAATCATCGCCCAGGGAAAATTCTGTCTTTGGAATTAGCAGATGCTTTCCCAGACCTTATACAATTGACCCATCCTAGATTTAGTTAAGATCTTTGTTGTATCCTCTTATTGACCCTGTACAGTAATTTA	0	0	0	0	0	0	0	0	0	0	0	0	0	0	0	0	0	0	0	0
1	118479848	T	C	1	12460-p1	SSC05149	male	male_male	Phase1	1	0	76	-0.696625	-0.357986	WDR3	ENSG00000065183	7471	WDR3	ENSG00000065183	7505	7505	-0.196731	0.0885914	WDR3	ENSG00000065183	1	-0.446678	-0.134697	TGTGTTTCTTAGCCTTTTGAAACTCATTATAGAATGAGCTTTGTCTACCTTCTAGATCTCTAGAAAGCCAGGAATCAGAATATGGAGCAGAGGGAAGATATGAATACCAGGTGTTAAATTCGGCTTGCCTTTTGAGGAGAGATGTACTGTACTTCATAGGCCTTCTGAACACCTATTAGGATGAACCATTTGAAATTTTTA	0	0	0	0	0	0	0	0	0	0	0	0	0	0	0	0	0	0	0	0
1	118803870	C	T	1	13533-p1	SSC07718	male	male_male	Phase1	1	0	81	-0.148283	0.0576433	SPAG17	ENSG00000155761	76040	SPAG17	ENSG00000155761	76024	-76024						-0.148283	0.0576433	GTGATTTGAATATAGGCGATTTATGGACCACTTTTGAGACATACTGTCTCTCAGGACTTCCAATTTCTTCCCATTATCAACACATTCTTTCCTCTTTCCCCGCTGTCAGATAAATTTTCTTGAAGCCCAATTTTGGTGATTTTCATTTCCCCAGTCCTGTGTGCTCTATCTTCTCACTCCACTTTACCATTGCCACTCTAA	0	0	0	0	0	0	0	0	0	0	0	0	0	0	0	1	0	0	0	0
1	118963131	G	A	1	11948-p1	SSC04304	female	female_null	Phase1	1	0	70	-0.738632	-0.275378	SPAG17	ENSG00000155761	235301	SPAG17	ENSG00000155761	235285	-235285						-0.738632	-0.275378	TATTGGGAGTCAATAGCAGAAGCCAATAAATCAGCTGTGTTGCTGTTTCAAGTGTCCATCAGTGGCTGATGTTGACCTAGAAAATTGATGGAAAAGAATGGAGAGTATAGCTAATAGTTCTACTTTTAAATGTTATTCAAGTTTTTTTTTTTGTCCTGTGTCTTCTTAGTTTCTTTGTAGGGATGAAAAAGAGAACACATC	0	0	0	0	0	0	0	0	0	0	0	0	0	0	0	1	0	0	0	0
1	119334779	G	A	1	14590-p1	SSC12411	male	male_female	Pilot	1	0	95	-2.23012	-2.50451	TBX15	ENSG00000092607	195768	TBX15	ENSG00000092607	197400	197400						-2.23012	-2.50451	CTGGGACACAGCTAAGGCAGTGCTAAGAAAGAAATTATAGCACCAGGCCACCCTGTGGAACCTAGGCCACAGCAACAGGCTCACTTGCATATAGATGTTGGCACTAGGGCTGCCCATGAATCCCAGACTGCAGCACCAGGTCTTCCTATCTATGGAGCACAGCACTAGATAAAAATATTAAATCTCACTGGTGAAAGTAAA	1	1	0	0	1	1	0	0	0	0	0	0	0	0	0	0	0	0	0	0
1	119380670	G	T	1	12060-p1	SSC03987	male	male_female	Phase1	1	0	75	-0.666709	-0.284216	TBX15	ENSG00000092607	149877	TBX15	ENSG00000092607	151509	151509						-0.666709	-0.284216	TAGACTATAACTTTCATATAGAGCCACATTGAGAAATTGTATTTTATTCCTCAGTGGAAGAAGAAAAAAGGGTCCCTTCAGCATAATTTCTCCAGTTCTTGACTTTTCTTTGCCCAAGCAGGTTCACCAACACAGTGGTACCCAAGCATGTTATTAACAACTGCTTCCTTTCACACTTAGAATATAAACCTATTCTTGCTC	1	1	0	0	1	1	0	0	0	0	0	0	0	0	0	0	0	0	0	0
1	119638670	T	A	1	11845-p1	SSC12225	male	male_female	Phase1	1	0	70	-0.76394	-0.300697	WARS2	ENSG00000116874	44603	WARS2	ENSG00000116874	44624	44624	-0.438683	-0.0634101	WARS2	ENSG00000116874	0	-0.601312	-0.182053	TCTAAATTTTTACCATCACATTGAATCTTCCACTCATGTTTAGTGGCACCATCATGGTTCTAATTTGCACTTGCTCTGTGTGTGTCTATGTGTCTGTGTATGTTTATAAAATAACTACACTCCTAGTCAGTTGTCTTATTGTGCCTAATAAAATTCAAGGACATTTCTTTAATTAAGAGAGCCTTTCCTTTCCTGATTGCT	0	0	0	0	0	0	0	0	0	0	0	0	0	0	0	0	0	0	0	0
1	120055124	G	A	1	14328-p1	SSC11405	male	male_male	Phase1	1	0	88	0.61535	0.595471	HSD3B1	ENSG00000203857	5290	HSD3B1	ENSG00000203857	5303	5303	-0.0811776	0.106137	HSD3B1	ENSG00000203857	0	0.267086	0.350804	ACCTTAAATTCAGACACATTTCCTTAAGGAATCTTCTCAGAAATCTCACCCTCTGATCTCCAGAGTCCAGTCTCTTCAGCACCATAGCACCCCAAACCCCGGCCTGGCCCTCCGCATTTAGTCTACTCTGACTCTTTTTCCAAAGCAACCAATTGCTTTTGAGTCTCCAGCACCATAAAAGAAAAAAAAAAACAACTTCCA	0	1	1	0	0	0	0	0	0	0	0	0	1	1	0	0	0	0	0	0
1	120055921	C	T	1	13910-p1	SSC09624	male	male_female	Phase1	1	0	81	-0.623275	-0.41756	HSD3B1	ENSG00000203857	6087	HSD3B1	ENSG00000203857	6100	6100	-0.367919	-0.0959893	HSD3B1	ENSG00000203857	0	-0.495597	-0.256775	ATGCACAATCAGGAAGAGTGTGGGTTTCCAGCATCTCCCCACAACCCACTGCTTGCTCAGTGACTCCAGGATGGTCCTTGTGACAAAGTTTTATTAGAGCCCAGCAAAATGAGAAAAGTACCAACAATTTCATATATATTGAAGAGTTTATATTGCCTATATACAATGGTGTATGTGTGTGTGTGATGTGAATTCTTCAAC	0	1	1	0	0	0	0	0	0	0	0	0	1	1	0	0	0	0	0	0
1	120057772	A	C	1	11946-p1	SSC03647	male	male_male	Phase1	1	0	92	0.16956	0.0141925	HSD3B1	ENSG00000203857	7938	HSD3B1	ENSG00000203857	7951	7951						0.16956	0.0141925	GTTTAATGTGGAGGGAGGTGTGAGTTATGTTAATACATACTTTCCTCCTTTCTCCTTCTTTTCCAGGTATTGCCATCTCCAATTTAGAAGAGTAGCATAAAACCTGGGTTGGGGAGAGGGCAGAGTAGTGGGAGGGCCAGGAAGGGCGGATGAAGACTGAATAAGCTCTACTACCTTTCAGGCATGTACAACATGACCTAC	0	1	1	0	0	0	0	0	0	0	0	0	1	1	0	0	0	0	0	0
1	120162009	G	A	1	11194-p1	SSC00668	male	male_null	Pilot	0	0	71	-0.519945	-0.0705195	ZNF697	ENSG00000143067	28880	ZNF697	ENSG00000143067	28387	28387						-0.519945	-0.0705195	TGTATTCTAATGCAACTTTATGTACAAAAATATGCAGGGCAGATTTAGTAGTTTGTCAACCCTTGTTCTACAAGAACATAGCTTCCATAGATAGAGCTGAGTGACATTTAATGTGTGGCAAAGAAGAATGACATGGTAAAAGACTGATATGGATTTAATGACAAATATTCCATATTGGTTGCTGAACACCAGAATGCTGTC	0	0	0	0	0	0	0	0	0	0	0	0	0	0	0	0	0	0	0	0
1	120165717	T	C	1	12626-p1	SSC06156	male	male_female	Phase1	1	1	134	3.50107	2.09515	ZNF697	ENSG00000143067	25172	ZNF697	ENSG00000143067	24679	24679	0.423496	-1.48193	ZNF697	ENSG00000143067	0	1.96229	0.306609	GAGTTACGCCCGAAGCCCTTCCCGCACTCGCGGCACACGTAGGGCCGCTCACCCGAGTGCGTGCGCTTGTGCGTGAAGAGGTGCGAGCTGACGCTGAAGGTCTCGCCGCACTCGGAGCACATGTAGGGCTTCTCGCCCGTGTGCACGCGCTGGTGCTTCACCAAGTCCGAGCGCCAGCTGAAGCGCTTGCCGCACTCGCCA	0	0	0	0	0	0	0	0	0	0	0	0	0	0	0	0	0	0	0	0
1	120212550	C	G	1	11990-p1	SSC04031	male	male_male	Phase1	1	0	94	-0.501258	-0.731323	ZNF697	ENSG00000143067	21661	PHGDH	ENSG00000092621	10129	10129	0.0401834	0.132939	PHGDH	ENSG00000092621	0	-0.230537	-0.299192	CAACTATTTGTTTGGATCAGCACCTGTTGTTTGCCTGAACATATGTTCTGCCTAACAGACCTTTCTCCTGGTCCTTGGATCCAGTCTACCGCCCCCACTTCCAACTGCCCCTCTCTATTGGTGTGTCTCCTTCAAGGTTCTAGACCCTCTTAGGCTTTCCATCCAAGTCTTTTCTGGGCTACAGTACTTCACTTATAAAGA	0	0	0	0	0	0	0	0	0	0	0	0	0	0	0	0	0	0	0	0
1	120241139	G	A	1	14590-p1	SSC12411	male	male_female	Pilot	1	0	70	-0.749854	-0.286605	PHGDH	ENSG00000092621	13421	PHGDH	ENSG00000092621	38718	38718	-0.79355	-0.418513	PHGDH	ENSG00000092621	0	-0.771702	-0.352559	ACTGTGAGAGAAGTTATATTAAAATTATATCAGTCATTTGTACTTTAGTGAGCATGTGTTACTAAGATCTTTTACTAAAACAGATTCAAAGTTGATAGTAGAATTGCAGGTAGCTACCCATTTTTGCCCCAGGCCTTCTCACTCCCCAAAATACAAGTAAGAGATTAGGGATCCAATACAGAAGAATGAGTCTAGATGATA	0	0	0	0	0	0	0	0	0	0	0	0	0	0	0	0	0	0	0	0
1	120241440	G	T	1	14590-p1	SSC12411	male	male_female	Pilot	1	0	85	-0.373833	-0.27488	PHGDH	ENSG00000092621	13120	PHGDH	ENSG00000092621	39019	39019	-0.53435	-0.3082	PHGDH	ENSG00000092621	0	-0.454091	-0.29154	TGCTGCCTCTTTGAGGACATGAAGGCTTGGAAAGAGGGCAACTGCGGCCTGAAAGTATGAGAAGGCAACCTAAAAAGAGAGAAGAGTAATTCCAAGATCAGGATAAGGAATGGAGAGGAGAGTTTGCTGTCTGGAAAAGCAATAAAACTAGAAGAACTTGGAAAAGATGAAAGATTAATGCCTCCAGTACAATCAACGCAA	0	0	0	0	0	0	0	0	0	0	0	0	0	0	0	0	0	0	0	0
1	120299414	C	G	1	14100-p1	SSC10777	male	male_female	Phase1	1	0	88	-0.598391	-0.618901	HMGCS2	ENSG00000134240	12114	HMGCS2	ENSG00000134240	12114	12114	-0.631204	-0.44435	HMGCS2	ENSG00000134240	0	-0.614798	-0.531625	AGGGGATGAGCTGGAACATCCCCATTTTATAGATGGGAGAAAAGCAAAAGCAGGACATGAATTAAGACAATGGCAAATGAGAATGGGACCTGACACTTCTCAAATTGCTACCCTGTAGTGTGATCATTTGCTTCTGTGTGTTTGTGTCTGTATAGGCTGTGAGATGCTCTAGGGCAGGGACCATGGAGTCACATTCATTTT	0	0	0	0	0	0	1	0	0	0	0	0	0	0	0	0	0	0	0	0
1	120302301	C	T	1	12664-p1	SSC06115	male	male_male	Phase1	1	0	102	-0.272694	-0.814547	HMGCS2	ENSG00000134240	9227	HMGCS2	ENSG00000134240	9227	9227	0.0171435	-0.13528	HMGCS2	ENSG00000134240	1	-0.127775	-0.474914	TCAATTGCCAGAAGAGTTCCCTAAGATTCCTCACCATCATCTGCACCACTCATTCCATGCATCGTTATCCCAATGCCTGATGATGCAAGAGAGGAAGCCTCGCGGATTCCCCTCTCCCATTTCTCCTCTCCTCCCTCTGCTCCATAGACCAGCCCTTTTTAGAGGCAAGCAATACCATCCTCAAACGCATACCTCAGCCCT	0	0	0	0	0	0	1	0	0	0	0	0	0	0	0	0	0	0	0	0
1	120336129	G	T	1	11057-p1	SSC02643	male	male_male	Phase1	1	0	100	0.365542	-0.113727	REG4	ENSG00000134193	17954	REG4	ENSG00000134193	18154	18154						0.365542	-0.113727	GCCAGCACTCAATAGCTGCTAAGATGAGAGGGAATGTTCTCAGACTAGGGAATATGACTTGGTGTGTTTGCCGGTTGGCAGCACATCATGGATGAAGCAAGTGGTGATCTACACAGCCTGAACTGCATGGCCAACCCACATGGCCTCTCTTGTATGGTGGCATTTCCCTCTAAGGAATGCGAATGTGATCATACCACAGCC	0	0	1	0	0	0	1	0	0	0	0	0	0	0	1	1	0	0	1	1
1	120382452	T	A	1	12651-p1	SSC06657	male	male_male	Phase1	1	0	80	-0.499378	-0.255779	REG4	ENSG00000134193	28369	REG4	ENSG00000134193	28169	-28169	-0.516228	-0.230934	NBPF7	ENSG00000215864	0	-0.507803	-0.243356	TCACATACTGTGGCCAAGGGAATGCAGGCTTTGGGCCCATTATAGACTCCAGACATGGTGTGCCTTCTAGGCCTTTTTATTTTAACACTGTGACATAAAATGTAAATTTTTTTGTCTAGGTACTTTTCCTGGTGTTTAGCTTTGCTAGGTACTTCCTAATTCCTCTGCTTGTTGCCTCTTTGCTATTTATCTTTCCTAACA	0	0	1	0	0	0	1	0	0	0	0	0	0	0	1	1	0	0	1	1
1	121305213	T	G	1	14642-p1	SSC12878	female	female_male	Pilot	1	0	57	-0.705504	-0.0656258	FCGR1B	ENSG00000198019	369296	FCGR1B	ENSG00000198019	369276	-369276	-0.516791	-0.0748022	EMBP1	ENSG00000231752	0	-0.611147	-0.070214	GCTTGTCTTCTGATGGATGATGAGGAAAGGCAATCATTGTGTATATGTAATTTTTTTTCAAAAAGTATAATTTTGTAAAAACAAATGTCAACTGTGGTATTTGAAATACACAGCTTTATTTATTGATGTGTATGTGGTACAACAATACGTGAAAAACATTAGCCTTCATCTAATTATATCAGATGTTGAAAATGTCATTTT	0	0	0	0	0	0	0	0	0	0	1	1	0	0	0	0	0	0	1	0
1	121307260	C	T	1	12832-p1	SSC06014	female	female_female	Phase1	1	0	68	-0.486165	0.0181488	FCGR1B	ENSG00000198019	371343	FCGR1B	ENSG00000198019	371323	-371323	-0.315613	0.0654402	EMBP1	ENSG00000231752	1	-0.400889	0.0417945	AGTTCTCATTAAAGAGAGACCATCCTGTCATTTCCTATTTTTGCAGCCTGTGCCTGATGGGTTACAGGTTGATAAAGCAGTAATCCTAGAGAAAATTGACCTTACATCCTGTGTTCTTTCCTGATTTTATACTAAATTTTTAATGATTTAAATAATGACAAACTAAGCAGTCATGTTTTTGAAAATATCAGGCCACTAAAC	0	0	0	0	0	0	0	0	0	0	1	1	0	0	0	0	0	0	1	0
1	144876916	C	G	1	12445-p1	SSC05300	male	male_male	Phase1	1	0	97	-0.114837	-0.479308	NBPF9	ENSG00000269713	65172	NBPF9	ENSG00000168614	65172	65172	-0.390398	-0.407065	PDE4DIP	ENSG00000178104	1	-0.252618	-0.443186	CATTAGTGGTGAAGTTTCTATAGTTGTAACCATGGCATCTCCAGCCCTGTGTTTTCCTCTCCATGCTCCCCACTGAGCAGTCTTGATCCTGTATTAGCCCCAGGAAATGAAATAGAAACAGGACCTTAGGATAAAAAGTTGCAGTGGAGATGTGGTGGCCACCAGGGGCTGGAACTGTGGGGGTGACTGAGAGTATTCCAA	0	0	0	0	0	0	0	0	0	0	0	0	0	0	0	0	0	0	0	0
1	145388260	A	T	1	14360-p1	SSC11642	female	female_female	Phase1	1	0	81	-0.462608	-0.256822	HFE2	ENSG00000168509	25018	HFE2	ENSG00000168509	24835	-24835						-0.462608	-0.256822	TTCCTGTGACAGAGAGCCCAGGCTTCAGCTGCTGAAGAAGAACTCAGACCTAACCCTCCAGGGCGGGACCTTTAATTTGGCACAGAGTTGGTCCTTAGCCAAATAAAAATTGAAAAGGGGAGATTTTAAATTTTCATCTAATTAAGACTTTATATAATGGATCTTTTTCTTATTGTGGCAACAAGAGGAGAGATTGCATTC	0	0	0	0	0	0	0	0	0	0	0	0	0	0	0	0	0	0	0	0
1	145420036	G	A	1	13251-p1	SSC07502	female	female_female	Phase1	1	0	82	-0.587692	-0.418549	HFE2	ENSG00000168509	6758	HFE2	ENSG00000168509	6941	6941						-0.587692	-0.418549	GTGAAGAGACAGCCCTGGATATGTCTCTTCCCCCAATTTTTTTTTCTTCATTACAACACATTATTTTCTCCATTAGCTAAAGGTTACTTTGGAAAGCATAGAGACAGTGCTTTGAGGGAATGGCAGAATGGCTGTGGTCCTTAAAAGAGGTGGAGAGGAGGGAATAGAGGATAAAGAATTGCAGGAGAAATTTGAAATGGC	0	0	0	0	0	0	0	0	0	0	0	0	0	0	0	0	0	0	0	0
1	145507716	T	C	1	13924-p1	SSC10003	male	male_female	Phase1	1	1	112	3.4585	2.62492	PEX11B	ENSG00000131779	8656	CH17-270A2.2	ENSG00000280778	119	119						3.4585	2.62492	CGAGGTACCTAGTGTCTGAGCGGCACAGACGAGATCTCGATCGAAGGCGAGATGGCGGACGTGCTAGATCTTCACGAGGCTGGGGGCGAAGATTTCGCCATGGATGAGGATGGGGACGGTGAGGACAGTGGAGACGGCTGGTGGGAAGCGGGGAAGGTGCGAGAGAAGGCTATAATAGGAAAATTTACTCTTTTTTCCTCG	0	0	0	0	0	0	0	0	0	0	0	0	0	0	0	0	0	0	0	0
1	145576887	C	A	1	14410-p1	SSC12049	male	male_male	Phase1	1	0	99	1.25773	0.85023	PIAS3	ENSG00000131788	1600	PIAS3	ENSG00000131788	1654	1654	-0.690666	-0.750998	PIAS3	ENSG00000131788	0	0.283534	0.0496161	ACAGAGGAGATAAGGATGGGGAGAAAGAGGAGCAAGTTTCTCATCACATTCCATAAAAGGGGTCCAAGACAAAGCCTCCTATGAGAAGAATTGTGTAGGGCTAGCAAGCCCTGCACATGACAGGATCTCCTAGAGATTCACAGAAGGGAGTCTTCTAAGGAGAGCGCTCCCCTCCTGCTACATAGAGTTTGGAGGGTGACC	0	0	0	0	0	0	0	0	0	0	0	0	0	0	0	0	0	0	0	0
1	146751400	C	A	1	13649-p1	SSC08518	male	male_female	Pilot	1	0	74	-0.414574	-0.0281715	CHD1L	ENSG00000131778	37064	FMO5	ENSG00000131781	36700	-36700	-0.443324	-0.127575	CHD1L	ENSG00000131778	1	-0.428949	-0.0778731	TGGCAGTGGAGAGGTTGGAAAGTAGCTAACAGGGTCTCTGATCTCAAGTGGCTGCTGGGAATGCTTATGAAAAAGTCAGTGAGAGGTGCTGTAGAAAATGCAGGAAGTTACTATTATTCTTCAAAAAAATTGGAGGCTTATACATTTTTTTTGTTTTGTTTTTATGCAGAATTGTCAAAGTCAATACCTCTGATAATCATT	0	0	0	0	0	0	0	0	0	0	0	0	0	0	0	0	0	0	0	0
1	146999017	G	A	1	14065-p1	SSC10390	male	male_female	Phase1	1	0	106	0.157409	-0.494724	BCL9	ENSG00000116128	14254	BCL9	ENSG00000116128	14165	-14165						0.157409	-0.494724	TTTCCCCCTCGTGCCCCTGGGACATCCTCATCCTGTAGGTCTGCTCCACAAGGGCCCCAGCCACAGCACCTCGTGAGGGTTGCGAGATCTTTCCTGGTCTGGAAGTGGTGAAGGGCTGGAACCCCTGGATTCACAAGCACTTGTCTCTTTGCTTTGTCCCTCATATTACCTGATGGATATAGGATGAAAGATGAAAAGGAA	0	0	0	0	0	0	0	0	0	0	0	0	0	0	0	0	0	0	0	0
1	147359561	C	G	1	14263-p1	SSC10759	male	male_male	Phase1	1	0	71	-0.740524	-0.291183	GJA8	ENSG00000121634	20868	GJA8	ENSG00000121634	20522	-20522						-0.740524	-0.291183	TGTATTTCCAGCTCCTAGCCCAGTGCCTGGCACGTAGTAGGTACTCAATAAATATTTGTTGAATGAAAAGAAGCTGTAGCATTCATATGCCCATCACTCTCTAATGAAATATTTACAATTGAGCTAACAGGTCTAGTTCAAAAATTTATCTACTGCCAAAACAAATATCATGACATTTTTCAGAGTCAAAAGCAAATCTCT	0	0	0	0	0	0	0	0	0	0	0	0	0	0	0	0	0	0	0	0
1	149970433	A	C	1	14415-p1	SSC12037	male	male_male	Phase1	1	0	80	-0.77592	-0.532437	MTMR11	ENSG00000014914	61661	OTUD7B	ENSG00000264522	12192	12192	-0.576618	-0.291366	OTUD7B	ENSG00000264522	0	-0.676269	-0.411902	CTCACTCCAATTTATCTAACTCTCTAACTTTACTAACTTTACTGATCTTATTGCCCTCCTAGGTAAAACACTGTGCTACAAACTACTTTTCCTGCCCCCAAAACAAGGTGAGCTCAGCTCACTGGTTCTCCACCTTGAATGTTTCCCCGCTATATTTCTCTCTTCTCTAAGGTCTAGATTACCATAAAGGTAAAACTTTTC	0	0	0	1	0	0	0	0	0	0	0	0	0	0	0	0	0	0	0	0
1	150059363	C	T	1	14545-p1	SSC12167	male	male_male	Phase1	1	0	69	-0.408439	0.0942931	VPS45	ENSG00000136631	19519	VPS45	ENSG00000136631	20013	20013	-0.468846	-0.0867712	VPS45	ENSG00000136631	0	-0.438642	0.00376097	GTTGATGTCTTATAAATGAATGTTAGTTCCTTTAGGAAACTTGATCTCCAAAGACACTATTTTTGCTTTGCTTTGCTTTGCTTTTCCTATTCCTTGATTACGCCCACACAAATGTTAGAGTTCAGTGCAAGGTTTTCGAATCCTGTCTTCTTAAGTAGATGACAATTTTCTGTTTTGCTCTTTACTCAGTCATTGTTATAA	0	0	0	0	0	0	0	0	0	0	0	0	0	0	0	0	0	0	0	0
1	150136701	T	C	1	13918-p1	SSC09875	male	male_male	Phase1	1	0	102	0.544964	0.00383518	PLEKHO1	ENSG00000023902	14595	PLEKHO1	ENSG00000023902	15328	15328	1.62053	1.47036	PLEKHO1	ENSG00000023902	0	1.08275	0.737099	GACTCAAAAACACAATGTTCCTCTTGCCCCAGCCTCCACCCAGCTCTGGCTGCAGAGGGCCGCACTCCGCTTGTACCGCAATTCATGCACAGTCCAGACTTATACAGCAGCCGGCAACCCTAAGGGCAGGATGATTCCGAGACACACCAAATCTGTATGTTGATGTGTTGTCCCAAATTTATTTCTCCAGCCTAAATTTCC	0	0	0	0	0	0	0	0	0	0	0	0	0	0	0	0	0	0	0	0
1	150263385	C	T	1	14642-p1	SSC12878	female	female_male	Pilot	1	0	84	0.0167234	0.124384	CIART	ENSG00000159208	8391	MRPS21	ENSG00000266472	2755	-2755						0.0167234	0.124384	TAAGCTCTTGTTCATGCTGTTCACCTTGCCAAACCTTTCCTGCTTCTGTTATCTAAACCCTGCCCTCTTTCAACGACTAACTCAAGTCCATCCTATCATTCTTTCTGTTAAACATGATCTATACACTCAGTGTTTGGCCGTTTACTCCATTAAATGGAATCATGTACATAAAATACCTAGTGCAGGGTTTGGGGCCTGGTG	0	0	0	0	0	0	0	0	0	0	0	0	0	0	0	0	0	0	0	0
1	150285157	A	G	1	11023-p1	SSC01958	male	male_null	Phase1	1	0	67	-0.415804	0.11205	PRPF3	ENSG00000117360	8845	PRPF3	ENSG00000117360	8768	-8768						-0.415804	0.11205	GTAATTTTGACACTGCACTTTCAAGTTTTCAGAAGTGCACCACTTACAAAATAAGAGTTTGTATGTTAAGTGAGAATGCTAAGGAATAATCACTCACTGTATACTAACAAGGTTAAGGAATAGTGTTTACATAGGTAATTGAAGGGAAAAGGAAATGCTGGAACTTCCACTATGTGTCAGCTACCTTACATATATAATTTT	0	0	0	0	0	0	0	0	0	0	0	0	0	0	0	0	0	0	0	0
1	150300301	A	G	1	12793-p1	SSC05767	male	male_female	Pilot	0	0	70	-0.158686	0.304794	PRPF3	ENSG00000117360	6299	PRPF3	ENSG00000117360	6376	6376	-0.457431	-0.082171	PRPF3	ENSG00000117360	0	-0.308059	0.111311	AGTTTCCATTGTTTGATGAAAACAAAGTGTTAATGGGGATTACTGAAGAAGAAAGAGAAAGCCCCTGTCCTGGAAGAGCTTAGACTTAGTTGGGAAAACTATACTAACATTGAAATACTTAACACTTGGCAAACAGAATATCAACAATGTAATTTAACCTAATATGAACCAAGCTCTTACACGCTAAGAGAATGTGAAACA	0	0	0	0	0	0	0	0	0	0	0	0	0	0	0	0	0	0	0	0
1	150339389	C	T	1	14280-p1	SSC11033	male	male_male	Phase1	1	0	81	2.85389	3.06116	RPRD2	ENSG00000163125	2231	RPRD2	ENSG00000163125	3822	3822	1.59346	1.86686	RPRD2	ENSG00000163125	0	2.22368	2.46401	ACCTATGCAAGCATTTTACATTTCCTCACCTTGGGCTCTGGGGCTTTAACTGTATGGTTACATCATTTGCAAGAATAAGTTGGTCCCTGTCCCGTCTCTGCTGTGTGGGATCACAAGCGACAATTACAGTTTTTTTTCTAGTCAGCAATAATGAGATAAAATGAAGCCAGAATTTTTTACCTCAGCTGTTGTTGCTATTGT	0	0	0	0	0	0	0	0	0	0	0	0	0	0	0	0	0	0	0	0
1	150507528	T	C	1	14015-p1	SSC10335	male	male_male	Pilot	1	0	115	0.411707	-0.488988	ADAMTSL4	ENSG00000143382	14356	ADAMTSL4	ENSG00000143382	14317	-14317						0.411707	-0.488988	TCAGCAATCAGCCAGCCCCTCCTGGTGTTCAGATCCCCAGTAATCTGGGTCCACGAGCCGGGGAACAGAGTTGACTGGTGATGACAGGTCCCTGGCAGGATGCAAAGCGGCTGAGGGCCTCCTGGGCCAGCACTTGGGTAAACCAAAGTGCTGCTCTCCTCTGCTTGAGAACAATTGGGACTGTTGCATAGCTTCCTCCTG	0	0	0	0	0	0	0	0	0	0	0	0	0	0	0	0	0	0	0	0
1	150902614	T	C	1	11440-p1	SSC02495	female	female_female	Phase1	0	0	82	-0.364871	-0.195632	SETDB1	ENSG00000143379	3766	SETDB1	ENSG00000143379	3875	3875	1.48464	1.72151	SETDB1	ENSG00000143379	0	0.559886	0.762937	GCTCTGAGGACGAATCTTCCCGGCCTACAGAAATAATTGAGATTCCTGATGAAGATGATGATGTCCTCAGTATTGATTCAGGTAAGGGATGAGCTTTGGATAGGAGAGTCTCAGGACTGAAGTTGAAACACTGGAAGATGAGCAAATAGAAGATAATAGAAGAGAGGAGAAACCATTGTCACTAACTCCATATTTCTAACT	0	0	0	0	0	0	0	0	0	0	0	0	0	0	0	0	0	0	0	0
1	151043164	G	A	1	11234-p1	SSC02460	male	male_female	Phase1	1	0	104	2.88967	2.31432	GABPB2	ENSG00000143458	73	GABPB2	ENSG00000143458	110	110	0.342084	0.117435	GABPB2	ENSG00000143458	0	1.61588	1.21588	AGCATGCCTCGGTGACGCACTTTTCCACCTCAGAAGTGCCTCAGCAGAAAGGCGATGAACCTCGGGGGTGCATCATCTTTCTGTTAGAATGGGAGCATGAGTTTTCTGATCATTTTCCCTTCACAGATTCCTCCGCCAGAAATCTTACTCGCGGCGCCTTCATTTCCGGGTCCGCCATTTTGTTGCCTCTGTTTCTCCACG	0	0	0	0	0	0	0	0	0	0	0	0	0	0	0	0	0	0	0	0
1	151186120	T	A	1	13393-p1	SSC07280	female	female_female	Pilot	1	0	68	-0.814492	-0.310317	PIP5K1A	ENSG00000143398	15092	PIP5K1A	ENSG00000143398	15695	15695	-0.404262	-0.0232754	PIP5K1A	ENSG00000143398	1	-0.609377	-0.166796	ACAGGTATGTTTCAGGTTTTATAGTCATCTGAAAGTAATATGTAGTTGAGAAAGAGGGTATGAGAACGTAAGACTTATACTTATTTTTAGCTTAGGATCATCAGCAGCATTTCTGGCATTTTCTTTTCATATTTTTTCTTGTTCCTTATCTTTGCAATAGCATAACGTGGTTGTAATGAGCTTGAGTTAATGTGTGTGTGG	0	0	0	0	0	0	0	0	0	0	0	0	0	0	0	0	0	0	0	0
1	151300947	G	C	1	11542-p1	SSC00649	female	female_female	Phase1	1	0	85	4.10099	4.20208	PI4KB	ENSG00000143393	1071	PI4KB	ENSG00000143393	756	-756						4.10099	4.20208	AATCCCTTCTTCCAAACAAAACGAAACCATATTAGGCCAAACAAATAAACAAAAACACGCCATGCAAATGGGCCTCTGGTGTTGCTTTTGTGTATTTTTCGTTTGTTTGTTTGTTTTGTAAAGACAGGGTCTTGCTATGTTGCCCAAGCTTGTCTCGAACTGTTAGCCTCAAGCAATCTGCCGGCCTCAGGTACCAAAGTG	0	0	0	0	0	0	0	0	0	0	0	0	0	0	0	0	0	0	0	0
1	151400436	C	T	1	14483-p1	SSC11572	male	male_male	Phase1	1	1	109	0.529463	-0.263141	PSMB4	ENSG00000159377	28387	PSMB4	ENSG00000159377	28426	28426	1.47511	1.11329	POGZ	ENSG00000143442	0	1.00229	0.425073	GCCATGAGCAGAGCTGTTGTTGGACACCACCACTGGCCCAGGACTCTGGCCCAGGGAAGGGATGGTGTTAAGGGTATTCACCAATTTGGCCACTTCATTGCTATTTTCGCCTGTAACACCAGGTCGCTTCACAGTGACAAAGCTGGCAATGCTCACTGCAGGTGGAGAGGGGAAGGAGGGAGCTACGGTGACCAAGTGATA	0	0	0	0	0	0	0	0	0	0	0	0	0	0	0	0	0	0	0	0
1	151552481	G	A	1	11939-p1	SSC03420	male	male_male	Phase1	1	0	112	0.108319	-0.729165	SNX27	ENSG00000143376	32045	SNX27	ENSG00000143376	32060	-32060	1.33337	0.741859	TUFT1	ENSG00000143367	1	0.720842	0.00634713	CTTCAGGAAGCTGCTAACAATGATGAGATGACCACCCCCCTGGCCCCACCTTCAACGGACATGTCATCATGGTGCAAGCCACATGCCATGGCTGCACACGGCTAATTCTGACCCTCCAGGCTTTGCAAAGGAGCTGGCAGTGGTGCTGGGCTGTGAAGGAGGAGGAGGCATTCATACAGATGGAGCCTTTTCCAGGGCTAG	0	0	0	0	0	0	0	0	0	0	0	0	0	0	0	0	0	0	0	0
1	151553992	C	T	1	11749-p1	SSC03247	male	male_male	Phase1	1	0	98	-0.0971721	-0.405867	SNX27	ENSG00000143376	30534	SNX27	ENSG00000143376	30549	-30549	0.438725	0.439713	TUFT1	ENSG00000143367	1	0.170777	0.0169229	CCCCTCTCTTTTCTTCACCCTTGCTACAAGACACATGTATCATGCCCCAAATCTTCCCCTAGTTGTCACTGATAATTACTGTTTTAAAGCACTTGGAACCCAAGTGATCAGCCAGCACTGCAGTGTAAGATTCCAGAGGCCAATGTGAAGATTCCAGGGGCTCTGTGAAGGGTGGGCCACAACACAGCTGTTCCCAGCACA	0	0	0	0	0	0	0	0	0	0	0	0	0	0	0	0	0	0	0	0
1	151784314	C	A	1	13681-p1	SSC09194	male	male_female	Phase1	1	0	92	0.319233	0.163956	LINGO4	ENSG00000213171	5684	LINGO4	ENSG00000213171	5684	-5684	-0.31624	-0.201137	RORC	ENSG00000143365	0	0.00149663	-0.0185901	CATAGGGGTAACAAGAGTTGGAAAAGAGCTCCCCCATGTACGAAAAGGGCTCCTGATAGGAGGTGGCCTTCCTGAAGGTGCCCAGGCCTGCACCAGGGGGCTTGCAGCAATCTGTGACTAACTTTTGCCCTGATTCTATAAAATATCCAGAAGTCATCTTTAAAGTTTTTATCTTCTAGTTTGAAGGGCATATTTAGGTGT	0	0	0	0	0	0	0	0	0	0	1	1	0	0	0	0	0	0	0	0
1	151805785	A	C	1	12793-p1	SSC05767	male	male_female	Pilot	0	0	126	4.17031	2.88	RORC	ENSG00000143365	1511	RORC	ENSG00000143365	1437	-1437						4.17031	2.88	CAGAACAGGATGTTGGTCTGTTTGGGGGCTCTGCACCTTGGGCAGGTTTGGAGTGAGAGGTAAAGTGCTTTGCAGCTCCCTTCCCCCCCGCCCCCCCAGCACCCTCCAGCTGACAGGAGGAGCCAGCAACATGCCGGGCGTGGGAGTGCAGGGGAGATGCCGTTCTGCTCCCCTCCTCCCCAGAACTCCTCAGTTATCCCC	0	0	0	0	0	0	0	0	0	0	1	1	0	0	0	0	0	0	0	0
1	152421996	G	A	1	11508-p1	SSC02393	male	male_male	Phase1	1	0	101	-0.105032	-0.585948	CRNN	ENSG00000143536	35257	CRNN	ENSG00000143536	35257	-35257						-0.105032	-0.585948	GCAGAGGCTCTTCTGATTGGAGTAGAAGGGAAGTATCCTGATGGAAGGGGGGTTTGGAGAAACAATTTGGATTGGAGACCCTGAGGACTGGGTGAGCTGGGTGGACTTTTCTCCTTTCTTGATCTGAGCAGGACACAGGAAGGCAGGGTTTCAAAATAGGGTTGCTGTTGAGTTAGAGCCTGGCTTGTTCCTGATCCAGTG	0	0	0	0	0	0	0	0	0	0	0	0	0	0	0	0	0	0	0	0
1	152685681	G	A	1	13385-p1	SSC07202	male	male_female	Phase1	1	0	96	0.11317	-0.174936	LCE4A	ENSG00000187170	5045	LCE4A	ENSG00000187170	5045	5045						0.11317	-0.174936	GACATAAAATCTAAGAGTGGAGATCACTGATCTCAGACACAGTAGAGAGATTTCTCACCGCGTACCAACATTCCTGTGCCCTCCCTCTCTTCAGTGTGTGGCTTCTCATTTCTTCCTACTTCTTGTCCCCAGAAGGGAAGGGACCCAGATTTGGCCTTTAGATTGTCCCCAGTCCCTGATCAGGAAAAGTTCCTAGGATGA	0	0	0	0	0	0	0	0	0	0	0	0	0	0	0	0	0	0	0	0
1	152746724	C	G	1	11099-p1	SSC03712	male	male_female	Phase1	1	0	82	-0.805939	-0.636888	LCE1F	ENSG00000240386	2197	LCE1F	ENSG00000240386	2124	-2124						-0.805939	-0.636888	CAAAGCCACCTCATTGGCTGTTCTCTTCTCTTCACCCTTCTCATCTTTATTTTACCTCATCCCTTCAGCTTTTCCTCAGGAAACTGCAAATTCTTTTATGCTATAATTTGGGGCAATATACATCCTTTAGTCCTCTTTTCTTATACCCACTCTGGATCTACCTTCAGAAAGCCCTATTCACTGAGGTACGTAGGAGGAAAA	0	0	0	0	0	0	0	0	0	0	0	0	0	0	0	0	0	0	0	0
1	152818075	G	A	1	11336-p1	SSC02799	male	male_female	Phase1	1	0	63	-0.344407	0.220559	LCE6A	ENSG00000235942	2743	LCE6A	ENSG00000235942	2731	2731						-0.344407	0.220559	TTGTCAATACTCTTCCATGCTGGTAAATATTGATCAACACTATTTACACATGATATTCACAAACACATCATGGTCTGCATAACTAGGTCTCCAATACTGGGCATTTATGTTGTTTTTGCACTTGCTGTCAAGTGTAATTTAAAATAATCATTCCCATTGATAGTTACTCTTAATTTTCTTAGAATAAGTTTTTAGAATTGG	0	0	0	0	0	0	1	0	0	0	0	0	0	0	0	0	0	0	0	0
1	152827070	T	C	1	11262-p1	SSC02971	male	male_null	Phase1	1	0	73	-0.63834	-0.220517	LCE6A	ENSG00000235942	11738	LCE6A	ENSG00000235942	11726	11726						-0.63834	-0.220517	GTGGAGCCAAAGATCTGTTCTGCTCACCTTAGTTGGTAGAATTCATCTTTAACATCAGCAAAAAGACATGAAGTTTCACAGGAGTCAGAAAGCTCTGTCATTGTAGGCAGTGGAGTCTCCTTTCTTAGAAGATTCAGAAACATATTCTTGGGATTTTAGAAATATATTCTTATTTAAAAATATATTCTTGGGTCTGGAGGA	0	0	0	0	0	0	1	0	0	0	0	0	0	0	0	0	0	0	0	0
1	152902736	G	T	1	14249-p1	SSC10623	male	male_female	Phase1	1	0	42	-0.83471	-0.0933932	IVL	ENSG00000163207	21712	IVL	ENSG00000163207	21715	21715	-1.02328	-0.489006	LINC01527	ENSG00000224308	1	-0.928995	-0.2912	TGTAATTTTCATAAGCCATCATCTTACTTTTGACACTTTTATGGTTTTTTCCATATAGACTGTTTAGCTGTATATTCTTTTTTTATCTTTTGTATTTTTTGAAAGCAAAAACACGTTAAATTTTACAAAAATTATTTAATCTATATTACTCTATTGAGTGAATTATAAATTTACTTTTAAATAGTTTTTGGTAATTATACA	0	0	0	0	0	0	1	0	0	0	0	0	0	0	0	0	0	0	0	0
1	152973242	T	A	1	11333-p1	SSC00314	male	male_male	Phase1	1	0	82	-0.444285	-0.27508	SPRR3	ENSG00000163209	983	SPRR3	ENSG00000163209	981	-981						-0.444285	-0.27508	CTTTCTTTCTTTCTTTCCTTCTCTCTCTCTCTCTTTCTTTCTTTCTTTCCTTTCTTCTTTATCTATCTCTGTTTCTTTCTCACTTCCTTTCTCCCTTCCATGAACCTACAGCTCTATTCAGGAGAACAATGACTGTCCATTGACTTAACACCCATGATAACCAGGCACTGTGTGACGCTGAAGTAGAACAAGGGGCTTTCA	0	0	0	0	0	0	1	0	0	0	0	0	0	0	0	0	0	0	0	0
1	152976056	C	A	1	11630-p1	SSC03039	male	male_null	Phase1	1	0	95	-0.69505	-0.968432	SPRR3	ENSG00000163209	1831	SPRR3	ENSG00000163209	1833	1833	0.424921	0.415225	SPRR3	ENSG00000163209	0	-0.135065	-0.276603	CCTTCAACGGTCACTCCAGGCCCAGCTCAGCAGAAGACCAAGCAGAAGTAATTTGGTGCACAGACAAGCCCTTGAGAAGCCAACCACCAGATGCTGGACACCCTCTTCCCATCTGTTTCTGTGTCTTAATTGTCTGTAGACCTTGTAATCAGCACATTGTCACCCCAAGCCATAGTCTCTCTCTTATTTGTATCCTAAAAA	0	0	0	0	0	0	1	0	0	0	0	0	0	0	0	0	0	0	0	0
1	153536386	G	A	1	13523-p1	SSC07999	male	male_female	Phase1	1	0	116	0.465298	-0.45026	S100A2	ENSG00000196754	1637	S100A2	ENSG00000196754	3980	3980	1.53535	0.841609	S100A2	ENSG00000196754	0	1.00033	0.195675	TGGCAGGAGTACTTGTGGAAGGTAGTGACCAGCACAGCCAGCGCCTGCTCCAGAGAACTGCACATCATGGATCTGTGGCTGCAGAGGTGCCAGGTGATGGGTACACTGCTGAGGCTCTTGGGGCCTTAGCTCAGCCTGTAGGATCCACTTCTGCCCTATGCCCCCAAGCCACCTCACAAAACCCCTCTCTGAATGGGAAGG	0	0	0	0	0	0	1	0	0	0	0	0	0	0	0	0	0	0	0	0
1	153541074	C	G	1	11305-p1	SSC00379	male	male_male	Phase1	1	0	120	4.09725	3.01695	S100A2	ENSG00000196754	3051	S100A2	ENSG00000196754	708	-708						4.09725	3.01695	TCCCAATCCCACTCTCACATTCTCCAGCTGTCTACAAAGGCAGAGTAGTCAAGACACAAGCAGGCCCTGCGGACATCCAAAGCAGTGACTCTGCCCCGGCCCAGCCTCAGGAAGCTGGGTCCTCACATTCCGTCCACCCCATCTCCGGGCTCCAGGTGCCAGAAATTTTCCACCAGCGGCCCCGCGGGATTTTGCCCAGCT	0	0	0	0	0	0	1	0	0	0	0	0	0	0	0	0	0	0	0	0
1	153589695	T	C	1	12676-p1	SSC06174	male	male_male	Phase1	1	0	120	1.52078	0.436853	S100A14	ENSG00000189334	895	S100A14	ENSG00000189334	233	-233						1.52078	0.436853	CATCCAGGACCCAGAATGACATCCCAGAGAGCCCAACCCCAGTGGCCCTCCTCACCTGCCCAGGCCCAGACACCTAGAACCTGAAGTCACTGGGAGGGGGTAGGAAGAAGGGCAGAGCAGTAGGCATGAGTCAGGGCAAGGATGGGGTGCGGCCCAGAGCCAAAGTTCCCAGGATCCTTTCCTAAACGCTGAGATCAGAGC	0	0	0	0	0	0	1	0	0	0	0	0	0	0	0	0	0	0	0	0
1	153642856	C	T	1	13604-p1	SSC08332	male	male_female	Phase1	1	0	100	0.792293	0.313362	ILF2	ENSG00000143621	607	ILF2	ENSG00000143621	668	668	2.59191	2.49745	ILF2	ENSG00000143621	1	1.6921	1.40541	CATATCATCTTAGGTTGGCTACTTTCATCCCTCGGAACCTCCCAACGGTAGGCAAGAGACCCCACTCACACTTACACTTGTCCCCATTCCAAATGGTGCCCAGTTACACCCCCATAACCTCCTCTAAGTTAATCCAACCCCCATCAAGTAATGATGGGGCTCAGTGAGCCCTACACTTAATAACCCATAATCCTGGGCCAC	0	0	0	0	0	0	0	0	0	0	0	0	0	0	0	0	0	0	0	0
1	153746371	C	A	1	11894-p1	SSC03389	male	male_male	Phase1	1	0	102	0.848381	0.307521	SLC27A3	ENSG00000143554	1512	SLC27A3	ENSG00000143554	459	-459	0.848311	0.697055	INTS3	ENSG00000143624	0	0.848346	0.502288	GTCCATTCCTAATCATGGGGCAGATGCCACAAGCATTCAGAAAGGAGTCTGAAAGGGTGGCCACAGCCCCACGTGGTGTGCCCTGGAGGCTTAGGTTGGTCTGAGGTTGGCACCTCAATCTACACCAGAGCCCAGGGAGTCCCAGAGGCAAGTTTCACAGAATTGTCAAATGATCCCATTTCCTTGAGTCTGTTTTTTTTT	0	0	0	0	0	0	0	0	0	0	0	0	0	0	0	0	0	0	0	0
1	153916826	G	A	1	14370-p1	SSC11348	male	male_female	Pilot	1	1	130	0.0299418	-1.23194	DENND4B	ENSG00000198837	2368	DENND4B	ENSG00000198837	2346	2346	0.668746	-0.667097	DENND4B	ENSG00000198837	0	0.349344	-0.94952	CGGGGAGGGCGCAGGGGCCCACTGGGTTCAGGAACCCACGTTTCCTCAGGGATGGGTGCTCCGTTCCCTGCAAGCCCAGCTACCACGAAGTAATCCACCAGCCGGGGGGGCCGCTCCTCCGCCATGGCCCCCCCCTCACTCACTGCATCTGGAATGGTCAAGTGGGAGAGAGATGAAGCAAGGAAGGCTGGGGATGCCATG	0	0	0	0	0	0	0	0	0	0	0	0	0	0	0	0	0	0	0	0
1	154067525	C	T	1	14065-p1	SSC10390	male	male_female	Phase1	1	1	96	-0.37239	-0.660833	NUP210L	ENSG00000143552	60002	NUP210L	ENSG00000143552	60067	60067	0.340795	0.343955	NUP210L	ENSG00000143552	0	-0.0157977	-0.158439	CCAGGCATTGGATCCGGTAGATGTACTGGTTCTGTTTTCTCTTAGATGGCAGCCACACTTGTGCTATTCCAATCTTCTCTGTCTTCTCCGCATTCAATTCCAAAAAAAATCGGGAGGGCTCCAAGATCCATGGACGAGGACCCCCTTCAAATACCATTTCCTTCACAGACTGCCATGTCACCAATGCCACTTCCACAGGAT	0	0	0	0	0	0	0	0	0	0	0	0	0	0	0	0	0	0	0	0
1	154202882	T	C	1	12837-p1	SSC05861	male	male_female	Phase1	0	0	64	-0.88565	-0.302844	UBAP2L	ENSG00000143569	9448	C1orf43	ENSG00000143612	9778	-9778	-0.496856	-0.0935814	UBAP2L	ENSG00000143569	0	-0.691253	-0.198213	CTCAGATACAACAGCTTTCTGATACTACAGAGTCACTCCAGCTAAATGCAGGAGGTTTGTCAATTTCTTTGAGACAATGGGAAATAATAATGGAAAACTTTTAAAAACAATTGAATTTAAATTGGTGGGTTTTTTCTTCAAAAGTGTTATCCTGGATTAAATTTTACACTGTTGACCTTATTTGAATATTTACTATCTGGC	0	0	0	0	0	0	0	0	0	0	0	0	0	0	0	0	0	0	0	0
1	154445293	A	G	1	12568-p1	SSC05497	male	male_female	Pilot	1	0	85	-0.136664	-0.0375977	TDRD10	ENSG00000163239	29402	SHE	ENSG00000169291	29296	29296	-0.429423	-0.203189	SHE	ENSG00000169291	0	-0.283043	-0.120393	TAGAGGTAAGATTCACAGCAACATGTTTCAGTGGGTGTTAACTAGAAAACAAAAATCTATGGCAGCAAAGCAGTACACCAACTGGCCTTACTGGTTACCTAGAAGTTCACAGGCCCTTTGTGGTAGAGATATCTACTAAAATTACCTAATAATAATGGCTACTGGCTGGGCGCAGTGGCTCACACCTGTAATTCCAGCATT	0	0	0	0	0	0	0	0	0	0	0	0	0	0	0	0	0	0	0	0
1	154469599	C	A	1	13831-p1	SSC09785	male	male_female	Phase1	1	0	103	4.23078	3.73356	TDRD10	ENSG00000163239	5096	SHE	ENSG00000169291	4990	4990	2.39178	2.22421	SHE	ENSG00000169291	0	3.31128	2.97889	TAAAACTCTGACAGTTCATTTTCACTTCCTTTCATTCACAGATTTCATTAGGGGTCACAGTCCAGTGACCTTCAGGGTCACAGCCTGGCCAGGGTACACCCTCCCCACACGGAGGGCCTTATCTCTGTAAGCAGAGAAGCAGGAAGCGGAGCCAGGCTTTCCTGTTCCAGCTCGTTTTCATTCTGAAGACTGTCTTGGCCC	0	0	0	0	0	0	0	0	0	0	0	0	0	0	0	0	0	0	0	0
1	154529101	C	T	1	12795-p1	SSC12487	male	male_male	Pilot	1	0	118	2.01546	0.998303	UBE2Q1	ENSG00000160714	2036	UBE2Q1	ENSG00000160714	2403	2403	-0.707451	-1.52482	UBE2Q1	ENSG00000160714	0	0.654007	-0.263258	GACCAATTCTCCCCACCTCTCCCTTGGGAACCTGCCACCTTCTCAGTCCAGGCGTGGGCTGTAGGGCTCCACATGGCAGGCTGGGAGAAAGAAGCCTACGCTACTGACATTCCCAGCATTCCTGAGCCACGGTGCCAAATGCAGCCTGACCAGACTCCCTCTCTGCCCAAACCAAGGGGGCTAGTTTAGGCCAAGTCTCCT	0	0	0	0	0	0	0	0	0	0	0	0	0	0	0	0	0	0	0	0
1	154715328	G	A	1	11573-p1	SSC02859	male	male_female	Phase1	1	0	108	0.55909	-0.122765	KCNN3	ENSG00000143603	127429	ADAR	ENSG00000160710	114853	-114853	0.590969	0.235799	KCNN3	ENSG00000143603	0	0.57503	0.0565171	GCGGTGAGGAGTGAATGTGCACGGGCTCCATCAGCCTTCAGCAAGTGATACAGATAGAGGTATGTCACAGCCTCTGCAGGAGCCTCTCACCTGGGGCTTCGTCCTAGTGACAAGGGCAGCTGCACGGATGTGGAGAAAGAACAGGCAGCAGATGCTGCTGTGTAGGAAAACAGAAACTCCTCCCAGCTTCTCCTTTTAATC	0	0	0	0	0	0	0	0	0	1	0	0	0	0	0	0	1	0	0	0
1	154722465	C	T	1	12716-p1	SSC05463	male	male_female	Phase1	1	0	119	0.542224	-0.470431	KCNN3	ENSG00000143603	120292	KCNN3	ENSG00000143603	120291	120291	0.261049	-0.607136	KCNN3	ENSG00000143603	0	0.401637	-0.538783	CTGCCCAGGGAGTGCAGCTGTCCCTGACCTCTCGCCTCTTTCCATAGGCCTGGGCTACGCAGAAAGGCACATTTCCCTGCTTTCTGGGAGTGGGCTCTGGCCAAGTGAAGCGTCACGAAGTCTGGGATGGGAGTAGTTTCTCAGGGGCTGGTCCGGCCCCAACTGCCCACAGCCAAGTCACCTGAGCCTTGGTTTACATGA	0	0	0	0	0	0	0	0	0	1	0	0	0	0	0	0	1	0	0	0
1	154724765	A	C	1	13304-p1	SSC06888	male	male_female	Phase1	1	0	86	0.0368929	0.118808	KCNN3	ENSG00000143603	117992	KCNN3	ENSG00000143603	117991	117991	-0.523296	-0.294052	KCNN3	ENSG00000143603	0	-0.243201	-0.0876221	CTCTGGTCTGCTTTTATCCAGTGCGTGATTTTTATTAGATATCCCTCAAGCAATGGCACAATTCTCCACAGACTTTCAGAAAACATAATTATCCTCTAAAACGAAGATCTACACTGCCATTAGCACCATCAGCTCACCCAAATATAGGGACATCAGCTTGTTAGCTGAAGTGACCTTGGGCTCTGGGATCTTCAAGCACTG	0	0	0	0	0	0	0	0	0	1	0	0	0	0	0	0	1	0	0	0
1	155011395	G	A	1	11411-p1	SSC02602	male	male_female	Phase1	1	0	99	0.261219	-0.147003	DCST1	ENSG00000163357	4998	DCST1	ENSG00000163357	5095	5095	-0.253747	-0.313575	DCST1	ENSG00000163357	0	0.00373584	-0.230289	TCATCTGTCTCTTTCTCTGGATTATGAGCTTCCAGAAGTTCACTGTCTCCTTGCAGAGACCACAGGGAGACACATGTGAAACTGCTAAAACATACCAGGCGGTACATGACCAAGGGCTAAAATTAGAGGCAGGGACTGCGAGTGCTGTAGGTGTCTGAGTACTGGGAGTACTGAGGTGGGCTCTGATCTCTCTTCTGACCA	0	0	0	0	0	0	0	0	0	0	0	0	0	0	0	0	0	0	0	0
1	155556511	G	A	1	13221-p1	SSC07185	male	male_female	Phase1	1	0	85	-0.494683	-0.395788	ASH1L	ENSG00000116539	23918	MSTO1	ENSG00000125459	23485	-23485	-0.0203203	0.206244	DAP3P1	ENSG00000225082	1	-0.257502	-0.0947719	GTGCTTTACCTTTCACTTTTTTTTTTTAAGAGTACAAGGACAATGCTGAAAGGAATAACAAGGCTTATCTCTAGGATCCATAAGGTGAGTCTGGACTGACGGCTGATCTGAACACTTTGTGCATACTGCCTTTTATTATTATTTTTTTAACTCAGTCTTGCTCTGTCACCCTGGCTGGAGCGCAGTGGCGCAATCTCGGCT	1	0	1	0	0	0	0	0	0	1	0	0	0	0	0	1	1	1	0	0
1	155810903	T	C	1	14031-p1	SSC09844	male	male_male	Phase1	1	0	64	-0.274294	0.308791	GON4L	ENSG00000116580	16099	GON4L	ENSG00000116580	18288	18288	-1.0148	-0.611949	GON4L	ENSG00000116580	0	-0.644549	-0.151579	GCAACAAGAGTGAAACTCAGTCTCAAAAAAAAAGTAAACTGCTTTAATGAGACACAGGGACAAGCTTGTATTCATTTAATAATTTTGCCTCTATATGAATTAATATAACTTATTCTATGCCTTGATACTAAATAATTTAAATGTTTAGGTACCTGTAAGATTCCTTTCCTGTCATTCTCAAAACTAGGGCAGGGCTTATGA	0	0	0	0	0	0	0	0	0	0	0	0	0	0	0	0	0	0	0	0
1	155887258	T	C	1	14557-p1	SSC12252	male	male_female	Phase1	1	0	77	0.468993	0.807155	RIT1	ENSG00000143622	6095	RIT1	ENSG00000143622	6063	-6063	-0.10353	0.209937	KIAA0907	ENSG00000132680	1	0.182732	0.508546	AAACCTAACCAAAATGAATTCCAGAAAGCAGAAATCCTAGTACTGGGAGAATGATGTGAATTTATCTTTTTTAAAGGGAGAATATAGTAGAAGAATAAGGTGAAGATAGGAAAACAGGGTATTTTATTTAACCTGGTATCCAAGCAGTCCAGATTCCCGTTCATCTGGTAGCTCCTCTGTGAATCGTCTCTTCTGTGCCTG	0	0	0	0	0	0	0	0	0	0	0	0	0	0	0	0	0	0	0	0
1	156466593	G	A	1	14364-p1	SSC11753	male	male_female	Phase1	1	0	103	1.63263	1.13323	MEF2D	ENSG00000116604	3974	MEF2D	ENSG00000116604	4027	4027	-0.339246	-0.510438	MEF2D	ENSG00000116604	0	0.646694	0.311396	GCAGCAGCTGCTCTGTGGGTGTCTACATACCAGTGTGTATGTGTTGCACACTTTCCTGCATGTGTACCACTAAATGCTGTGGACTGCATTGGGCATGCCTGTCTACATGAGACCCTTATCTAGCTCCCACTACTGGGGGAAAGGGGCCTAATGGCTATTTCTCCCACAGCTCCAGGACAAACGCCTCAGAATACTTTCAGC	0	0	0	0	0	0	0	0	0	0	0	0	0	0	0	0	0	0	0	0
1	156508516	C	T	1	12804-p1	SSC06095	male	male_female	Phase1	1	0	100	-0.130035	-0.609696	IQGAP3	ENSG00000183856	33832	IQGAP3	ENSG00000183856	33880	33880	-0.314126	-0.412249	IQGAP3	ENSG00000183856	1	-0.222081	-0.510973	TCAGAGGGGGTCTAAAAGACTACCTTATTCATGCCTACAAAGCTGGTGTCATATTTGCATAGATCAGCATGCCCATTTATATGCCACCTTCAAAGTACACCCAAGCTTCCCCAGTAGGGTCCAAGACACAGCTGATCAAGACACAGCTGATCAAAGAGAGCTCCTCCCTCTGCCCATGTGCTCACCTGCGCTGCCCTGTCT	0	0	0	0	0	0	0	0	0	0	0	0	0	0	0	0	0	0	0	0
1	156649310	C	A	1	13383-p1	SSC07471	male	male_female	Phase1	1	0	108	0.14199	-0.540291	NES	ENSG00000132688	2111	NES	ENSG00000132688	2121	-2121						0.14199	-0.540291	CATGAGCCACTGCACCCGACCTCCTTCTTTCTTTCACTTTCTGTCTGGGAGGAGAGGGATGCTAAATGTTTGAGATCCCCTGGGATTCTTGGGGGCGGTCCCCTAAAGAGGTAGGGTGGCATTGGGCTGGGGGTTCCTCTCTGAACCCCTCACCCTCACCCAAAGGGGAGACATTTGGAACTGTGTCTCATGCAAAGATTA	0	0	0	0	0	0	0	0	0	0	0	0	0	0	0	0	0	0	0	0
1	156690567	T	G	1	14496-p1	SSC11712	male	male_male	Pilot	1	0	98	0.709142	0.401025	ISG20L2	ENSG00000143319	7670	RRNAD1	ENSG00000143303	7667	-7667						0.709142	0.401025	GCTGTAGCAGTCATGTGCCCTTTTAGACACAGGGTGTGGGGGTAGGGGGATCATAAAAGCCAGTTGCTACTTTACCAAGACACATACAAAGCCAGGGTTTTTTTTTTTTTTTTTTTTGGTAGCGATGGGGTTTCACTATGTTGCCCAGGCTGGTCTCAAACTCCTGGGCTCAAGCCATCCTCCTGCCTCAGCCTCCCCAAA	0	0	0	0	0	0	0	0	0	0	0	0	0	0	0	0	0	0	0	0
1	156695821	C	T	1	12585-p1	SSC12795	male	male_female	Phase1	1	0	120	3.84678	2.76614	ISG20L2	ENSG00000143319	2416	RRNAD1	ENSG00000143303	2413	-2413	-0.678287	-1.52541	ISG20L2	ENSG00000143319	1	1.58425	0.620363	GTGTGGACCTGAAACTGCAAAGACGTGGACCAAGGGCGCCCTCTGGCGGCCTCCTGAGACCAGCAGGTCTCTTGCTCTCCCTTCACTTCCTCTTTCACCCCTCCCAGCTCACTCTCCTTTCCGTTCATGCCTTGCGCTCCATGGCCAGCACAGGGCTAGGAGTGAGATGACAACCCGAAGTGCCGGCCCTGTGCCGTTTAT	0	0	0	0	0	0	0	0	0	0	0	0	0	0	0	0	0	0	0	0
1	156997239	C	T	1	12424-p1	SSC04859	male	male_female	Phase1	1	0	85	-0.379631	-0.280681	ARHGEF11	ENSG00000132694	18295	ARHGEF11	ENSG00000132694	17923	17923	-0.713168	-0.487163	ARHGEF11	ENSG00000132694	0	-0.5464	-0.383922	ACTCCAGTCTGGGTGACAGAGTGAGACCCTGTCTCACACACAAAAAAAAGAGTGCTGTCTGGTTGTGGGTACTGTGGGAGTATTGACAGATACAGAGGCACAAGAAAAGATAATTGGATGTCATATAAAAATCAAAAGGGACCTACATGGTGAGAGCTATAGGAGAAAGAAGAAACCCACATCAAGGAGAGTTAATAAGGT	0	0	0	0	0	0	0	0	0	0	0	0	0	0	0	0	0	0	0	0
1	157012115	C	T	1	11316-p1	SSC00534	female	female_female	Phase1	1	0	98	0.00868559	-0.299934	ARHGEF11	ENSG00000132694	3419	ARHGEF11	ENSG00000132694	3047	3047	-0.48071	-0.480809	ARHGEF11	ENSG00000132694	0	-0.236012	-0.390371	GTGCTTTAACTATAGGACTTACAGGTATGAGCCCCAAGACTGAACCCCCAAGGTAGGAGCCCCAAGACAGAAAAGTAGAAGGGAAGACCTTGACTGCTGACGGGCACTTTACCCTACTACCAAAGAGAAAGGAGAAAACGGTGCCCCACACATTCTACAGGACCAGTACAGAAGCCTAGTTAGACATGATGGGGCAATGAA	0	0	0	0	0	0	0	0	0	0	0	0	0	0	0	0	0	0	0	0
1	157258440	G	T	1	11544-p1	SSC00962	male	male_male	Phase1	1	0	119	0.0355282	-0.977831	ETV3	ENSG00000117036	150299	ETV3	ENSG00000117036	150174	-150174						0.0355282	-0.977831	TGTGTCAAAACACCAGCCCTGGGAGTTGCCGGCACCCCACTGTAGCAGGAGAGAGACAGAGCAGGGAGGAGCTGTGGCAAGGGGAGTCAGACGGAGGCAAGAGTCTGTGCCCGGAGGGCCTTGTGGTCATGCTAAGTGCTGAACACTCCAGGATGGGGGTGAGGGAGGAGGTGGCAGGCAGTTTAAAGTGATGCTGACACA	0	0	0	0	0	0	0	0	0	0	0	0	0	0	0	0	0	0	0	0
1	157333570	G	C	1	11115-p1	SSC00800	female	female_female	Phase1	1	0	118	1.69603	0.678463	FCRL5	ENSG00000143297	188697	FCRL5	ENSG00000143297	188740	188740						1.69603	0.678463	CCCCATCAGAGCCTTCTTGTTGCACACTGAACTCAAGTGCAGCCACAGTTCTAACTAATGGCCAATAGGTGTCACTAGGTCCCCTGGCTGTGCCAGGCTGGAACCAGAGTAGCCAGGAGAGCTGACTGCCCTGTCTCTTTGGGGCCCTGACAGGGAACGGGGCAAAAGGAGGCAGCAGCTGGAGGCCAGTGGCTTGCCAGC	0	0	0	0	0	0	0	0	0	0	0	0	0	0	0	0	0	0	0	0
1	157333739	A	G	1	11115-p1	SSC00800	female	female_female	Phase1	1	0	120	0.0987226	-0.987211	FCRL5	ENSG00000143297	188528	FCRL5	ENSG00000143297	188571	188571						0.0987226	-0.987211	AGGCAGCAGCTGGAGGCCAGTGGCTTGCCAGCAGCAGAGCTGGCATTCGGCACACAGCTGCAGTTCTCAGGGCATGGGCAGCTCCAGATGGCATCACCACAGGGAAAATGTCCCGATGGAGGCGGTTCACAGAAGGCTGGGCCGGGCCAACCTGCATTAGGAGGGCAGAGACTGTGAGAAAGCAAAGGAAGCCAGTCATGA	0	0	0	0	0	0	0	0	0	0	0	0	0	0	0	0	0	0	0	0
1	157479031	A	G	1	14498-p1	SSC11617	male	male_female	Phase1	1	0	91	-0.472024	-0.580964	FCRL5	ENSG00000143297	43236	FCRL5	ENSG00000143297	43279	43279						-0.472024	-0.580964	CTGAATATGAATTCATACTAAATAAGAACACATACTCAGTGAAGGAATTTGCAAATGATAGTGAGGAGCGTGGAGGAGCTCCCACACTGCCTTGCCCCACAGTTTAGCTATTGAAGGTGACATCTGAAGGAGGCAGTTTGGCTAATAAGTACAGGGGGCAGACTCTCCTTAAGGGTAAGAGTGACAGGGAGGTCACTTTCA	0	0	0	0	0	0	0	0	0	0	0	0	0	0	0	0	0	0	0	0
1	157953703	G	A	1	12931-p1	SSC06346	male	male_female	Phase1	1	0	95	0.213432	-0.0593537	KIRREL	ENSG00000183853	9732	KIRREL	ENSG00000183853	9360	-9360						0.213432	-0.0593537	CCCATAGCATGTTCAGCATAGTGTCAGACATGTTGGAGATGCTCAAGGAGGACTGGGTTGGCAGGAGGGACAGATATTTGGTTGAAAAAATGTGCCCTGAGCTTCCTCCCTGTGACAGGTCCTGAGCAAACCCTTAGGGAGGAACTAAGATGTGTGGGGAAGGCTTTCAAAGTTTAAGGAGGAAACAAGCTATGTAAATAC	0	0	0	1	0	1	0	0	0	0	0	0	0	0	0	0	0	0	0	0
1	158485346	G	A	1	13304-p1	SSC06888	male	male_female	Phase1	1	0	87	-0.498931	-0.509106	OR6Y1	ENSG00000197532	32549	OR6Y1	ENSG00000197532	32549	32549	-0.370555	-0.204747	OR10R1P	ENSG00000227445	1	-0.434743	-0.356927	TGGCCCAAACAAGATCAACCACTACTTCTGTGACATCTCACTGCTTATTCAGCTTGCCTGTACTGATACCTACATCAGGGAGCTAGTCATCTTCATTGGTGGAATTCTAGCACTTACGGTTCCTCTGATTTTATTTGCATCTCCTATGGCTTCATTGTTCACACCATCCTGAGGATCCCATATGTGAAAGCAAGCAAAAAG	0	0	0	0	0	0	0	0	0	0	0	0	0	0	0	0	0	0	0	0
1	158727342	G	T	1	12793-p1	SSC05767	male	male_female	Pilot	0	0	73	-0.764914	-0.347139	OR6K6	ENSG00000180433	2832	OR6K6	ENSG00000180433	2832	2832						-0.764914	-0.347139	AGTCATCAAGATTTATTTATTTTTTAAAAATTTGAGTAGGAACTCTATGTCAGGCACCCTGTTAGGTGCAGAGCATTCACTTAGTGGCTATCATATGAATGGTCTTGGCTTTGGAGGTCTCGGAGTCTAATGAGTCATTATCGCTGCTATTAATGAGAATGTCATTACCCATAAAATTTACTGTTTTTCTTGTCATGAGAC	0	0	0	0	0	0	0	0	0	0	0	0	0	0	0	0	0	0	0	0
1	158746730	T	C	1	11470-p1	SSC02938	male	male_female	Phase1	1	1	81	-0.533798	-0.328043	OR6N2	ENSG00000188340	695	OR6N2	ENSG00000188340	695	695	1.33526	1.60846	OR6N2	ENSG00000188340	0	0.400732	0.64021	AGCTCTTCTTTAGCCGCACATACATGAAGATGATGCTCCCAAAGAAGATGAGGACCACAGCAAGATGTGAGGCACAGGTAGAAAAGGCCTTCTTTCTTCCTGATGCTGTTTTTATCTTCAGCACAGCCCCAATGATCCTTGCATAAGAAATCATGATAAAGAAGAAAGTGATAAGAATTATGAAAGCATTAATGGCAAAGT	0	0	0	0	0	0	0	0	0	0	0	0	0	0	0	0	0	0	0	0
1	159094969	G	A	1	14496-p1	SSC11712	male	male_male	Pilot	1	0	83	0.109899	0.282658	CADM3	ENSG00000162706	46436	AIM2	ENSG00000163568	21917	21917	-0.52663	-0.267933	AIM2	ENSG00000163568	0	-0.208365	0.0073625	TGTGCTGCCAAGCCTGACTGCTTCTCTGAGACAAGTATCAGAGCCAGAGTATGTTGTGAGTTGGTAACAGCATATCCCGGGAAAGCCTCCACTAAAAATCGTGACCATTATGAGAGGAAATATGCTCCCAGTCAGCAAAACGGTATAAAAGCAAAATAATAGATAAGCAACAATACACTGGAACATGCTTTATAGAAAAGA	0	0	0	0	0	0	0	0	1	0	1	1	1	1	0	1	1	0	0	0
1	159106452	A	G	1	11526-p1	SSC00851	male	male_null	Phase1	0	0	69	-0.582438	-0.0797773	CADM3	ENSG00000162706	34953	AIM2	ENSG00000163568	10434	10434	-0.549537	-0.167522	AIM2	ENSG00000163568	0	-0.565987	-0.123649	TTCTCACCATTCATTCTCTCAAAAGAATCATCACTGAACAATATTACCACCATGGAAGCAAAGAGATCCAACTAACTTCCAAGGAGCACATAGTTCAAAGATATTCTATTCCATTATAATTTATAGCAAGTACTAAGGACATAAACACTGCAATCATGTTTTCTGGGATAAGGTCTATTTGCTACAGCTTTACATATAAGC	0	0	0	0	0	0	0	0	1	0	1	1	1	1	0	1	1	0	0	0
1	159138324	G	T	1	13951-p1	SSC10052	male	male_female	Pilot	1	0	80	-0.592561	-0.349001	CADM3	ENSG00000162706	3081	CADM3	ENSG00000162706	3075	-3075						-0.592561	-0.349001	GGGAAATGCATATTGTATGTCACAGCGTTCAGAGTGGAAAGTAACCATAGAGATCACAATCCAACATGGATACTTTTATTTTACCTATTTTCATGATGGGGTTCATCCTTGTAGGTCAATCTTTCTTTGTAAAACTATATTCCTAGTGAGTACGGTGGGCACCTGTAGGATGCTGGGTGCACATGTAAAAAGGGCATTAGA	0	0	0	0	0	0	0	0	1	0	1	1	1	1	0	1	1	0	0	0
1	159200507	G	C	1	12493-p1	SSC05066	female	female_male	Pilot	1	0	67	-0.645427	-0.117671	ACKR1	ENSG00000213088	25814	ACKR1	ENSG00000213088	27410	27410						-0.645427	-0.117671	TTGATCTATGAGAGTTTGCATATTATAGAGTGATCCAGGATTTGAACTAACGTAGTCTAACTTTAAGCCTATAGGCTTCACACCAGGTGCAGGGTCATGTGTTTTATACTTGACATTCAAAAAAATTAACAAACAAGACAAATAGTGTGCCTGCACTTATGGAATTTACAGTCTAATAGTAGTGAAAAATAAATAATTGTC	1	0	0	0	0	0	0	0	0	0	0	0	0	0	0	0	0	0	0	0
1	159840888	G	A	1	11118-p1	SSC02015	female	female_male	Phase1	1	0	110	-0.296946	-1.12126	VSIG8	ENSG00000243284	8441	RP11-190A12.7	ENSG00000256029	1955	1955	-0.0669336	-0.529029	RP11-190A12.7	ENSG00000256029	0	-0.18194	-0.825146	CTAGGGAGGAAGGCATCAGCTTCCCTAGGAAGGAGGGTTGCAGTTAAAGGTGCTGAGCAGGGACGGTGAGAAAGCCTCTTTCCCAAACAGTTGGTCGGGCGGGGCAACAATCTTTCCTGGTGGAAAAGGTGGAGAAGGCACCTGGGGAAGCTGTGGCTGTCCTGAGGAAAAGGAAGCACAGGAAACAGCTTACTGACTCTC	0	0	0	0	0	0	0	0	0	0	1	1	0	0	0	0	0	0	0	0
1	159917512	T	A	1	13026-p1	SSC07095	male	male_female	Phase1	1	0	56	-0.755852	-0.0964321	IGSF9	ENSG00000085552	2109	IGSF9	ENSG00000085552	2118	-2118						-0.755852	-0.0964321	GCCACACCTTTGATCTAAACTGCTGTCTCCAGTGGTTTCTTGAGGATAAACTAATCTCATTTAGACATTAAAATAACTTTCTGTTAAATGACATTTAAAATGGTTTTCAATTTTTAAAAGTTTATGATATGGCCTTTTTTTTCTGGAAACTTATTTTGTGACTTTTATTGTTATTGCCATTTTTTGTCTGATTTATATGTA	0	1	0	0	0	0	1	0	0	0	0	0	0	0	0	0	0	0	0	0
1	159933215	G	A	1	11398-p1	SSC00935	male	male_null	Phase1	1	0	95	0.404416	0.131756	SLAMF9	ENSG00000162723	9194	SLAMF9	ENSG00000162723	9171	-9171	-0.363655	-0.374197	LINC01133	ENSG00000224259	0	0.0203809	-0.12122	GAAGTCTCTAACATAAGACACGAGAATAGGTTTATTCAAGAACGTTAGCTGGCAGCACCAATCAGCCCACAGTCTAAAGAGACAGCAAGCATTGCTGTTGGGAGGTACAACCCAGCTCGGTGTTTTCCATGCCAGTCACCTGTTCACCAGATCAGCCTGTTACATATGAAGAGATGGAACATGCTGGGCTGATCCCCTTAA	1	1	0	0	0	0	0	0	0	0	0	0	0	0	0	0	0	0	0	0
1	160261470	A	G	1	11239-p1	SSC02434	female	female_male	Phase1	1	0	85	-0.225075	-0.126052	PEX19	ENSG00000162735	6547	PEX19	ENSG00000162735	5332	-5332	-0.228928	-0.00253178	COPA	ENSG00000122218	1	-0.227002	-0.0642917	AACACAACACAAAATAGGATGATGGGCTATAAAGCTGAGAGGTCTTCTACCTCCTAGGTATGGAGGACTGGTGAGATGAGGAAGTAGGATGAAGAAATGTATCCTCCCCTCATAGAAATGAAGGGCCTAAATTTCTCTTCATCCCCACTCAGATCTGGGTTTGAAATTAAAGAATTCAAACCTAGTGAAGGGTGAAGGGAA	0	0	0	0	0	0	0	0	0	0	0	0	0	0	0	0	0	0	0	0
1	160315757	T	G	1	13721-p1	SSC09141	male	male_male	Phase1	1	0	69	-0.630277	-0.127636	NCSTN	ENSG00000162736	2581	COPA	ENSG00000122218	2567	-2567	-0.2171	0.165158	NCSTN	ENSG00000162736	0	-0.423688	0.0187608	AGGCGGAGGTTGCAGTGAGCTGAGATTGTGCCACCATACTCCAGTATAGGTGACAGAGTGAGACACTGTCTGAAAAAAAAAAAAAAAAAAAAAAAGAAAATGCTGAATAATTGCAAGAGGAATTAGTGAAGCATTCTATTTATCCTTTTTTAAAACTTTTTTTCCTTAAATTCAACTGACAGGCCGTTTATTTTCACACTT	0	0	0	0	0	0	0	0	0	0	0	0	0	0	0	0	0	0	0	0
1	160685565	A	G	1	14202-p1	SSC10728	male	male_female	Phase1	1	0	80	0.217688	0.461591	CD48	ENSG00000117091	3953	CD48	ENSG00000117091	3924	-3924						0.217688	0.461591	TTAGATTGACAAGTAAACAGCTCTATAATTCTCAACAGTCTGCTTAGATGTGAATTAATAGCCATGGGATATAGGCTGATGTTAAAACAAAGGATGAAATATAAACTTAAGCCAAGGAATCTTCCTCCTTTTGCATGGTAACAGCGGGCACTGAAGTACTATGGGTGCCCATTCTGAGGTTCAGGACTAGCTAGTTAGGCT	0	0	0	0	0	0	0	0	0	0	0	0	0	0	0	0	0	0	0	0
1	160701992	G	C	1	11946-p1	SSC03647	male	male_male	Phase1	1	0	76	-0.484378	-0.145655	SLAMF7	ENSG00000026751	7045	SLAMF7	ENSG00000026751	6855	-6855						-0.484378	-0.145655	ATCACCATTCTAACCGGCATGAGATAGTATCTCCTTGTGGTTTTGATTTGCATGAAATGCTGTTTTTAAAACTACACTAGTTGTTTACAGTACTGTTAAGGGTGGCTTAAATAAGCAACAACAGTTTCTCAATTTGAGATGACACAAACTCCCCCCACCCCCAGAAAAGCAGAAGCATTCTTTCTAAATTTTCTCTCAACT	0	0	0	0	0	0	0	0	0	0	0	0	0	0	0	0	0	0	0	0
1	160745646	C	T	1	13763-p1	SSC09195	male	male_male	Phase1	0	0	107	1.56509	0.906244	LY9	ENSG00000122224	20324	LY9	ENSG00000122224	20218	-20218						1.56509	0.906244	GAAGCGGGCCCTGGGATGGTGGCTCCAGAGCCCTTGTCTCCTGCCACCCCAGAGACACTTCCTGCTGCCAACTAATCTGGCTCCTCCCTTTCTTCAATTGCTCCTGGATCCAAGAGGAAGAGAGGCAGGGATGCTAAGAAACTAGACCAAGGCTTGCCAGGAAGAAGAGAGTCAGAGAAGGAAAAACATTACCTGAGCAAA	0	0	0	0	0	0	0	0	0	0	0	0	0	0	0	0	0	0	0	0
1	160807425	A	C	1	12113-p1	SSC05087	male	male_male	Phase1	1	0	127	3.64246	2.52015	CD244	ENSG00000122223	25252	CD244	ENSG00000122223	25220	25220	0.0735075	-1.3227	CD244	ENSG00000122223	0	1.85799	0.598723	AACAGCCTCTGAACCCAGAGGCATCTGGGAGAGGATGCTTGCCTGCTCTGCGAGGCTGCACAGGGCCTCACGTATGTGGCCAGCACGGAAGAGCCCCACCACATGTGCTTCCTGCGTGCTGCTGGGTCTCCACAGCAAAGCGCCAGGGGGCAGTGGAAAGAAGGCACTTCCGCCCCACTTCACCCACCCTGCCCCACTTCC	0	1	0	0	0	0	0	0	0	0	0	0	0	0	0	0	0	0	0	0
1	160878751	G	C	1	14031-p1	SSC09844	male	male_male	Phase1	1	0	85	-0.419438	-0.320507	ITLN1	ENSG00000179914	23791	ITLN1	ENSG00000179914	23791	-23791						-0.419438	-0.320507	ACATGTTTACTGGAATCATATTCTGAATCCCACTGTTGGAAATGTTATTATGTGGTGGGATGCTGACCCGCCTTTGTCATCTAATGATACTTCTTGGATGGGAGGTCGATGGATGCCCCTGTCTTACCCCTTAACTGAAAATTTGGGATGGATTAAACTCAATGACTCCTTGACTTTATTGTCTAGCAACCCCCTTCTTTG	0	1	0	1	1	1	0	0	0	0	0	0	0	0	0	0	0	0	0	0
1	161047069	A	G	1	12086-p1	SSC05086	male	male_null	Phase1	1	0	97	0.180359	-0.183907	ARHGAP30	ENSG00000186517	7388	ARHGAP30	ENSG00000186517	7309	-7309	0.0370871	0.0209118	NECTIN4	ENSG00000143217	1	0.108723	-0.0814977	GTGCTTTCAATTCCATGTTTCTAATTGATTCTCCCAACAACCCTGTGAAACAAGGCAATCTCCTTTGTAAAGATAAGGACACAGAAGCTCAGAGAGGTCTATCCTCTGGGATCGGGCTCCAGGTCTTCCACATTTGGACTAGTGCTCTGTCACATACTATATATAGCCTCCAGGACCCAGGCTGGCCAGCCTGGCATGGCT	0	0	0	0	0	0	1	0	0	0	0	0	0	0	0	0	0	0	0	0
1	161099406	T	C	1	14022-p1	SSC09205	male	male_female	Phase1	1	0	70	-0.72544	-0.262182	DEDD	ENSG00000158796	2983	DEDD	ENSG00000158796	3072	3072	-0.76643	-0.391375	DEDD	ENSG00000158796	0	-0.745935	-0.326779	GGGTACAGAGTGAGACCTTGCCTCAAAAAAAAAAAAAAAAAAAGTGATGAAAGTTCAGCTGATTAGTAAAATTAGAAAAGAAAACATGACCAATTTCCTCTAAAACCAAAATATACTCGTATTTCTGTGACAGTGAAGCAAGGGAGCTCAACTTAAAACATACAGAGATTCTAGATGACAGGTATCAGAATGGTGAGGAGA	0	0	0	0	0	0	0	0	0	0	0	0	0	0	0	0	0	0	0	0
1	161479312	C	A	1	13825-p1	SSC09118	female	female_female	Phase1	1	0	83	-0.559943	-0.387494	FCGR2A	ENSG00000143226	4065	FCGR2A	ENSG00000143226	4092	4092	-0.352103	-0.093267	FCGR2A	ENSG00000143226	1	-0.456023	-0.24038	GGCTGCCCACCCTCACTTCCCAAAGCTTGTACAAAATTTACCATTAAATTAGTAATCCCCAGACCACAAAAACTGACGGCTTCAGGCCCTGTCGAGTAGCCTCTACAGTTACTGAAATGCGCTCATTTCTCTACTCAAACGTAGTATTTTAAATTCCTCAGAATTGTTTTAAATATCTGCTCTGCATCTTTGAAACCTCTG	0	1	0	1	1	0	0	0	0	0	0	0	0	0	0	0	0	0	0	0
1	161710627	G	A	1	13444-p1	SSC07987	male	male_female	Phase1	1	0	78	-0.62712	-0.323183	DUSP12	ENSG00000081721	8967	DUSP12	ENSG00000081721	8921	-8921						-0.62712	-0.323183	AGTAAGTAGCAGGCCCAGATGCAGCTTGGGATTCACTTCTAGGTTTTCTCTGGCCTCAGACTATGTGCCTCAAAGACAGTGCTAAATTTGAACTCATCACGTCCTAGGTACCTACCTTCTATAGAATCATGTTATTATTCTTCCATTTATATTTTTGTTCGACATTGTTATTTGGGAGCCTCAAAGTATATTTTCACATCT	0	0	0	0	0	0	0	0	0	0	0	0	0	0	0	0	0	0	0	0
1	161735262	G	A	1	12924-p1		female	female_female	Phase1	1	0	79	3.22546	3.49002	ATF6	ENSG00000118217	848	ATF6	ENSG00000118217	822	-822	1.47189	1.73415	RP11-474I16.8	ENSG00000226889	1	2.34868	2.61208	TATACCCACGAGCAGTTTGGAGGGTTCTGGGAAGCACATTTGTTTTGCTTACCTACCATGGGAAAGATTCCACGTGGTCCTAGAAGCATACGTATTCGTCGGTTACAGTATTTTAAATATTCACTGGCCGCTGAAATTTAAAATGGATGAAAAAGAAATTCTCTTAAGTAGCGTTCTTGAAACTGCTTTATCAAACTCAGT	0	0	0	0	0	0	0	0	0	0	0	0	0	0	0	0	0	0	0	0
1	161771362	G	A	1	14420-p1	SSC11809	male	male_null	Phase1	1	0	79	-0.616314	-0.353347	ATF6	ENSG00000118217	35252	ATF6	ENSG00000118217	35278	35278	-0.281322	-0.0202854	ATF6	ENSG00000118217	0	-0.448818	-0.186816	TTTTGTAGAGACAGGCTATCACTATGTTGCCTTGGCTGGTCTCAAACTGCTGGCCTCCCAAAGCACTGGGATTACAGGTGTAAGCCACAGTGCATGGCCTGTAGCTCCTTCTTCTTCTAATATTGAGTTACTAAGTTTATGTTCAGATATTTTTGGTATTGTATGCATTTGTAAATCCTATTAATTTAGAATACATGACTC	0	0	0	0	0	0	0	0	0	0	0	0	0	0	0	0	0	0	0	0
1	161878791	G	A	1	12175-p1	SSC05166	male	male_female	Pilot	1	0	58	-0.512352	0.114896	OLFML2B	ENSG00000162745	114864	OLFML2B	ENSG00000162745	114853	114853	-0.573785	-0.117351	ATF6	ENSG00000118217	0	-0.543069	-0.00122794	TTTAAGTAAAAGGGGGTGCAATATCAAGAAGACTAAATTATAAATATGGTTTCTATGCTGTTAAAAAATAACAGTCCTGTCCTTAATTAACCATTATGGAGATTCCTCTTGACCAAATACCTTTAGAACTGTTTCACAGATTTATAATTTAACTAGTAATTTGGTTTAGGTTTAGGTTTAAGTGACAGAAAATCCAAAATA	1	0	0	1	1	1	0	0	0	0	0	0	0	0	0	0	0	0	0	0
1	161955746	G	A	1	12086-p1	SSC05086	male	male_null	Phase1	1	0	96	-0.113522	-0.401785	OLFML2B	ENSG00000162745	37909	OLFML2B	ENSG00000162745	37898	37898	0.0469562	0.0497903	OLFML2B	ENSG00000162745	0	-0.0332829	-0.175997	ACTCAGCAACGTCCTTCTGAGTGGCTCTGGATCCGGTGCCCAGGAGAGGCCCTAAAAAGCCACTGGAACTATACTGGGTTCTAGATGAAGTTGAGAGCCTGCAATGCTTATATGCAGTATTATTATTGAGCATAGCCTTGAATGATAGTGAAGTCACACGTGACTAAGGGCATGTGCTCTTCCTGTCCTCACACTTGTGGA	1	0	0	1	1	1	0	0	0	0	0	0	0	0	0	0	0	0	0	0
1	161973172	G	A	1	11818-p1	SSC05601	male	male_female	Phase1	1	0	110	3.87031	3.05031	OLFML2B	ENSG00000162745	20483	OLFML2B	ENSG00000162745	20472	20472	0.217115	-0.244526	OLFML2B	ENSG00000162745	0	2.04371	1.40289	AGGAGACCCTGGCCACAGCCCGTGACTCAGACGCTGAACGGCATCTAATTACCGGACCCTGGTCTCCCTCTGCATTGCAAAAGCAGGTTGTCATTTCTTCGCCGCAAACCCCAGTAACTGTCTTTAATTCCAGGCTCTCAGGGAAGGGTGGGAACTGCAGTGCTTTCTCCCAGCCAAGGAGATGGAGCAAGACCATGGACA	1	0	0	1	1	1	0	0	0	0	0	0	0	0	0	0	0	0	0	0
1	162190420	A	G	1	11835-p1	SSC03487	male	male_male	Phase1	1	0	90	-0.413898	-0.495123	C1orf226	ENSG00000239887	146308	RP11-565P22.6	ENSG00000254706	144777	-144777	-0.59748	-0.486022	NOS1AP	ENSG00000198929	0	-0.505689	-0.490573	TAAAATACCCAAATTGCAATCTGGACTTGGAGTCTCCCATGTGGGATCTGCAGCATTCCTAGGGCTGCTGTTTGTTTGATCCCTGGGTTTTGTCAGATGGATGCTTTATCAGGTCTTCTATGTTGCCCTGGCTGTTGCTTTCCATTCCGGCTTTAAATTCTCATACTTTGCTCCCCTCATCAAGCAAACCTTTACTTTCTC	0	0	0	0	0	0	0	1	1	0	1	1	1	1	1	1	0	0	0	0
1	162286928	G	C	1	12497-p1	SSC06431	male	male_female	Phase1	1	0	87	-0.670637	-0.680898	C1orf226	ENSG00000239887	49800	RP11-565P22.6	ENSG00000254706	48269	-48269	-0.15335	0.0126391	NOS1AP	ENSG00000198929	0	-0.411994	-0.33413	GAAGCCATCATAAAGGGTAAATGTGTTCATCTTGTTTGTATTAATTGCTCCAATAAAAGGTTTTTTGGAGGAGGTGAGCAAGAAGAACCTCAGAATGGCAGCCCCTGACAGATGAGATCTACACATGAGCTCATCGTTGCTCAGTGTCTCCCATCAGCACATAATTAATTGTTGGAGATGGACCTGATTGCTGGGGGAGAT	0	0	0	0	0	0	0	1	1	0	1	1	1	1	1	1	0	0	0	0
1	162287219	C	A	1	11262-p1	SSC02971	male	male_null	Phase1	1	0	67	-0.400087	0.127774	C1orf226	ENSG00000239887	49509	RP11-565P22.6	ENSG00000254706	47978	-47978	-0.376816	-0.0106985	NOS1AP	ENSG00000198929	0	-0.388451	0.0585378	AATATATAGAGAGATATATGTATATACACATGCGTACACACACGTGCACATACACACACCAAAGTTTTTTGTATGTGTATATGTATGTAAGAAGAATTTTCTTAGTAAAAGAGTTAAACCTAAATTTCTCTTGATTACCTTTGTTCACTCATGAGAAGGACAAAACCCCAAGGAAACAATTTAGCCTGTCAAACACCTCAG	0	0	0	0	0	0	0	1	1	0	1	1	1	1	1	1	0	0	0	0
1	162307004	G	T	1	13856-p1	SSC09403	male	male_male	Phase1	1	0	89	0.010373	-0.0390438	C1orf226	ENSG00000239887	29724	RP11-565P22.6	ENSG00000254706	28193	-28193	-0.528429	-0.377732	NOS1AP	ENSG00000198929	0	-0.259028	-0.208388	TTCTAGCTCTAGGAGTATATGGCTGTCTGCCCTGATTACCAGTGACTGCACTTATTAATGCATCAGTGCGTGAAGTGCTGGTGATTAACAGGAGCTGCAGGCATCTCCCCATTATCTTCATGGGCAGCTCCTTGAAATAATTTTGCCTGCAATCACAGCTCGATTGGTTTGGGTTAGGAGAAATAATTTCCTCCTATAATG	0	0	0	0	0	0	0	1	1	0	1	1	1	1	1	1	0	0	0	0
1	162307005	C	T	1	13856-p1	SSC09403	male	male_male	Phase1	1	0	90	-0.130928	-0.211999	C1orf226	ENSG00000239887	29723	RP11-565P22.6	ENSG00000254706	28192	-28192	0.0729976	0.185039	NOS1AP	ENSG00000198929	0	-0.0289652	-0.0134796	TCTAGCTCTAGGAGTATATGGCTGTCTGCCCTGATTACCAGTGACTGCACTTATTAATGCATCAGTGCGTGAAGTGCTGGTGATTAACAGGAGCTGCAGGCATCTCCCCATTATCTTCATGGGCAGCTCCTTGAAATAATTTTGCCTGCAATCACAGCTCGATTGGTTTGGGTTAGGAGAAATAATTTCCTCCTATAATGC	0	0	0	0	0	0	0	1	1	0	1	1	1	1	1	1	0	0	0	0
1	162624286	T	C	1	14242-p1	SSC11000	male	male_male	Phase1	1	0	73	-0.563134	-0.145283	DDR2	ENSG00000162733	22032	DDR2	ENSG00000162733	23123	23123	0.00246247	0.340252	DDR2	ENSG00000162733	0	-0.280336	0.0974845	TGATCACTCCACTGCACTCCAGCCTGGGCAACAAAGCAACACCCTGTCTAAAGAATACAACAGCAAACAAACAAACAAAAAACCAAAAACCCTCAAACACTATAAATCCATAGTTTTTATATATGTGTAAACTATTTCTAGAAAATTACTCAAGTAACTGATAATTAGTTATATCTGAAGGAGGGTGATGGTGCGGTGGAA	0	0	1	0	0	0	0	0	0	0	0	0	0	0	0	0	0	0	0	0
1	162680878	G	T	1	14153-p1	SSC10830	female	female_female	Pilot	1	0	87	1.10872	1.09935	DDR2	ENSG00000162733	78624	HSD17B7	ENSG00000132196	79614	-79614	1.27188	1.43905	DDR2	ENSG00000162733	0	1.1903	1.2692	AGTGTCAAGATCCCTGGGGGAAATCTGAATTTTCATTCTTCAGCAAAGTCGAGGCCACCTCAGATAGTCCCTAGCTTTTGGATCTGGAAAAATGGACTCCGTGGAGAGAATGGCTGTCTACCAAATCAGACATGTCTTGCTTTTTACACAAGCTGTATTCCTGAAAAGTTGGGTATAAACTGGATCTTGGTATGTTGCATC	0	0	1	0	0	0	0	0	0	0	0	0	0	0	0	0	0	0	0	0
[truncated: 126,244 more rows]
[truncated: 86 more columns]

## Sheet: Column descriptions
Column	Description	Source
Chr	Chromosome (GRCh37 assembly)	Zhou et al. 2019
Pos	Position (GRCh37 assembly)
Ref	Reference allele
Alt	Alternative allele
Proband	Proband/sibling
Individual.id	Sample ID
Sample_BAMID	Sample BAMID	Dong and Sanders
Sex	Sample sex
[truncated: 128 more rows]
